# Supplementary material for: Comprehensive analysis of MGLL as a novel diagnostic and prognostic biomarker for clear cell renal cell carcinoma
Source: Front Oncol. 2025 Sep 9;15:1594540. doi: 10.3389/fonc.2025.1594540 (PMC12454099; doi:10.3389/fonc.2025.1594540)
Supplement: Supplementary file 1 [file DataSheet1.xlsx]

## Sheet: Sheet1
gene_name	log2FoldChange	padj
APOA4	2.18239	0.000493727
CRABP1	1.72584	1.56005e-05
RTL1	1.60294	5.44409e-06
IGF2	1.48705	4.38338e-13
KRT20	1.47256	2.51357e-07
CTXN3	1.46217	4.81684e-07
NEUROD4	1.45085	0.00247081
CT45A10	1.32761	0.0162241
VSTM2A	1.26708	0.000810189
CD8B2	1.25748	7.1861e-08
CASP14	1.21069	0.0180089
NDNF	1.19696	5.80317e-06
SLC30A8	1.18653	3.94584e-07
UGT1A6	1.1683	1.89879e-12
CHRNA4	1.15927	4.86522e-05
TACR3	1.1322	0.000233048
MAGEB2	1.12522	0.0313525
ALPI	1.11034	4.06547e-05
TNR	1.06298	1.29996e-08
GGT2	1.0308	4.63544e-10
TGM1	1.01792	2.93926e-09
SST	1.00034	0.00064094
PRR23A	-1.00154	0.00387552
VCX3B	-1.0017	6.33689e-06
IQCJ	-1.00245	0.000802442
MS4A18	-1.00311	0.000760906
COL28A1	-1.00398	8.6772e-11
NRXN3	-1.00452	4.64942e-17
MUC6	-1.00503	8.06317e-10
OBP2A	-1.00516	1.85538e-07
METTL11B	-1.00608	0.000151493
SMIM28	-1.00612	0.00150736
OR5A2	-1.00647	0.00905173
BDKRB1	-1.00656	6.15771e-08
CCDC83	-1.00729	3.26452e-06
SPAM1	-1.0081	0.00536924
PAX6	-1.00897	8.60002e-07
ZFP57	-1.00913	1.00536e-06
A2ML1	-1.00936	9.73874e-14
MT-ND1	-1.00993	1.54389e-30
LRFN2	-1.01038	5.19193e-06
PANX3	-1.0115	0.000476159
FAM83B	-1.01207	0.000452821
TBR1	-1.01215	1.51974e-06
CHRNA2	-1.01407	4.23444e-06
DCAF8L2	-1.01595	0.0236571
HBA1	-1.01616	1.22846e-08
CD79A	-1.01738	7.1702e-09
MSMB	-1.01788	0.00158042
SYNE4	-1.01797	2.1688e-10
ARSI	-1.01998	1.46025e-07
IZUMO3	-1.02062	0.0058135
OR2H1	-1.02103	0.00138725
OR2T6	-1.02192	0.00150429
EFCAB9	-1.02211	2.72933e-05
PROZ	-1.02246	6.13131e-10
ANO5	-1.02301	4.44491e-07
SEMA3E	-1.0239	7.47966e-05
OR1L8	-1.02616	1.9066e-14
OLIG1	-1.02624	1.54612e-05
CDH18	-1.02634	0.000186196
TBXT	-1.02642	0.0186075
HBM	-1.02731	0.000572603
BAALC	-1.02794	3.97062e-13
AMELX	-1.02868	1.98894e-05
RSPH6A	-1.02888	3.4105e-05
CAPS	-1.02896	7.86695e-17
GRIA1	-1.02968	6.52314e-07
GOLGA8G	-1.02982	2.36088e-05
PMAIP1	-1.02998	2.8222e-18
OR1B1	-1.03005	0.000365331
PSG2	-1.03036	0.0012324
ATP1A3	-1.03076	5.01058e-10
CCDC196	-1.03252	6.55297e-11
ZIM3	-1.03261	0.000553959
ISL2	-1.03323	1.23613e-07
DYDC1	-1.03417	0.00070033
CELA1	-1.03452	2.34893e-11
SAMD7	-1.03462	9.59823e-05
RETNLB	-1.03485	0.00739049
FHDC1	-1.03507	4.55991e-19
C2orf78	-1.0351	0.000490349
C7orf33	-1.03575	0.000491745
CYP2F1	-1.037	4.68442e-06
AC020915.4	-1.03783	0.00154656
UPK1A	-1.03856	4.35964e-09
OR4Q3	-1.0394	0.00826764
MT-CYB	-1.03988	1.66053e-31
ESRP1	-1.04051	0.000133528
PRKCG	-1.04106	1.33143e-06
NPFFR2	-1.04253	2.33854e-05
NTN1	-1.04263	1.21659e-15
SLC26A5	-1.04305	6.48311e-06
COX6B2	-1.04351	4.00194e-09
PCARE	-1.04359	0.000342301
TNFRSF13C	-1.04437	1.22687e-14
GALP	-1.04455	0.0069563
SLCO1B3	-1.04505	0.0212062
GJA10	-1.04536	0.0252748
ALKAL1	-1.04737	5.98198e-05
KRT34	-1.04762	0.000524175
DSG4	-1.04823	3.70997e-05
TTC6	-1.04824	6.89807e-06
VRTN	-1.04865	0.000618202
TCERG1L	-1.04964	2.74475e-08
ANTXRL	-1.0502	0.00037555
ANKRD62	-1.05218	6.3358e-07
CREB3L1	-1.05224	5.021e-10
ENO3	-1.05254	9.69262e-21
DSG3	-1.05365	0.000151249
ANKRD33	-1.05454	3.08585e-08
TUBA3D	-1.05487	9.92718e-06
OR8D4	-1.05508	0.000393756
AVPR1A	-1.05544	8.47546e-12
PMIS2	-1.0558	0.0096808
IRS4	-1.05643	0.00572782
SLCO6A1	-1.05814	0.000771112
LRRC74B	-1.05853	3.27919e-06
PRSS58	-1.05884	0.000800762
H2BC10	-1.05932	5.69275e-06
BNIP5	-1.06026	6.18909e-06
OR51D1	-1.06094	0.0011682
KRT14	-1.0614	1.03052e-05
CARD18	-1.06155	7.17734e-05
SUN3	-1.06328	4.9947e-14
B4GALNT3	-1.06395	2.98973e-13
TNNT1	-1.06439	7.80836e-06
ADAMTS19	-1.06449	0.000651442
OR51M1	-1.06575	1.7845e-05
MIXL1	-1.06584	2.27109e-09
PAX1	-1.06703	1.1445e-05
MT-CO3	-1.06758	5.4983e-34
HTR3E	-1.06801	0.000388611
S100A7	-1.06885	0.000630068
OR5AU1	-1.06923	0.000185369
CRX	-1.0697	1.88811e-06
AC068580.4	-1.06987	1.34156e-16
KRT4	-1.0711	0.000574092
CCDC105	-1.07221	0.00323942
SLC7A14	-1.07268	1.53447e-06
KLK5	-1.07348	0.00130037
OR6Y1	-1.07434	0.000286092
ASIC1	-1.07559	3.96806e-12
UGT2A1	-1.07595	0.00161898
OR7A17	-1.07621	2.32755e-06
GADD45G	-1.07625	5.20502e-17
CHRNB3	-1.07698	0.00078641
SAGE1	-1.07745	4.01658e-06
MTRNR2L8	-1.07808	7.45221e-24
OR6C75	-1.07827	0.00263393
SPRR1A	-1.07853	0.0203927
EDARADD	-1.07982	1.19842e-17
CA10	-1.08098	0.000106527
LPO	-1.08172	3.42995e-07
CD164L2	-1.08206	1.95102e-06
CIBAR2	-1.08407	1.81611e-07
GGT6	-1.08455	2.92121e-06
ADH7	-1.08503	0.00215281
POTEC	-1.08561	0.000828023
AQP5	-1.08798	5.9688e-08
CRYGA	-1.08817	0.0151055
CLEC3A	-1.08898	0.000593126
NAA11	-1.08999	0.000471268
GDNF	-1.09049	8.13305e-09
MYT1L	-1.09071	2.55503e-08
FCRL5	-1.09137	5.68679e-08
FLRT1	-1.09161	3.58175e-14
ALB	-1.09259	7.86389e-10
DPEP2NB	-1.09461	4.46368e-05
MT-CO2	-1.09512	2.03899e-36
SPDEF	-1.09537	8.29532e-09
PGLYRP2	-1.09574	5.62221e-07
SSX3	-1.09725	0.0109343
ART5	-1.09761	3.8519e-09
PRSS41	-1.09916	0.000862722
PLIN5	-1.0998	7.78523e-14
CCDC78	-1.10073	8.0815e-11
TAAR5	-1.106	0.00257296
DAOA	-1.10681	0.00306057
SCN1A	-1.10738	1.90463e-12
DLL3	-1.10919	8.79238e-07
RAB3B	-1.10978	3.5992e-07
SERPINB5	-1.11041	1.47696e-05
GUCA1C	-1.1108	0.00126003
AC069503.2	-1.11093	1.80517e-10
CPEB1	-1.11146	6.67339e-08
HBQ1	-1.11308	7.55653e-07
UBE2U	-1.11366	5.20895e-06
IFNE	-1.11387	5.22477e-09
SNAP91	-1.11463	4.43439e-05
TLX2	-1.11486	2.90095e-06
TMEFF2	-1.11554	5.62208e-10
SEZ6L	-1.11656	8.37043e-14
VAT1L	-1.11771	3.63464e-10
FGF19	-1.11782	0.000562481
NDST4	-1.11785	7.69425e-05
PRSS38	-1.11813	0.00273379
OR2Z1	-1.11846	0.0276948
BPIFB4	-1.1187	0.000826701
TMEM38A	-1.1193	3.59891e-21
DCD	-1.12014	0.000529938
INSRR	-1.12074	1.81446e-07
MYH7	-1.12187	6.41575e-08
GPC3	-1.12334	3.74642e-13
MYH6	-1.12379	4.60509e-06
MKX	-1.12406	1.88339e-10
TMEM190	-1.12473	6.65752e-05
PPP1R1B	-1.12549	1.22094e-07
SPAG11A	-1.12562	0.00956055
FGF23	-1.12648	4.92091e-05
TMPRSS11B	-1.12763	0.00150251
KCNQ2	-1.12808	1.0251e-08
TSPAN5	-1.12871	1.38899e-21
NTSR2	-1.12915	0.00112691
BOLL	-1.12976	5.61813e-08
SELENOV	-1.12989	0.000213812
KRT7	-1.13206	2.13225e-08
SI	-1.13208	0.000702592
OR2AT4	-1.13318	5.0852e-06
SSX7	-1.13325	0.0199005
MT-ND3	-1.13388	6.42871e-36
SLITRK1	-1.1348	1.08255e-05
CATSPERD	-1.13636	5.39111e-06
INSYN1	-1.13697	4.65585e-12
PI3	-1.13761	2.52329e-06
NPTX1	-1.14164	1.02094e-14
CKM	-1.14262	2.31362e-17
FAM83A	-1.14343	3.25074e-06
KRTAP5-1	-1.14358	1.0725e-11
SLC16A11	-1.14428	7.21477e-15
LYPD6	-1.14452	5.91133e-12
OR1E1	-1.146	0.0101722
CDX2	-1.14675	9.61966e-05
PITX3	-1.14724	5.70201e-06
TGM4	-1.14746	1.74732e-11
MUC21	-1.14765	4.32923e-05
ARX	-1.14777	0.000333031
ERP27	-1.14781	5.48642e-18
ABCC12	-1.14825	0.000127096
SLC4A5	-1.14826	4.81698e-22
UMOD	-1.14859	0.000697732
CEACAM7	-1.14897	0.00199034
COX7A1	-1.14948	7.93016e-21
LSAMP	-1.15011	3.32304e-08
CALML5	-1.1514	0.0163159
TNFRSF13B	-1.15151	7.72986e-12
DUSP26	-1.15294	2.30105e-12
NKX1-2	-1.15312	0.0184365
CATSPER4	-1.15335	0.00061169
PSG6	-1.15344	0.000868991
NOX3	-1.15491	0.000812265
LCN2	-1.15505	3.48794e-07
MYMX	-1.15647	4.9621e-13
SLC4A11	-1.15659	9.3672e-22
ICAM5	-1.15861	3.34497e-12
C10orf53	-1.15922	0.000720687
VSIG2	-1.16142	9.94309e-15
FSD1	-1.16284	9.92087e-21
TEPP	-1.16313	1.83774e-14
TNFRSF17	-1.16397	3.02601e-10
MUC19	-1.16576	2.79126e-08
DOCK3	-1.16647	3.06619e-15
MTRNR2L5	-1.16878	4.3024e-06
RAB25	-1.16956	7.79413e-06
LGI3	-1.16978	1.28348e-09
PRR30	-1.17003	0.00236651
MAL	-1.17025	1.02836e-09
C9orf24	-1.17036	4.56871e-17
STXBP6	-1.17113	3.3236e-12
MMP13	-1.17201	0.00054072
OR5C1	-1.17224	9.21838e-05
CNTNAP4	-1.17282	0.00282433
VSNL1	-1.17284	7.03444e-10
OR2M4	-1.17303	0.0001826
MAST1	-1.17511	1.15008e-15
LEUTX	-1.17612	0.00219752
SLC2A12	-1.17701	6.4735e-15
NOBOX	-1.17703	4.68508e-06
ZP2	-1.17725	4.14043e-07
SOX8	-1.17732	5.97451e-17
R3HDML	-1.17954	0.00102088
GABRA6	-1.18464	0.0143945
C7orf57	-1.1854	1.32226e-16
KRT16	-1.18572	3.77498e-06
VTN	-1.18583	2.66732e-12
CLCA1	-1.18595	0.0018527
C11orf87	-1.18597	5.64478e-09
C10orf120	-1.18668	0.00445395
WNT2	-1.18711	9.96723e-08
UMODL1	-1.1877	6.409e-10
SEMG2	-1.18875	0.0412035
B4GALNT2	-1.18946	8.19222e-08
DNASE1	-1.19145	4.5155e-28
FOXB2	-1.19243	5.8675e-05
OR5AN1	-1.19258	0.000184808
ZNF735	-1.19263	0.00271086
ARL14EPL	-1.19282	0.000114791
ACTL6B	-1.19315	2.02064e-05
SP8	-1.19442	0.00493921
GCKR	-1.19452	1.48311e-07
SSX5	-1.19457	0.000121289
NKX6-1	-1.19473	9.77042e-06
C17orf98	-1.19491	6.22777e-08
SGCZ	-1.19618	0.000126712
FST	-1.19786	7.67039e-12
OR4D9	-1.19961	1.09828e-05
OR6S1	-1.20089	0.00164277
MS4A12	-1.20094	0.00120099
MCHR2	-1.20107	7.16175e-05
ANKRD30BL	-1.2025	0.000109658
PDX1	-1.20306	0.000562522
LIPM	-1.20308	0.000268227
FRRS1L	-1.20321	9.51822e-10
GLYATL3	-1.20416	0.000876711
AHSP	-1.20444	3.33337e-07
MS4A13	-1.20566	0.00363392
FAM189A2	-1.20588	7.82468e-22
HMGA2	-1.20589	4.8468e-07
EPHA5	-1.20656	0.000106477
CNKSR2	-1.2102	3.11218e-17
KRTAP5-4	-1.21044	0.000483008
PLAG1	-1.21066	4.18512e-23
CCL25	-1.2107	1.18685e-09
GFY	-1.213	0.000464273
CLGN	-1.21363	1.31962e-09
CCDC151	-1.21383	2.54546e-20
ZNF716	-1.21438	1.90959e-05
RHAG	-1.21467	3.47064e-06
RTBDN	-1.21474	4.94576e-06
KRT6B	-1.21497	0.000660022
KRTAP10-11	-1.21922	0.00449565
TAGLN3	-1.22003	4.54797e-09
ACVR1C	-1.22145	5.09216e-18
GPR143	-1.22286	4.81964e-11
C10orf99	-1.22393	1.43038e-05
SFTPA1	-1.22471	1.90486e-05
NKX2-5	-1.22509	7.84631e-05
PPIAL4H	-1.22601	4.80501e-08
SNTG1	-1.22606	2.54306e-06
PSG4	-1.22735	4.79141e-05
BIK	-1.22767	1.14353e-18
FMR1NB	-1.22805	2.91025e-08
ACOT12	-1.22889	3.64093e-09
GATA4	-1.22918	8.54231e-05
PSG9	-1.23011	0.00104698
RLN3	-1.23152	1.41e-06
MAFA	-1.23199	8.39055e-10
PROP1	-1.23211	2.87487e-05
OR11G2	-1.23253	1.21019e-05
DAZL	-1.2326	8.22696e-07
LMX1B	-1.23371	8.09346e-07
TMEM235	-1.23611	5.29927e-05
DEFB118	-1.23632	0.000163599
POU2AF1	-1.23722	2.4917e-11
INPP5J	-1.23738	2.23064e-18
SLC17A6	-1.23739	0.00826078
ATP10B	-1.23761	7.78523e-14
NOTUM	-1.2387	2.19961e-11
SERPINB13	-1.2396	1.53546e-05
TPH2	-1.24068	8.82532e-08
PSAPL1	-1.24258	0.000218258
POPDC3	-1.24267	8.36118e-11
FBXO2	-1.24431	5.03985e-16
ACTBL2	-1.24516	8.24678e-06
SERPINB4	-1.24867	0.00148576
CALCB	-1.24984	2.74945e-14
KLHL3	-1.25081	2.34934e-22
SOHLH2	-1.25283	6.65978e-13
OPTC	-1.25317	0.000149526
GPR32	-1.25513	0.000887333
PRR23C	-1.25894	0.00184046
TJP3	-1.2592	5.68934e-14
STAC2	-1.25933	3.97065e-06
ACSBG1	-1.26048	1.31608e-19
HAGHL	-1.26157	1.23531e-14
RANBP3L	-1.26202	1.27528e-15
CACNB4	-1.26274	6.21872e-23
FYB2	-1.26471	1.04376e-11
OLFM3	-1.26485	8.12849e-05
BCO2	-1.26686	2.50633e-25
HSPB3	-1.26766	1.87038e-06
VWA5B1	-1.26826	9.02334e-09
ARMC4	-1.27034	1.27406e-11
NT5DC4	-1.27137	4.48145e-13
PPP4R4	-1.27353	1.49333e-12
SFRP5	-1.27394	1.29311e-08
ST6GALNAC5	-1.2747	2.35254e-10
NEUROD1	-1.27965	5.5554e-05
FAM184B	-1.28104	3.16883e-28
OR56A1	-1.28314	0.00020852
BPIFB1	-1.28336	1.60728e-06
SPTBN2	-1.28351	3.11105e-10
CACNG5	-1.28484	1.8776e-10
CDH7	-1.28634	8.90666e-06
KLK12	-1.28782	0.000633581
CSTL1	-1.28917	0.000641688
KCNH5	-1.28946	6.30993e-06
CWH43	-1.28949	1.82564e-07
CELA3B	-1.29089	0.000929951
NPIPA3	-1.29266	4.35669e-07
NRG4	-1.29268	4.16959e-19
NLRP8	-1.2938	8.79143e-05
ANKRD18B	-1.29394	4.35629e-07
SCNN1A	-1.2946	1.13219e-11
NAT8L	-1.2971	8.77724e-14
CCDC190	-1.29873	3.54184e-11
VCX3A	-1.30073	3.13915e-06
FOXI2	-1.30216	1.27515e-08
ANGPTL1	-1.30436	2.17375e-16
BFSP2	-1.30545	7.20509e-13
COL2A1	-1.30698	1.53023e-16
SPANXB1	-1.30699	0.00344078
PPP4R3C	-1.30848	0.00131266
MYZAP	-1.3098	7.39521e-21
OR51L1	-1.31118	0.00107362
GRID2	-1.31222	8.24e-09
PRR35	-1.31224	0.000187613
CKMT2	-1.31241	1.18296e-09
IL20	-1.31324	1.04768e-05
PRSS3	-1.31371	3.57082e-09
LRIT2	-1.31498	3.17101e-08
MTRNR2L12	-1.3151	1.20374e-25
SBSN	-1.31704	3.06328e-06
MTRNR2L11	-1.31723	1.27634e-09
CYP2A13	-1.31875	6.71061e-05
SCGB2A2	-1.31884	2.14116e-05
SNCB	-1.32302	1.10426e-08
FAM169A	-1.32413	1.08369e-21
NEURL1	-1.32517	4.5996e-26
MTRNR2L13	-1.3261	1.11404e-08
SPINK1	-1.32935	1.70907e-09
PLAAT5	-1.33165	9.93006e-15
GALNT17	-1.34177	1.00528e-07
DPP6	-1.34222	1.55918e-13
HCAR1	-1.34314	5.07178e-17
SALL3	-1.34732	4.09386e-05
UNC13C	-1.34861	2.91096e-13
PYY	-1.34905	1.89677e-17
ROS1	-1.34984	8.56218e-07
FBXO40	-1.35032	1.03069e-13
ADAD1	-1.35116	7.37609e-05
CNTN3	-1.3517	9.51438e-09
PRMT8	-1.35351	1.74835e-13
TMEM30B	-1.35414	7.81197e-18
LRRN1	-1.35436	9.89564e-16
LYPD4	-1.35452	2.61643e-05
PLK5	-1.35601	2.89583e-09
OPRM1	-1.3571	1.08409e-10
CAMK2B	-1.3572	2.57761e-13
GALNTL5	-1.35758	5.81362e-07
SPINK4	-1.35809	7.11704e-07
OR10G3	-1.35904	3.2766e-05
WFIKKN2	-1.36233	1.06156e-09
FAM24B	-1.36442	3.98951e-32
HTR3C	-1.36835	1.38499e-06
CEND1	-1.37311	2.77441e-18
KRBOX1	-1.37415	1.6574e-14
GABRR3	-1.37418	6.76095e-06
COCH	-1.37429	6.402e-15
CHRM2	-1.37472	3.51238e-06
C4orf51	-1.37525	5.46357e-16
AGBL1	-1.3755	2.01077e-08
SLC16A7	-1.37933	3.39653e-25
C2orf83	-1.38085	8.14765e-07
TMEM35A	-1.38205	6.50208e-15
UCMA	-1.38654	0.00120943
NLRP13	-1.38682	1.88582e-05
ZIC3	-1.38721	2.04372e-05
FAXC	-1.38837	7.81867e-11
CABP5	-1.38992	7.70746e-08
SPRR3	-1.39169	0.000222277
WFDC5	-1.39608	0.000224182
SPSB4	-1.39891	8.52216e-16
JSRP1	-1.39936	5.49175e-14
KLHL34	-1.40045	7.16739e-13
PHOX2B	-1.40343	0.000216599
SOHLH1	-1.40469	2.99157e-06
OR51A7	-1.40556	0.000338812
LRRC9	-1.40764	5.46552e-10
TNNC2	-1.4103	4.59927e-27
CLPS	-1.41713	0.00211131
MBD3L1	-1.41824	2.83493e-05
ZNF536	-1.41968	1.0455e-10
OR52A1	-1.4199	4.77211e-07
CYLC2	-1.42774	5.67204e-06
EIF4E1B	-1.42799	5.86747e-07
DMRT1	-1.42839	2.91998e-08
TMEM74	-1.43331	1.00258e-16
NLRP5	-1.4352	6.10039e-06
ASB11	-1.43573	2.13115e-17
GIP	-1.43624	1.23236e-05
PCP4	-1.43677	3.14348e-07
SHISA8	-1.43822	1.23946e-11
IL12B	-1.44179	1.26569e-16
KLK8	-1.44223	1.11935e-05
ANKRD30B	-1.44404	1.41913e-07
TUNAR	-1.44591	8.54009e-06
ATP13A5	-1.44703	2.80887e-15
OR4K2	-1.44884	1.73836e-06
MTRNR2L6	-1.44946	2.35531e-23
PNPLA5	-1.45506	3.77791e-05
ORM2	-1.46059	2.26147e-12
SLC6A15	-1.46446	1.21626e-05
AC005551.1	-1.46558	6.58998e-06
AGR3	-1.46755	9.24324e-06
KCNJ11	-1.46817	7.2612e-25
XAGE2	-1.46863	1.83251e-05
TMEM255A	-1.47348	2.09427e-16
MTRNR2L1	-1.47598	3.82617e-11
OR1A1	-1.47667	6.58874e-08
SYCP1	-1.47745	1.32286e-05
PNMA6F	-1.47888	8.50401e-06
SPATA3	-1.48226	1.88134e-06
HMX2	-1.48473	0.00119161
MAGEA6	-1.4848	0.000485225
ISL1	-1.4879	1.06582e-05
DUSP15	-1.49029	5.50794e-25
SERPIND1	-1.49096	3.07417e-16
PRSS22	-1.49124	2.09192e-09
OPRK1	-1.49554	6.94794e-08
IGLL5	-1.49782	2.60565e-11
EPB41L4B	-1.49866	2.73581e-16
CDH12	-1.50079	2.96561e-12
C16orf89	-1.50435	5.64757e-21
KRT75	-1.50461	0.000162323
IL20RA	-1.50974	4.39673e-12
SMIM22	-1.51482	1.53733e-12
CEL	-1.51669	6.99816e-27
OR8D1	-1.518	2.17678e-06
ATP6V1C2	-1.51988	3.66973e-35
TNFAIP8L3	-1.52015	1.06969e-24
ERVV-2	-1.52153	2.52093e-07
OR52E8	-1.52387	0.00423616
HAP1	-1.52401	5.6137e-20
VAX1	-1.52484	1.31689e-06
TEX101	-1.52802	4.31843e-10
TMC5	-1.53344	6.45499e-19
NANOS2	-1.53947	3.30202e-06
HAO1	-1.54315	4.01613e-06
TNS4	-1.5492	1.20374e-25
CLCNKA	-1.55224	3.52808e-14
GLDN	-1.56538	1.32851e-24
TMEM215	-1.5797	6.65252e-07
ADRB1	-1.58179	5.59196e-26
ST8SIA5	-1.58235	2.15854e-21
OR2M3	-1.58499	5.13771e-07
TFCP2L1	-1.58939	7.50681e-15
CSAG3	-1.58942	2.50259e-05
ANKRD30A	-1.58987	1.45078e-10
APOA2	-1.5903	2.95917e-09
RHOXF2	-1.59214	5.79624e-10
CLEC2L	-1.59569	1.03992e-10
SLC14A2	-1.59715	7.09289e-23
CKMT1B	-1.59737	8.50264e-09
HOXB1	-1.59751	1.85941e-06
MAGEC1	-1.60284	9.93149e-06
NPSR1	-1.60416	9.11295e-06
SLN	-1.60626	2.99042e-09
ZPBP2	-1.60698	2.78627e-09
MTRNR2L3	-1.61033	1.85248e-25
GPR139	-1.61227	9.11171e-07
TMEM271	-1.61241	2.02254e-05
RGS8	-1.61408	7.63407e-16
SALL4	-1.61634	3.74782e-21
KCNG3	-1.61841	3.35146e-10
SLC9A4	-1.6205	1.75231e-08
TFF1	-1.62455	1.50584e-07
FXYD4	-1.62904	1.0819e-07
KRT6C	-1.63286	0.000194763
UGT2B28	-1.6355	9.23916e-08
PAGE2	-1.63799	2.03432e-08
TMEM61	-1.63809	4.39084e-08
LRRC14B	-1.64894	1.31025e-14
PRR27	-1.65143	5.87283e-07
NPW	-1.66124	1.47467e-23
SPRR2E	-1.6636	0.00114188
LBX1	-1.66549	8.54595e-06
RAD51AP2	-1.66788	1.4714e-05
CFTR	-1.66809	2.1157e-23
EN2	-1.67252	1.03462e-13
GSDMC	-1.67806	3.04058e-16
OXGR1	-1.67983	6.4127e-18
TGM6	-1.68089	3.13499e-06
MYO16	-1.68541	1.69538e-26
MTRNR2L10	-1.68905	1.0783e-28
KLK11	-1.68924	1.40147e-07
RBBP8NL	-1.69577	2.82619e-06
FA2H	-1.69829	1.65829e-20
TMPRSS11A	-1.70223	5.26973e-14
SLC9A2	-1.70638	2.55986e-14
PACRG	-1.71065	6.65961e-27
FOXA1	-1.71184	1.88625e-12
MAGEB1	-1.71618	0.00237355
THEGL	-1.72805	3.32609e-11
ORM1	-1.73041	6.59913e-10
CXCL5	-1.73788	5.54095e-12
OPALIN	-1.74106	4.83658e-06
ODAM	-1.74729	0.00108673
C14orf39	-1.74853	1.21027e-11
ADGRF1	-1.74916	2.96178e-12
MAGEA3	-1.74945	6.52541e-05
PSCA	-1.75198	3.96652e-19
MMP26	-1.7649	3.04483e-06
HS6ST3	-1.77508	1.05942e-16
OR1N1	-1.77529	1.13511e-08
ADAM2	-1.78228	1.08977e-08
CAPZA3	-1.79063	7.93602e-05
EPN3	-1.79453	2.26641e-18
RDH8	-1.79551	1.84038e-10
SCG3	-1.80538	4.48868e-25
OR56A3	-1.80929	1.24362e-07
PSG8	-1.81418	5.00113e-06
SVOPL	-1.81591	2.25467e-15
GALNTL6	-1.82149	2.51322e-28
AC010255.2	-1.82318	1.51423e-12
CCBE1	-1.826	4.31458e-18
KLK2	-1.82989	1.18824e-10
SLC4A9	-1.83232	3.39434e-18
PLA2G3	-1.83331	9.00097e-09
KRT13	-1.84132	3.46205e-12
HRK	-1.85533	1.85803e-18
IGFN1	-1.85551	2.64369e-11
HYAL4	-1.85848	9.05565e-16
KCNU1	-1.86439	5.45573e-09
SMIM5	-1.87287	1.56106e-33
MAGEC2	-1.87634	0.000373912
HCN2	-1.89344	4.98064e-37
ASCL4	-1.89913	5.39413e-17
AHSG	-1.9079	7.09532e-10
PGPEP1L	-1.91814	4.45598e-24
DEFB1	-1.9268	2.55889e-28
HTR3B	-1.94957	3.40048e-13
CCDC33	-1.9509	1.506e-15
MARCHF10	-1.95097	8.85928e-24
TBATA	-1.96157	4.32144e-15
AMER3	-1.96311	7.19331e-12
PLEKHD1	-1.97766	1.19556e-36
ADH1C	-1.97772	1.0026e-26
PIK3C2G	-1.98104	7.36824e-15
SIX4	-1.98654	2.24898e-31
C4BPB	-2.01707	6.09141e-34
ASCL1	-2.02036	7.43339e-15
CKMT1A	-2.02754	7.97861e-13
GRHL2	-2.03042	2.96095e-18
AMER2	-2.0429	2.6532e-15
METTL21C	-2.05095	7.12422e-10
DAPL1	-2.0577	5.13937e-17
ASZ1	-2.06701	4.52048e-11
THRSP	-2.08483	1.6461e-17
SRARP	-2.08536	8.88204e-16
PAGE1	-2.11393	1.42341e-05
DPP10	-2.11875	3.08838e-14
BMPR1B	-2.12922	1.51892e-23
CYP11A1	-2.13928	1.84673e-15
TAF7L	-2.14376	1.42353e-40
CR1L	-2.14591	1.9665e-36
LIN28B	-2.15397	9.47342e-08
NKX2-2	-2.15698	6.53174e-13
SPINK7	-2.16481	3.74266e-30
SHOC1	-2.1664	1.13107e-48
TRIM63	-2.17098	1.39032e-26
SMOC1	-2.21189	1.742e-26
CST5	-2.2295	7.4537e-13
SLC6A2	-2.23502	6.0603e-13
SPACA1	-2.25526	3.55716e-08
KRTAP5-3	-2.26015	0.0019319
SMPX	-2.26297	1.10466e-06
MUCL1	-2.26606	2.43056e-15
DHRS2	-2.26692	7.12155e-30
CTNNA2	-2.27211	1.79e-18
DEFB132	-2.2789	0.000220749
FGF9	-2.29547	4.59707e-19
KNG1	-2.31357	5.18618e-18
SYNGR3	-2.32298	4.61686e-46
LYPD6B	-2.32491	1.10509e-27
TRIM50	-2.32508	1.39184e-35
TNNI3	-2.33344	1.4753e-13
LY6L	-2.34458	0.000188097
CNGB1	-2.3728	1.62305e-28
ATP6V1B1	-2.38063	7.24828e-25
KBTBD12	-2.44475	1.57048e-31
CLCNKB	-2.45237	1.68435e-26
PSKH2	-2.46647	1.32331e-08
TMPRSS2	-2.48985	6.38734e-32
DIRAS1	-2.49554	1.01015e-40
FRMD7	-2.49817	3.33908e-15
SYT10	-2.50148	1.54496e-17
PNLIPRP3	-2.5049	5.78562e-07
STXBP5L	-2.5109	6.31612e-26
TTR	-2.53926	9.68434e-16
SYT14	-2.55668	3.4961e-18
MARCHF11	-2.58401	4.15765e-08
AMTN	-2.62825	8.99073e-07
CRH	-2.63881	1.5354e-12
TMPRSS7	-2.66981	1.85598e-19
CLNK	-2.67381	1.28514e-52
ADH4	-2.72304	3.74841e-23
STAP1	-2.74738	1.07921e-55
NXPH2	-2.75866	2.52801e-13
SCYGR4	-2.7602	7.04184e-13
PSG5	-2.77264	4.39632e-16
NUPR2	-2.77535	5.20012e-18
LHX9	-2.81713	8.1373e-20
C10orf71	-2.85692	3.45458e-13
SLC24A2	-2.96593	1.8272e-35
PAK5	-2.97591	1.09634e-18
KRTAP5-8	-2.97777	1.50672e-46
SSX1	-2.98303	2.17324e-11
C11orf53	-2.99307	1.16213e-14
DNTT	-3.01234	1.57191e-21
SLC26A7	-3.03958	4.31424e-52
SLC38A8	-3.04304	2.48436e-20
SLC4A1	-3.05591	3.14598e-37
ASB5	-3.0919	4.74951e-38
CCKAR	-3.13817	7.21477e-15
CYP1A2	-3.15607	1.99081e-28
ATP6V0A4	-3.16672	1.72649e-27
PASD1	-3.21246	3.98583e-10
FBN3	-3.22353	1.37403e-41
LRRTM1	-3.23706	4.71034e-17
TMEM213	-3.31764	6.30663e-30
ATP6V0D2	-3.33551	1.97348e-39
SERTM2	-3.35294	2.24245e-37
MOG	-3.35825	1.05689e-28
PLA2G4F	-3.44066	3.6138e-31
PIP	-3.48069	4.99443e-32
RHBG	-3.49599	1.39185e-35
CLDN8	-3.50503	1.21552e-17
KLK3	-3.74834	2.28345e-29
PVALB	-3.77878	3.76408e-38
BSND	-3.78068	1.89166e-26
NR0B2	-3.79044	4.36475e-32
LRRC52	-3.79603	1.58704e-14
GJD2	-3.8178	2.18867e-24
CGA	-3.90305	1.52493e-35
GCGR	-4.14212	2.87512e-44
HHATL	-4.27699	9.2457e-39
SFTPB	-4.31961	1.20834e-74
DMRT2	-4.49238	4.25033e-52
TMPRSS11E	-4.49631	1.60112e-45
CALCA	-4.5211	6.87021e-53
HEPACAM2	-4.53701	4.64158e-49
GPRC6A	-4.67224	4.37874e-19
RHCG	-4.68118	4.70534e-60
NMRK2	-4.87039	3.44311e-60
FOXI1	-4.90976	1.30219e-36
KLK4	-5.2389	1.73259e-56
ATP6V1G3	-5.31359	2.73662e-23
AQP6	-5.32275	5.02384e-89
KLK15	-5.70814	1.16101e-36
KLK1	-5.95373	1.69583e-94
