# Supplementary material for: Comprehensive analysis of MGLL as a novel diagnostic and prognostic biomarker for clear cell renal cell carcinoma
Source: Front Oncol. 2025 Sep 9;15:1594540. doi: 10.3389/fonc.2025.1594540 (PMC12454099; doi:10.3389/fonc.2025.1594540)
Supplement: Supplementary file 2 [file DataSheet2.xlsx]

## Sheet: Sheet1
gene_name	correlation_spearman	pvalue_spearman	padj_spearman
MGLL	1	0	0
ACAD9	0.673686	0	0
COPG1	0.645191	0	0
SEC61A1	0.642167	0	0
UMPS	0.630877	2.16291e-61	5.44059e-60
SEMA5B	0.63015	0	0
RAB3D	0.629659	4.30344e-61	1.08202e-59
NDRG1	0.628021	0	0
PKM	0.626345	0	0
EEFSEC	0.610963	1.15013e-56	2.89052e-55
ARF3	0.603515	0	0
AK4	0.592395	0	0
POLR3H	0.591319	0	0
TBC1D9B	0.589279	0	0
EIF4G1	0.588505	0	0
IFT122	0.583622	1.06232e-50	2.66869e-49
AGRN	0.582273	0	0
RRAGA	0.58089	0	0
JMJD8	0.579951	0	0
ACLY	0.577982	0	0
RPN1	0.577039	0	0
ITGB5	0.576732	0	0
COPB2	0.57549	0	0
RAB1B	0.574428	0	0
HMCES	0.573812	0	0
AP2M1	0.573532	0	0
MBD4	0.573423	1.28807e-48	3.23441e-47
ILRUN	0.570319	0	0
SLC16A3	0.57007	0	0
RAB7A	0.569067	0	0
PDIA5	0.567218	0	0
DDOST	0.566316	0	0
RABL3	0.56292	1.51677e-46	3.80537e-45
PFKP	0.562897	0	0
CLSTN3	0.562854	0	0
TSPAN9	0.562188	0	0
CTNNA1	0.561721	0	0
PSMD2	0.561069	0	0
CLSTN1	0.560504	0	0
PGAM1	0.559588	0	0
SUN2	0.559331	0	0
SLC35A4	0.559241	0	0
GANAB	0.559212	0	0
TMCC1	0.559131	0	0
NUCB1	0.558415	0	0
DGCR2	0.558043	0	0
PFKL	0.556931	0	0
CALM3	0.556655	0	0
ZDHHC5	0.556535	0	0
MYO1C	0.555914	0	0
TRAPPC9	0.555624	3.77034e-45	9.45111e-44
TEX261	0.555328	0	0
RNF145	0.554875	0	0
RIC8A	0.554221	0	0
XYLT2	0.554036	0	0
CD99L2	0.553846	8.1536e-45	2.04298e-43
F11R	0.553347	1.01137e-44	2.533e-43
AP1M1	0.55241	1.51461e-44	3.79176e-43
B4GALT5	0.552188	0	0
ZNF687	0.552115	0	0
RAB11FIP5	0.55205	0	0
ALKBH5	0.551033	0	0
SNX17	0.550627	0	0
RNF121	0.550549	0	0
SNX4	0.550169	0	0
AP2A1	0.549087	0	0
GUCD1	0.547724	0	0
CAPN1	0.547226	0	0
ENO1	0.546835	0	0
DNAJB12	0.546522	1.86107e-43	4.65508e-42
HDLBP	0.546503	0	0
OS9	0.546255	0	0
TBC1D22A	0.546125	2.2007e-43	5.50223e-42
VCP	0.545448	0	0
MCM2	0.545355	0	0
ABCF3	0.54522	0	0
PSMF1	0.545032	0	0
P4HB	0.545015	0	0
AAR2	0.544954	0	0
ARSD	0.544785	0	0
TMEM127	0.544525	0	0
ATG13	0.543601	0	0
ERGIC1	0.543596	0	0
SDF4	0.543508	0	0
ZFAND3	0.543295	0	0
RAB43	0.543	8.15283e-43	2.03751e-41
TGOLN2	0.54263	0	0
TMEM214	0.541891	1.29341e-42	3.23101e-41
SPINT2	0.541702	0	0
KIAA0319L	0.541589	0	0
UBAP1	0.541243	0	0
NCDN	0.540753	2.07247e-42	5.17492e-41
TM9SF4	0.540721	0	0
AP3D1	0.540453	0	0
RTF2	0.540243	0	0
SUFU	0.540237	0	0
ARHGDIA	0.539447	0	0
CLPTM1	0.539235	0	0
YIPF3	0.538515	0	0
ZDHHC9	0.537148	0	0
ASTE1	0.537117	9.24388e-42	2.3062e-40
GLG1	0.537099	0	0
TPI1	0.536851	0	0
BSDC1	0.536673	0	0
CNBP	0.536359	0	0
WIPF2	0.536097	0	0
TMED9	0.535816	0	0
RPTOR	0.535252	0	0
NEK11	0.535079	2.12048e-41	5.28798e-40
POLR2E	0.53485	0	0
LMAN2	0.534821	0	0
TFDP2	0.534385	0	0
SLC35A2	0.533802	0	0
RUVBL1	0.533065	0	0
ABCA3	0.532701	0	0
SZRD1	0.532687	0	0
MED29	0.532589	0	0
MLEC	0.532121	0	0
MED16	0.531845	0	0
SLC35E1	0.531589	8.6749e-41	2.16238e-39
NMT1	0.531544	0	0
PIK3R4	0.53148	9.06106e-41	2.25767e-39
ACVR1B	0.531316	0	0
CHMP1A	0.530739	0	0
TCTN3	0.530442	0	0
AGPAT1	0.530441	0	0
B4GALT4	0.530347	1.42612e-40	3.55183e-39
CRKL	0.530261	0	0
UBA1	0.529525	0	0
ZC3H7B	0.529345	0	0
AAMP	0.528799	0	0
SURF4	0.528631	0	0
USP5	0.528417	0	0
BCKDK	0.528086	0	0
CHMP6	0.527553	0	0
GYS1	0.527333	0	0
PPP2R1A	0.527275	0	0
PEX10	0.527249	4.88727e-40	1.21668e-38
RAB5B	0.526602	0	0
WBP2	0.526442	0	0
CAMKK2	0.526035	0	0
MAN1B1	0.525889	0	0
NEK6	0.525694	0	0
TBL1X	0.525532	0	0
RNF40	0.525435	9.99248e-40	2.48654e-38
ATG9A	0.525335	0	0
AC093512.2	0.524611	1.38074e-39	3.43438e-38
LASP1	0.523959	1.78225e-39	4.43117e-38
ADIPOR1	0.523743	1.93946e-39	4.81997e-38
DIAPH1	0.523525	0	0
ARF1	0.523461	0	0
TNS1	0.52312	0	0
GALNT14	0.522964	0	0
ALG12	0.522748	0	0
PGAP3	0.52215	0	0
RAB8A	0.521981	3.85387e-39	9.57358e-38
FAM222B	0.521863	4.0355e-39	1.00205e-37
TXNDC12	0.521641	0	0
SCAMP3	0.521463	0	0
GRB2	0.521228	0	0
RALB	0.521098	0	0
STAU1	0.521074	0	0
DCTN1	0.521053	0	0
PLXNB2	0.519619	0	0
AP2B1	0.519568	0	0
APP	0.51864	0	0
SCAMP2	0.518292	0	0
RAVER1	0.517898	1.8638e-38	4.62598e-37
STAMBP	0.517576	2.1087e-38	5.2316e-37
PPME1	0.51754	2.13732e-38	5.30033e-37
EIF4H	0.51746	0	0
ACTN4	0.517029	0	0
ELOVL1	0.516861	0	0
ZBTB7B	0.516801	0	0
UPF1	0.516583	0	0
NCSTN	0.516101	0	0
TOR4A	0.516032	3.80282e-38	9.42657e-37
SPATA2	0.515905	0	0
MGAT1	0.515705	0	0
DHDDS	0.51562	0	0
GNB1	0.514886	0	0
NCLN	0.514848	0	0
MAPK3	0.514638	0	0
VPS37C	0.514604	0	0
CTDSP1	0.514223	0	0
COPS7A	0.514209	0	0
PEX5	0.514164	0	0
FKBP9	0.513832	0	0
SMARCD1	0.513586	9.61887e-38	2.38334e-36
MRPS7	0.513226	0	0
LDHA	0.513205	0	0
RPA1	0.513193	0	0
PIGS	0.513089	0	0
HDGF	0.512857	0	0
ANP32A	0.512704	1.34201e-37	3.32378e-36
AGBL5	0.512128	0	0
HADHA	0.512089	0	0
IFT57	0.51197	0	0
COPA	0.51176	0	0
SCYL1	0.511419	0	0
CANT1	0.511371	0	0
RAB1A	0.511347	0	0
GPKOW	0.511337	2.24331e-37	5.55369e-36
WDTC1	0.511	2.54602e-37	6.3004e-36
SRPRA	0.510869	0	0
PRPF19	0.510834	0	0
CIC	0.510689	0	0
KHSRP	0.510683	0	0
TSPAN18	0.510244	0	0
UNC45A	0.510195	0	0
MIEF1	0.51019	0	0
PCYT1A	0.510105	0	0
SCMH1	0.510016	0	0
UBE2Z	0.509938	3.78646e-37	9.366e-36
PIGX	0.509812	0	0
ZXDC	0.508993	0	0
TMBIM1	0.508738	0	0
PPP6R1	0.508736	0	0
RAB35	0.508699	0	0
HK1	0.508694	0	0
TMEM109	0.507981	0	0
CCDC22	0.50788	0	0
SLC35B2	0.507841	0	0
KCTD2	0.507768	0	0
ZNF148	0.507746	8.56088e-37	2.11667e-35
TXNDC11	0.50757	0	0
PSMD3	0.507425	0	0
RNF26	0.507015	0	0
RAB2A	0.506905	0	0
PTBP1	0.506857	0	0
TFE3	0.506854	0	0
BAG6	0.506772	0	0
PAM	0.50671	0	0
HSPA5	0.506629	0	0
USP10	0.50646	0	0
SELENON	0.506011	0	0
DENND1A	0.505992	1.63707e-36	4.04591e-35
NOMO1	0.505885	0	0
SMARCAL1	0.50581	0	0
STK40	0.505713	0	0
POP1	0.50547	1.98392e-36	4.90105e-35
PITPNA	0.505359	0	0
NKIRAS2	0.505118	0	0
FURIN	0.505089	0	0
GPR107	0.504874	0	0
ICMT	0.504532	0	0
RAD23A	0.50451	0	0
TMEM41A	0.504289	3.06031e-36	7.55693e-35
SMPD4	0.504151	0	0
PIK3CB	0.50383	0	0
KEAP1	0.503304	0	0
NCBP2	0.503177	0	0
RAB36	0.503157	0	0
EMC1	0.503104	0	0
GOLGB1	0.503086	0	0
SPRYD3	0.502992	0	0
TPD52L2	0.502863	5.15439e-36	1.27225e-34
MRPL37	0.502789	5.29525e-36	1.30646e-34
TRPC4AP	0.502784	0	0
SLC35C1	0.502706	0	0
CCDC115	0.502398	0	0
GTF3C2	0.502093	0	0
RER1	0.501886	7.35812e-36	1.81465e-34
IGSF3	0.501835	7.49466e-36	1.84754e-34
MAN2B2	0.501822	7.53119e-36	1.85575e-34
VPS11	0.50174	7.75958e-36	1.91122e-34
EIF4E2	0.50171	7.84304e-36	1.93095e-34
BRD3OS	0.501513	0	0
MAPKAPK2	0.501337	0	0
WIZ	0.501316	0	0
MGRN1	0.500981	0	0
LRP10	0.500813	0	0
BET1L	0.500685	1.13772e-35	2.79988e-34
CELSR1	0.500388	0	0
PDIA6	0.499942	0	0
RERE	0.499833	0	0
SNAP29	0.499572	0	0
ALG1	0.499383	1.82081e-35	4.47903e-34
DIPK2A	0.499279	1.89088e-35	4.64943e-34
PPP2R3A	0.499126	0	0
CDIPT	0.499105	0	0
WWTR1	0.499035	0	0
ACTR1B	0.499011	0	0
ARHGAP1	0.498989	0	0
MOB3A	0.498829	0	0
UBAC2	0.498776	0	0
DAZAP2	0.49833	0	0
PLOD1	0.498203	0	0
APEX2	0.49811	0	0
ATP2C1	0.497847	3.16366e-35	7.77572e-34
NLRX1	0.497803	0	0
DNAJC5	0.497634	0	0
DPP3	0.497339	0	0
TMEM185A	0.497226	3.95238e-35	9.71012e-34
FLOT2	0.49697	0	0
GALNT18	0.496941	0	0
DYSF	0.496778	0	0
RETREG2	0.496756	0	0
GTF3C1	0.49666	0	0
MAPK1	0.496643	0	0
CARHSP1	0.49659	0	0
MRFAP1	0.496144	0	0
MPI	0.49602	0	0
GRINA	0.495636	0	0
NUP62	0.495475	0	0
DNAL4	0.495465	0	0
ANO6	0.495155	0	0
EFTUD2	0.495134	8.33806e-35	2.04761e-33
RBM8A	0.494908	0	0
GATAD2A	0.494739	9.59271e-35	2.35472e-33
NDST1	0.494414	0	0
DHX37	0.494365	1.09561e-34	2.68826e-33
TMBIM6	0.494326	0	0
UBE2R2	0.494315	0	0
TLN1	0.494252	0	0
HYOU1	0.494113	0	0
PES1	0.493955	0	0
PARP1	0.493793	1.3418e-34	3.29093e-33
U2AF2	0.49378	0	0
HGSNAT	0.493747	0	0
LMAN2L	0.493679	1.39707e-34	3.42504e-33
KSR1	0.493614	0	0
PAK2	0.493604	0	0
DDX54	0.493477	1.5006e-34	3.67729e-33
NUDCD3	0.4932	0	0
MBTPS1	0.49316	0	0
DPYSL2	0.493143	0	0
KIAA1671	0.49312	0	0
ERI3	0.492882	0	0
NCK1	0.492865	0	0
EXOC7	0.49266	0	0
IRAK1	0.492613	0	0
GBA	0.49257	0	0
GBE1	0.492545	0	0
ZER1	0.492442	0	0
ADD1	0.492344	0	0
GRWD1	0.492302	0	0
SMYD5	0.492294	0	0
UGP2	0.491845	0	0
RPN2	0.491524	0	0
AHCYL1	0.491319	0	0
KCTD10	0.491223	0	0
VPS26B	0.491096	0	0
SEPTIN9	0.490858	0	0
DBR1	0.490794	3.85816e-34	9.45061e-33
PTPRF	0.49049	0	0
ATG2A	0.490373	4.47135e-34	1.0948e-32
SYVN1	0.490277	0	0
TNKS1BP1	0.490176	0	0
SUPT6H	0.490147	4.83969e-34	1.18449e-32
SLC38A10	0.490141	0	0
B4GALT1	0.49013	0	0
RUSF1	0.490095	4.9277e-34	1.20552e-32
RAB5C	0.49009	0	0
ELAC2	0.490086	0	0
PI4KB	0.489791	0	0
CNP	0.489697	0	0
POLDIP3	0.489689	5.67936e-34	1.38882e-32
SMC1A	0.489618	0	0
FAM168B	0.489465	0	0
FAF2	0.489447	0	0
PGK1	0.489415	0	0
APH1A	0.489404	0	0
SEC16A	0.489349	0	0
ABL1	0.489262	0	0
STAT3	0.489247	0	0
VRK3	0.489223	6.68151e-34	1.6332e-32
ZBED1	0.489204	0	0
GPI	0.489089	0	0
POLE3	0.488995	7.23396e-34	1.76749e-32
SEC24C	0.488915	0	0
YIPF1	0.488821	7.68778e-34	1.87758e-32
ZBTB45	0.488715	0	0
AKT1S1	0.488682	0	0
KDM4A	0.488678	0	0
ESYT1	0.488557	0	0
EI24	0.488461	0	0
STT3A	0.488391	0	0
TLCD3A	0.488335	0	0
SF3B3	0.488315	0	0
CDIP1	0.488288	0	0
COQ8B	0.488261	9.34081e-34	2.28034e-32
GORASP2	0.488247	0	0
C6orf89	0.488174	0	0
FNDC3B	0.488054	0	0
CYB561	0.487946	1.04219e-33	2.54319e-32
MUL1	0.487681	1.14248e-33	2.78675e-32
SLC35A5	0.487654	1.15303e-33	2.81129e-32
ASCC2	0.487624	0	0
RETSAT	0.487591	0	0
DNAJC13	0.487428	0	0
TMED1	0.487344	0	0
DHFR2	0.487215	0	0
IPO9	0.4872	0	0
IST1	0.487074	0	0
TBC1D13	0.487038	0	0
LRRC42	0.486856	1.52052e-33	3.70575e-32
SRSF9	0.486721	0	0
PRMT2	0.486705	0	0
PRKCSH	0.48644	0	0
COPZ1	0.486295	0	0
C6orf47	0.486274	0	0
POLG	0.486245	0	0
CYREN	0.486074	0	0
KIAA2013	0.485887	0	0
AMBRA1	0.48585	2.15193e-33	5.24239e-32
SRP68	0.485842	2.15803e-33	5.25505e-32
UBXN6	0.485731	0	0
PAIP2	0.485691	0	0
GAPDH	0.485689	0	0
MAP2K1	0.485684	0	0
XRCC6	0.485573	0	0
CERS2	0.485522	0	0
HNRNPUL1	0.485488	0	0
UBE3B	0.485312	2.59041e-33	6.30528e-32
RNH1	0.485299	0	0
FBXW9	0.485134	2.75368e-33	6.69989e-32
MBOAT7	0.485001	2.88278e-33	7.01105e-32
CCDC50	0.484786	0	0
TTI1	0.484757	3.13541e-33	7.62228e-32
CAPN5	0.484651	0	0
DNPEP	0.484423	0	0
SMG5	0.484369	0	0
HNRNPK	0.484321	0	0
CEP63	0.484316	0	0
PPCS	0.484206	0	0
SLC2A1	0.484044	0	0
PIGO	0.483979	4.0944e-33	9.94942e-32
NCOR2	0.483935	0	0
TOMM70	0.483714	0	0
INTS5	0.48354	4.75877e-33	1.1559e-31
FAM32A	0.483449	4.90836e-33	1.19174e-31
TMEM63B	0.483447	0	0
PPP1R7	0.483359	0	0
TMUB2	0.483216	0	0
ASB8	0.483201	0	0
MSN	0.483175	0	0
PCDHGC3	0.483004	0	0
UBE2L3	0.482997	5.72958e-33	1.39055e-31
POMGNT1	0.482846	0	0
MON1B	0.482664	0	0
CHPF2	0.482584	0	0
MVP	0.482352	0	0
GLYR1	0.48226	0	0
SIAH2	0.482248	0	0
MARK4	0.482231	0	0
VAMP3	0.481852	0	0
DNAJC11	0.481828	8.53467e-33	2.07046e-31
PCTP	0.481824	8.54533e-33	2.07218e-31
ABLIM1	0.481722	0	0
UBIAD1	0.481666	9.0168e-33	2.18559e-31
TRIQK	0.48165	9.06722e-33	2.1969e-31
DDX23	0.481581	0	0
CUX1	0.481442	0	0
RXRA	0.481349	0	0
RPRD2	0.481303	0	0
SLC39A7	0.481286	0	0
MARCHF8	0.481279	1.0285e-32	2.49091e-31
KDELR1	0.481183	0	0
NAIF1	0.481083	1.09922e-32	2.66109e-31
STAT6	0.481067	1.10531e-32	2.67469e-31
TXNDC15	0.480871	0	0
PUF60	0.480734	1.23762e-32	2.99364e-31
NR1H2	0.480642	0	0
SND1	0.480608	0	0
UBN1	0.480483	0	0
NFE2L1	0.480422	0	0
TRIOBP	0.480412	1.38012e-32	3.33693e-31
SMARCA4	0.480268	0	0
TMEM184B	0.480237	0	0
UBAP2L	0.480117	1.52496e-32	3.6856e-31
C4orf3	0.479861	0	0
SF3B2	0.479833	0	0
ATP2A2	0.479428	1.92471e-32	4.64977e-31
RMDN3	0.479374	0	0
QTRT2	0.479304	2.00734e-32	4.84738e-31
EVC	0.479255	2.04083e-32	4.92416e-31
NOC2L	0.479075	0	0
CHID1	0.479071	0	0
RNF4	0.479039	2.19514e-32	5.29427e-31
FAM120A	0.478996	2.22675e-32	5.36826e-31
BEX3	0.478992	0	0
YIPF2	0.478908	2.29386e-32	5.52777e-31
NAA50	0.478797	2.38185e-32	5.73741e-31
NAT10	0.478712	0	0
DYRK1B	0.478535	2.60146e-32	6.26383e-31
CCDC97	0.478176	2.93457e-32	7.06294e-31
ACAD11	0.478113	2.99802e-32	7.21266e-31
RUFY1	0.477989	3.12568e-32	7.51668e-31
RPAP1	0.477924	0	0
DCTD	0.477901	0	0
DDB1	0.477856	0	0
MEGF8	0.477801	0	0
WWP2	0.477579	3.58645e-32	8.62117e-31
CSTF2	0.477337	0	0
RETREG3	0.477172	0	0
AGPAT3	0.477033	0	0
VPS39	0.476916	4.47923e-32	1.07583e-30
PIP4K2B	0.476737	0	0
PLIN2	0.476719	0	0
PLEKHM2	0.476584	0	0
TIMM22	0.476558	5.04919e-32	1.21222e-30
GGCX	0.476515	0	0
STS	0.47629	0	0
C8orf33	0.47586	6.37584e-32	1.5301e-30
GET3	0.475611	0	0
DUSP3	0.475591	0	0
STK25	0.475522	0	0
FARSA	0.475491	0	0
THRAP3	0.475388	0	0
L3MBTL2	0.475198	7.94933e-32	1.90692e-30
GBF1	0.475092	0	0
KCTD11	0.475033	0	0
C11orf49	0.474804	9.06096e-32	2.17268e-30
SNUPN	0.474644	9.55785e-32	2.29088e-30
PRRC2B	0.474632	0	0
CMAS	0.474587	0	0
SEC62	0.474464	0	0
ATP13A2	0.474421	0	0
DYNC1I2	0.474331	1.06048e-31	2.54078e-30
SF3A1	0.474288	0	0
DTX3L	0.4742	1.1074e-31	2.65208e-30
CAP1	0.474196	0	0
AP2A2	0.474071	0	0
YWHAE	0.474034	0	0
ASMTL	0.474033	1.17078e-31	2.80273e-30
ZMAT2	0.473967	0	0
TADA2B	0.473888	1.22844e-31	2.93952e-30
AGAP1	0.473851	0	0
TGFBRAP1	0.47375	0	0
TBC1D25	0.473723	1.29711e-31	3.10257e-30
MED8	0.47372	0	0
KDM5C	0.473692	0	0
PARP9	0.473623	0	0
ZBTB38	0.473484	0	0
SPPL3	0.473333	0	0
SNAPIN	0.473281	0	0
OTUD5	0.473179	0	0
TPRG1L	0.473084	0	0
TSN	0.473012	0	0
PGM1	0.472998	0	0
SLC41A3	0.472928	0	0
FN3KRP	0.472857	0	0
ARAF	0.472799	0	0
SLC16A1	0.472715	0	0
ASPH	0.472628	0	0
ALDH18A1	0.472394	0	0
BPNT2	0.472312	0	0
NIBAN2	0.472286	0	0
RNF10	0.472277	0	0
TOR1B	0.472227	2.12699e-31	5.08547e-30
RAPGEF1	0.472149	0	0
RNF167	0.472102	0	0
PRR12	0.471886	2.38008e-31	5.68825e-30
ISG20L2	0.471883	2.38218e-31	5.69093e-30
TUBA1B	0.471873	0	0
SHC1	0.471852	0	0
NATD1	0.471743	0	0
VPS35L	0.471626	2.59272e-31	6.19135e-30
ALAD	0.47131	2.87612e-31	6.86528e-30
SNX29	0.471048	0	0
THEM6	0.471042	0	0
SFXN3	0.470969	0	0
PDAP1	0.470646	3.57728e-31	8.53542e-30
XPNPEP1	0.470454	0	0
TMEM59	0.470439	0	0
ELK1	0.470408	0	0
ENSA	0.470393	0	0
NECAP2	0.470322	0	0
YEATS2	0.470262	4.05654e-31	9.67496e-30
IL17RA	0.470129	4.23777e-31	1.0103e-29
DCAF7	0.470035	0	0
GALNT2	0.470004	0	0
ZNF319	0.469984	0	0
KBTBD4	0.469922	0	0
TCN2	0.469879	0	0
ARFGAP2	0.469799	4.72035e-31	1.12489e-29
LRRC59	0.469636	4.9795e-31	1.18616e-29
DNAJB2	0.469613	0	0
CTDSP2	0.469612	0	0
APLN	0.469575	0	0
ATXN1L	0.469505	0	0
GCN1	0.469496	0	0
POLR2A	0.469236	5.67368e-31	1.35097e-29
KPNA6	0.469193	5.75396e-31	1.36952e-29
ANXA11	0.46916	0	0
PSMB7	0.469114	0	0
WASF2	0.468895	0	0
CALR	0.468786	0	0
ATF6B	0.468615	0	0
TP53	0.46855	0	0
LRPAP1	0.468509	0	0
SEC31A	0.468496	0	0
LRRC58	0.468406	0	0
TM2D2	0.468352	0	0
GSK3B	0.46829	0	0
FAM219A	0.468197	7.96026e-31	1.89309e-29
SHISA5	0.468103	0	0
ZNF646	0.468002	8.48255e-31	2.01648e-29
TMEM14A	0.467982	0	0
PRRC2A	0.467896	8.77976e-31	2.08627e-29
EMC4	0.467799	0	0
BABAM2	0.467697	0	0
BECN1	0.467691	0	0
ERAL1	0.467635	0	0
PEX11B	0.467618	0	0
ASH2L	0.467603	0	0
GTF2F1	0.467506	0	0
WDR45B	0.467459	0	0
ZNF574	0.467389	1.03486e-30	2.45805e-29
NOL6	0.467337	1.05271e-30	2.49942e-29
JPT2	0.467324	1.05706e-30	2.50874e-29
DRAM1	0.467069	0	0
NPRL3	0.466954	1.19169e-30	2.8271e-29
TRAF7	0.466879	1.22084e-30	2.89507e-29
PRPS1	0.46686	0	0
SLC35B1	0.466851	0	0
TFG	0.466847	0	0
ERLIN1	0.466813	0	0
TRABD2B	0.466759	0	0
STK16	0.466731	0	0
ST3GAL2	0.46671	1.28966e-30	3.05701e-29
EIPR1	0.466635	1.32126e-30	3.13065e-29
PIAS4	0.466632	1.32271e-30	3.13279e-29
MCM5	0.466596	0	0
KATNB1	0.46655	1.35842e-30	3.21605e-29
INSIG2	0.46646	1.39855e-30	3.30972e-29
FAM234A	0.466397	1.42709e-30	3.37587e-29
CTBP2	0.466333	0	0
HFE	0.466313	0	0
CDK16	0.466164	0	0
EARS2	0.466164	0	0
ZMYM3	0.466069	0	0
PPP1CA	0.466037	0	0
LPCAT3	0.466032	1.60587e-30	3.79725e-29
XRCC5	0.466028	1.60788e-30	3.80045e-29
RHBDD1	0.466002	1.62128e-30	3.83055e-29
MLLT1	0.465987	0	0
PLIN3	0.465959	0	0
TNFAIP1	0.465905	0	0
NSD1	0.46589	0	0
SAP130	0.465843	1.70687e-30	4.03114e-29
SUMO3	0.465757	0	0
ANKRD11	0.465699	1.7879e-30	4.22079e-29
PINK1	0.46532	2.02031e-30	4.76751e-29
AACS	0.465314	2.02456e-30	4.77559e-29
PIGT	0.465277	2.0484e-30	4.82987e-29
RITA1	0.465263	0	0
ERC1	0.465206	0	0
DOK4	0.46513	2.14835e-30	5.06347e-29
SMG8	0.465051	2.2033e-30	5.19087e-29
H6PD	0.464898	0	0
RAB3GAP1	0.464886	0	0
UBE2Q1	0.464842	0	0
DHX9	0.464785	0	0
NAA60	0.46477	0	0
GEMIN4	0.464756	2.42267e-30	5.70539e-29
CEP104	0.46475	2.42705e-30	5.71337e-29
HIF1AN	0.464679	0	0
PHC2	0.464509	0	0
ZNF576	0.464506	2.62545e-30	6.1779e-29
MAP3K11	0.464294	2.81053e-30	6.61073e-29
RTL6	0.464294	0	0
TXNRD3	0.464274	0	0
HDAC3	0.464266	0	0
RMDN1	0.464252	0	0
MGAT4B	0.46421	0	0
GOLGA2	0.464196	0	0
GPAA1	0.464118	0	0
NAPA	0.464012	0	0
CES2	0.463993	0	0
EBNA1BP2	0.463898	0	0
PAK4	0.463723	0	0
MAP1S	0.463636	0	0
RELA	0.463616	3.49294e-30	8.21251e-29
CYFIP1	0.463575	3.5396e-30	8.31884e-29
MAP4	0.463482	3.64608e-30	8.56563e-29
EHHADH	0.4634	3.74315e-30	8.79011e-29
TAOK2	0.463186	4.00895e-30	9.41048e-29
ZNF689	0.463179	4.01761e-30	9.427e-29
CHMP7	0.463076	0	0
SAMD4B	0.462812	0	0
EMC2	0.462803	4.53119e-30	1.06278e-28
TSEN34	0.462748	0	0
IKBKG	0.462731	4.63656e-30	1.08705e-28
SNRNP200	0.462662	0	0
JAK1	0.46265	0	0
CCDC47	0.46259	0	0
RAB11A	0.462589	4.85235e-30	1.13718e-28
TAB1	0.462539	0	0
NOMO2	0.462538	0	0
LYPLA2	0.462312	0	0
PCIF1	0.462273	0	0
POFUT1	0.462061	0	0
SLC16A4	0.461939	0	0
EFCAB14	0.461836	0	0
CHMP3	0.461774	0	0
BTBD2	0.461615	6.61906e-30	1.5506e-28
KDM4B	0.46158	6.69314e-30	1.56732e-28
POLR2C	0.461545	0	0
MFN2	0.461419	0	0
PRKACA	0.461403	7.08077e-30	1.65675e-28
PIGB	0.461399	7.0888e-30	1.65796e-28
ZHX2	0.461267	0	0
ORMDL3	0.461183	0	0
LRP5	0.461091	0	0
SNX1	0.461067	0	0
PSMB2	0.460997	0	0
POLDIP2	0.460924	0	0
SEC22A	0.460857	0	0
CIAO1	0.460733	0	0
TCTN2	0.460681	0	0
ACO1	0.460655	0	0
PRRG4	0.460645	0	0
RANBP3	0.460631	9.04923e-30	2.11562e-28
DCAF12	0.460621	9.07663e-30	2.12117e-28
CTTN	0.460614	0	0
CLASP1	0.460581	0	0
NUBP1	0.460478	9.49933e-30	2.21906e-28
PLEKHM1	0.460377	9.80737e-30	2.2901e-28
PSMD8	0.460312	0	0
PTPN9	0.460128	0	0
MED24	0.460114	0	0
LONP1	0.460069	0	0
TMEM185B	0.459969	0	0
GOLGA7	0.459897	0	0
NBR1	0.459882	0	0
LRP1	0.459853	1.15774e-29	2.70232e-28
CYB5R3	0.459805	0	0
NELFB	0.459772	0	0
NRSN2	0.459706	0	0
SLC33A1	0.459505	1.29244e-29	3.01551e-28
PHAX	0.45939	0	0
MRPS22	0.459324	0	0
TMEM222	0.459314	1.3731e-29	3.20243e-28
UBR4	0.45927	0	0
ERMAP	0.459173	0	0
RNF187	0.459172	0	0
IGF2R	0.459006	0	0
TOR1A	0.458998	1.517e-29	3.53662e-28
PEF1	0.458763	0	0
TOPBP1	0.458751	0	0
VAV2	0.458659	1.68804e-29	3.93379e-28
NHP2	0.458628	1.70468e-29	3.97096e-28
QSOX2	0.458551	0	0
CHERP	0.458546	1.74932e-29	4.07332e-28
SNAP47	0.458452	1.80208e-29	4.19449e-28
NAP1L4	0.458192	0	0
GHDC	0.458048	0	0
ATXN10	0.457974	0	0
TM9SF1	0.457913	2.13541e-29	4.96835e-28
GOSR1	0.457861	0	0
NSFL1C	0.457789	0	0
HNRNPM	0.45777	0	0
ZBTB22	0.457721	0	0
RNF7	0.457706	0	0
SARAF	0.457652	0	0
PDK2	0.457593	0	0
PTPRA	0.457475	0	0
GNB2	0.457322	0	0
CLCC1	0.457313	2.57826e-29	5.9963e-28
DNAJC14	0.457303	2.58592e-29	6.01169e-28
AP3S2	0.457271	2.61212e-29	6.07018e-28
AP3M1	0.456955	0	0
YWHAQ	0.456903	0	0
HCFC1	0.456658	0	0
DDX58	0.456604	0	0
ALDH9A1	0.456602	0	0
TRIM14	0.456586	0	0
TMEM254	0.456427	3.403e-29	7.90489e-28
CSNK1G2	0.456052	0	0
ERGIC3	0.456052	0	0
ADPRH	0.455995	0	0
DELE1	0.45592	0	0
SART3	0.455906	0	0
OPA3	0.455735	4.22487e-29	9.81008e-28
SNX12	0.455607	0	0
MRPS18A	0.455539	4.49199e-29	1.04262e-27
GOLPH3L	0.455518	0	0
FZR1	0.455465	4.59663e-29	1.06648e-27
ZBTB9	0.455443	4.62857e-29	1.07346e-27
MFAP1	0.455375	4.72663e-29	1.09576e-27
ATP6V1C1	0.455347	0	0
DCTN5	0.455292	4.8508e-29	1.1241e-27
CTCF	0.455232	4.9423e-29	1.14484e-27
PAICS	0.455161	0	0
MESD	0.455129	5.10307e-29	1.18161e-27
SUSD6	0.455103	0	0
TMEM250	0.454957	5.38467e-29	1.24632e-27
SHKBP1	0.454956	0	0
BCR	0.454946	5.40398e-29	1.25029e-27
CCT7	0.45491	0	0
SMG6	0.454902	5.47828e-29	1.26698e-27
RAD23B	0.454868	0	0
STAG1	0.454798	0	0
SFT2D2	0.454595	0	0
GID8	0.454491	0	0
BLOC1S3	0.454446	6.3118e-29	1.45916e-27
STOM	0.454295	0	0
PPP1R11	0.454285	0	0
RIPK1	0.454273	6.66188e-29	1.53948e-27
APBB1	0.453987	0	0
MYH9	0.453948	0	0
NRBP1	0.453944	7.37815e-29	1.70432e-27
CLN6	0.453889	0	0
TAF5L	0.453844	7.61111e-29	1.75743e-27
ADAR	0.453795	0	0
EIF2B1	0.453757	0	0
CDC42EP4	0.453692	0	0
EPB41L1	0.453686	0	0
TERF2	0.453648	8.08656e-29	1.86648e-27
CD151	0.453562	0	0
MAGED1	0.45313	0	0
ZNF408	0.452887	1.02351e-28	2.36144e-27
STAT5B	0.452862	0	0
LMNB2	0.452818	0	0
FAM168A	0.452729	1.07478e-28	2.47775e-27
WSB2	0.45263	0	0
ACTG1	0.452599	0	0
TBC1D20	0.452588	0	0
KIFAP3	0.452523	1.14538e-28	2.63947e-27
SAMM50	0.45242	0	0
MTDH	0.45241	1.18631e-28	2.7327e-27
GIGYF2	0.452158	0	0
TMEM94	0.452109	0	0
RAB10	0.451984	0	0
PDIA3	0.451943	0	0
CSDE1	0.451934	0	0
CBX5	0.451845	0	0
CNNM3	0.451797	0	0
EGLN1	0.451769	0	0
HPS6	0.451744	1.45684e-28	3.35454e-27
PUDP	0.451727	1.46451e-28	3.37087e-27
NEO1	0.451652	1.49865e-28	3.44807e-27
RNF135	0.451403	1.61788e-28	3.72093e-27
GMEB2	0.451327	0	0
TMCO3	0.451244	0	0
YME1L1	0.451237	0	0
DHX38	0.451183	0	0
NIPSNAP1	0.451125	0	0
TSR1	0.451077	0	0
WDR5B	0.451069	0	0
COPS8	0.451043	1.80715e-28	4.15459e-27
UBE2E3	0.450971	0	0
IARS2	0.450727	0	0
SLC35C2	0.450718	0	0
ZC3H4	0.450641	0	0
LARP1	0.450493	0	0
ADPRS	0.45049	0	0
WBP1L	0.450429	2.18233e-28	5.01512e-27
RABIF	0.450302	2.2691e-28	5.21246e-27
FBH1	0.450286	0	0
AKT2	0.450231	2.31937e-28	5.32582e-27
ADGRL2	0.450141	2.38407e-28	5.47222e-27
NCL	0.45014	0	0
DHX40	0.449836	0	0
LSM14B	0.449799	2.6474e-28	6.07426e-27
CARM1	0.44963	0	0
SIGMAR1	0.449552	0	0
SRRD	0.449551	2.85556e-28	6.54927e-27
ADCY5	0.449381	0	0
KDM3B	0.449367	0	0
RNF41	0.449353	3.03368e-28	6.95503e-27
RAI1	0.449308	0	0
MOGS	0.449294	0	0
ECE1	0.449252	0	0
TSPAN4	0.449227	3.15357e-28	7.22703e-27
ACO2	0.449131	0	0
EXT2	0.449107	0	0
TNFRSF1A	0.448856	3.53145e-28	8.08982e-27
RUNDC1	0.448853	3.53476e-28	8.0942e-27
CLCN3	0.448834	0	0
MET	0.448824	0	0
FKBP15	0.448806	0	0
RTN4	0.448804	3.588e-28	8.21288e-27
MFSD9	0.448517	3.91606e-28	8.96026e-27
MINPP1	0.448475	0	0
ZSWIM4	0.448443	4.00594e-28	9.16229e-27
SMARCD2	0.448412	0	0
SQSTM1	0.448304	0	0
ANXA5	0.448244	0	0
FAM53C	0.44819	0	0
CA12	0.448148	0	0
OPTN	0.448133	0	0
LRRC47	0.448099	0	0
TMEM9	0.448036	4.53431e-28	1.03667e-26
ATXN7L3	0.447949	4.65606e-28	1.06409e-26
ATP11B	0.447917	4.70045e-28	1.07381e-26
FTO	0.447894	0	0
MLF2	0.447865	0	0
DHRS13	0.447837	0	0
P3H2	0.447773	0	0
COLGALT1	0.447743	0	0
PHLDB2	0.447712	0	0
MAML2	0.447639	0	0
MLYCD	0.447583	5.20391e-28	1.18835e-26
MTF1	0.447491	0	0
ZNF282	0.447472	5.38265e-28	1.22869e-26
FAT1	0.44744	5.43469e-28	1.24008e-26
SCAF1	0.447333	0	0
LRATD2	0.447308	0	0
VAT1	0.447251	0	0
KIAA1191	0.447204	0	0
SHMT1	0.447075	0	0
TNS3	0.447061	6.09759e-28	1.39079e-26
KCTD5	0.446932	6.33968e-28	1.44487e-26
GPATCH3	0.446827	6.54649e-28	1.49142e-26
CPQ	0.446818	6.56298e-28	1.49459e-26
TOLLIP	0.446773	0	0
SP2	0.44676	0	0
ELOA	0.446492	7.24538e-28	1.64934e-26
MCFD2	0.446465	0	0
FBXL14	0.44645	0	0
UBE2V2	0.44641	0	0
SGSH	0.446176	0	0
ARHGEF18	0.446157	0	0
FGFRL1	0.446121	0	0
PTPN14	0.44603	0	0
DHX8	0.445982	8.45438e-28	1.9238e-26
POM121C	0.445848	8.80175e-28	2.00206e-26
UGGT1	0.44575	9.06712e-28	2.06162e-26
BCAP31	0.445703	0	0
DBNL	0.445692	9.22705e-28	2.09715e-26
RNF114	0.445676	0	0
EEF2	0.445659	0	0
PRCC	0.445648	9.34982e-28	2.12423e-26
ELF4	0.445645	0	0
KXD1	0.445529	9.69348e-28	2.20144e-26
PFKFB4	0.445522	0	0
ENPEP	0.445471	0	0
CYB561A3	0.445468	9.8729e-28	2.24131e-26
NACC1	0.445334	1.02798e-27	2.33277e-26
TSPAN31	0.445281	0	0
NFKB1	0.44499	0	0
HDHD5	0.444951	0	0
SH3GLB1	0.444911	0	0
WBP11	0.444904	1.17015e-27	2.65436e-26
SPG21	0.4449	0	0
RSRC1	0.444845	0	0
TNPO2	0.444838	0	0
FLII	0.444782	0	0
SMARCC2	0.444761	0	0
MANBAL	0.444552	1.30098e-27	2.94996e-26
C15orf39	0.444542	0	0
FBXO42	0.444536	1.30753e-27	2.96366e-26
IBA57	0.444414	1.35635e-27	3.07312e-26
YWHAB	0.44434	0	0
FAM20B	0.444335	0	0
DENND5A	0.444269	0	0
ZFAT	0.444145	1.47043e-27	3.33029e-26
GMPS	0.444139	0	0
HAT1	0.444081	0	0
RNF185	0.444062	1.5077e-27	3.41337e-26
BAZ2A	0.443981	0	0
MRPL3	0.443815	0	0
TSPAN17	0.443796	1.63291e-27	3.69541e-26
ATP9B	0.443789	1.63628e-27	3.70159e-26
HNRNPA0	0.44373	0	0
ADGRG1	0.443694	0	0
EHD1	0.443627	0	0
VAPB	0.443525	1.771e-27	4.00477e-26
HMGCL	0.443501	1.78408e-27	4.03279e-26
SMYD2	0.443463	1.80463e-27	4.07764e-26
IMMT	0.443432	0	0
OGDH	0.443426	0	0
AK2	0.443414	1.83134e-27	4.13639e-26
IGSF8	0.443392	0	0
FXR1	0.4433	0	0
GLUD2	0.443299	0	0
UBTF	0.443198	0	0
MSL2	0.443185	1.96143e-27	4.4285e-26
PCNX3	0.443006	2.06942e-27	4.67049e-26
CDH2	0.44299	0	0
HSPG2	0.442969	0	0
ARHGAP35	0.442874	0	0
DCLRE1B	0.442867	0	0
OAZ2	0.442865	0	0
GLB1L2	0.442808	0	0
UBAP2	0.442747	0	0
TMEM131	0.442617	2.3247e-27	5.24255e-26
MAOB	0.442573	0	0
MAP3K13	0.442568	0	0
CCNY	0.442563	0	0
FOXO4	0.442486	0	0
SSRP1	0.442339	0	0
PEX19	0.442282	0	0
CNDP2	0.442206	0	0
CFAP126	0.442159	0	0
SIRT2	0.442129	0	0
CMIP	0.442128	0	0
DNAJB11	0.442104	2.70967e-27	6.10835e-26
VPS52	0.442099	2.71329e-27	6.11412e-26
EHD2	0.442053	0	0
PLOD2	0.442049	0	0
NACC2	0.441992	0	0
ARL8A	0.441896	0	0
GTF2E1	0.441881	0	0
MICALL1	0.44188	2.89624e-27	6.52133e-26
GCC1	0.441818	0	0
YWHAZ	0.441736	0	0
TPM3	0.441722	0	0
VAC14	0.44167	0	0
ICAM1	0.441568	0	0
CDV3	0.441454	0	0
RRBP1	0.441432	0	0
TM9SF2	0.441402	3.3396e-27	7.51669e-26
PLXNA1	0.441371	3.37124e-27	7.58495e-26
DNAJC3	0.441321	0	0
PRPF6	0.441293	0	0
SIN3A	0.441285	3.45854e-27	7.77837e-26
IL6R	0.441267	0	0
LLGL1	0.441249	3.49509e-27	7.85752e-26
ARMC6	0.441142	0	0
MBD5	0.441135	3.61625e-27	8.12674e-26
UBFD1	0.441121	3.63124e-27	8.15728e-26
IQGAP1	0.440856	0	0
SLC4A2	0.440851	3.93495e-27	8.83612e-26
SPTBN1	0.440794	0	0
MEAK7	0.44076	4.04212e-27	9.07325e-26
TIMMDC1	0.440649	0	0
DCTN3	0.440642	0	0
ALDH7A1	0.440606	4.23155e-27	9.49478e-26
CD276	0.440583	0	0
FEN1	0.440362	4.54921e-27	1.02036e-25
CANX	0.440313	0	0
KLF11	0.440265	0	0
SH3BP5L	0.440232	0	0
VPS35	0.440173	0	0
MAGEF1	0.440113	0	0
N4BP1	0.44008	4.94652e-27	1.10905e-25
CHMP4B	0.440041	0	0
KPNA1	0.440025	5.02826e-27	1.12694e-25
MIEF2	0.439922	5.18345e-27	1.16127e-25
LSG1	0.439826	0	0
KCTD18	0.439798	5.37771e-27	1.20432e-25
ARCN1	0.439771	0	0
CLTC	0.439763	0	0
SCP2	0.439672	0	0
MAF1	0.439632	0	0
PRRC1	0.439519	0	0
CDC23	0.439462	5.93988e-27	1.32971e-25
SMG7	0.43944	0	0
RAB21	0.439417	0	0
BPNT1	0.439323	0	0
DCAF6	0.439287	0	0
EXT1	0.439269	0	0
RGL1	0.439264	0	0
LRRC8A	0.439208	0	0
SLU7	0.439181	0	0
EIF3B	0.439064	0	0
ZBTB4	0.43904	0	0
MTMR2	0.438969	0	0
ALKBH3	0.438905	0	0
TUBGCP2	0.438852	0	0
PPM1G	0.438747	0	0
FUNDC1	0.438657	0	0
SMARCB1	0.438617	7.6227e-27	1.70511e-25
CREB3	0.43845	0	0
OTUB1	0.438408	0	0
YTHDF2	0.438388	0	0
ADD3	0.438385	0	0
REEP5	0.438335	0	0
LAPTM4A	0.438322	0	0
PFKFB3	0.43826	0	0
SDHC	0.43824	8.51842e-27	1.90474e-25
FCGRT	0.438215	0	0
NDUFS2	0.438193	0	0
CAPZB	0.438127	8.80858e-27	1.9681e-25
BTBD9	0.438067	8.96495e-27	2.00226e-25
DIDO1	0.438027	0	0
ZNF16	0.437911	9.38518e-27	2.09531e-25
NCKAP1	0.437826	0	0
GNA12	0.437705	0	0
ARFIP2	0.437672	1.007e-26	2.24733e-25
OXSR1	0.437659	0	0
INPP5K	0.437648	0	0
PCYOX1	0.437619	0	0
TRAPPC3	0.437616	0	0
DMAC2	0.437603	0	0
SARM1	0.437578	1.03519e-26	2.30936e-25
NPLOC4	0.437565	0	0
USP22	0.43756	0	0
TOB2	0.437514	0	0
TCF25	0.437398	0	0
VLDLR	0.437365	0	0
NCOA5	0.437365	0	0
SUPT5H	0.437337	0	0
HNRNPF	0.437072	0	0
PRPF8	0.43707	0	0
HGD	0.437043	0	0
RNF130	0.437025	0	0
NAGA	0.437023	0	0
P4HA1	0.436939	0	0
TMEM50A	0.436937	0	0
TFIP11	0.436746	1.32161e-26	2.94718e-25
IFNAR1	0.436721	0	0
BBX	0.436696	0	0
RGP1	0.436649	1.3596e-26	3.03074e-25
XPO6	0.436529	0	0
NSUN3	0.436435	1.4475e-26	3.22545e-25
TTC30B	0.43625	1.52808e-26	3.40369e-25
SERINC3	0.436204	0	0
CTNNBL1	0.436172	0	0
STUB1	0.436162	0	0
SPHK2	0.436131	0	0
CMSS1	0.436099	1.59706e-26	3.55598e-25
ATG3	0.436057	0	0
ZNF592	0.435839	0	0
FCF1	0.435818	0	0
ELAVL1	0.435713	0	0
KDM2A	0.435675	0	0
SGPL1	0.435674	0	0
GPN2	0.435641	1.8261e-26	4.06438e-25
TOMM20	0.435635	0	0
NFIC	0.435592	0	0
GPBP1L1	0.435589	0	0
UROD	0.435547	0	0
CDC42BPB	0.435493	0	0
GTPBP1	0.435452	0	0
CYB5R1	0.435449	0	0
TRIP4	0.43543	0	0
RFX1	0.435428	1.94337e-26	4.32374e-25
CABIN1	0.435402	1.95826e-26	4.3552e-25
CBX1	0.435374	0	0
C11orf68	0.435342	0	0
ANXA4	0.435271	0	0
MORC2	0.435253	2.04486e-26	4.54605e-25
ERLIN2	0.435203	0	0
HSPA1L	0.435158	2.10239e-26	4.67216e-25
TMEM104	0.43508	2.15051e-26	4.77726e-25
ZNF696	0.435059	2.16416e-26	4.80575e-25
TTC26	0.435051	2.16906e-26	4.81478e-25
CXorf38	0.435025	0	0
SIDT2	0.435019	0	0
CSTF2T	0.434984	2.2115e-26	4.90711e-25
VPS26C	0.434944	2.23803e-26	4.96408e-25
EGLN3	0.434938	0	0
NCK2	0.434931	0	0
CSTF1	0.434889	0	0
DARS1	0.434867	2.2883e-26	5.07364e-25
HUWE1	0.434864	0	0
MARK2	0.434836	2.30913e-26	5.11787e-25
WDR5	0.434786	0	0
ERP44	0.434785	0	0
KIF1C	0.434607	2.4687e-26	5.46943e-25
TERF1	0.434527	2.52683e-26	5.5961e-25
KLHDC10	0.43452	2.53197e-26	5.60533e-25
TLN2	0.434508	2.54042e-26	5.62188e-25
VIRMA	0.434502	2.54506e-26	5.63002e-25
MECR	0.434365	2.64836e-26	5.85628e-25
STK24	0.434342	0	0
GAA	0.434277	0	0
BCL9L	0.434088	2.87045e-26	6.34497e-25
RHPN2	0.43407	0	0
PSKH1	0.433981	2.96165e-26	6.54158e-25
IQCK	0.433916	0	0
SEC14L6	0.433901	0	0
DNASE1L1	0.433876	3.05285e-26	6.74044e-25
PKN1	0.433863	0	0
ACTL6A	0.433814	0	0
ACOX1	0.433808	0	0
ARHGAP31	0.433741	3.17519e-26	7.00789e-25
HEATR6	0.433693	3.21972e-26	7.10135e-25
USF3	0.433693	3.21998e-26	7.10135e-25
NRAS	0.433679	0	0
JOSD1	0.433669	0	0
SCFD2	0.433649	3.26088e-26	7.18882e-25
VPS51	0.433629	0	0
MCAT	0.433617	0	0
CLIC1	0.433579	0	0
PNMA2	0.433573	0	0
URM1	0.4335	0	0
CTSO	0.433459	0	0
PSMD10	0.433389	3.51641e-26	7.74919e-25
MAPK14	0.433357	0	0
PML	0.433354	0	0
CREBBP	0.433337	0	0
PREPL	0.433294	0	0
NSF	0.433274	3.63531e-26	8.00818e-25
EXOC4	0.433246	0	0
CEP89	0.433241	3.67004e-26	8.08162e-25
CCDC149	0.433239	3.67257e-26	8.08412e-25
SNN	0.433131	0	0
AQP3	0.433122	0	0
LXN	0.433073	0	0
NSUN4	0.432974	0	0
MSH6	0.43294	0	0
OGFOD3	0.432934	0	0
HELZ2	0.432926	4.02119e-26	8.84815e-25
PARD3	0.432884	0	0
SGPP2	0.432859	0	0
DDAH1	0.432787	0	0
AIDA	0.432739	4.24449e-26	9.33594e-25
TICAM1	0.432692	0	0
TSR3	0.432648	0	0
ENY2	0.432639	4.36942e-26	9.60709e-25
SFXN1	0.432591	0	0
KPNB1	0.432589	0	0
NUP214	0.432488	0	0
TRIM28	0.432485	0	0
CUL7	0.432437	4.63119e-26	1.01788e-24
KDM6A	0.432368	4.72513e-26	1.03813e-24
HSP90B1	0.432367	0	0
LANCL2	0.432359	0	0
SEPTIN2	0.432338	0	0
TRIP12	0.432332	4.774e-26	1.04847e-24
DDX41	0.432232	0	0
FUT11	0.432231	0	0
CYB561D1	0.432146	5.03789e-26	1.10601e-24
PSMC1	0.432137	0	0
LAMP1	0.432113	0	0
EXTL3	0.432071	0	0
SNX11	0.432037	0	0
PDCD11	0.432024	0	0
PPP5C	0.431847	0	0
SLC10A3	0.431844	0	0
HADHB	0.431826	0	0
PRKCZ	0.431775	5.60725e-26	1.23054e-24
C16orf70	0.431727	5.68516e-26	1.24716e-24
EIF4G2	0.431716	0	0
EP300	0.431646	0	0
TARS2	0.431562	5.96169e-26	1.30733e-24
NR1H4	0.431494	0	0
VPS18	0.431481	0	0
OSMR	0.431431	0	0
CHST14	0.43138	0	0
TUBA1C	0.431347	0	0
SELENOT	0.431338	0	0
TSPAN3	0.431329	0	0
SERP1	0.431267	6.49129e-26	1.42293e-24
CNOT6	0.431212	0	0
RFC1	0.431122	0	0
TRAF3IP2	0.43108	0	0
PLAA	0.43107	6.8698e-26	1.50533e-24
POM121	0.430962	0	0
RBBP4	0.430949	0	0
SAR1A	0.430853	0	0
MAML1	0.430787	0	0
TNIP1	0.430764	0	0
KHDRBS1	0.430762	0	0
TECPR2	0.430748	0	0
RNF20	0.430737	0	0
BCORL1	0.430718	0	0
GRPEL1	0.430462	0	0
RTCB	0.430393	0	0
AMPD2	0.430379	0	0
TRIM26	0.430368	0	0
TAGLN2	0.430358	0	0
PLPBP	0.43033	0	0
TBC1D22B	0.43024	0	0
TMEM140	0.430224	0	0
MICU1	0.430222	0	0
RNPEP	0.430219	0	0
PRKD2	0.430156	0	0
RAB6A	0.43013	0	0
NIPAL3	0.430074	0	0
CHRAC1	0.430009	9.31567e-26	2.04051e-24
ABCA2	0.42993	0	0
TEX2	0.42988	0	0
GPR108	0.429856	0	0
COASY	0.429841	0	0
SEPHS1	0.429821	0	0
SLC9A8	0.429806	0	0
ATP13A3	0.429794	0	0
GLIS3	0.42978	0	0
SMARCA2	0.429698	1.01833e-25	2.22947e-24
DHX36	0.429697	1.0186e-25	2.22947e-24
TMTC2	0.429675	0	0
EEF1AKNMT	0.429566	0	0
PRUNE1	0.429514	0	0
CDK4	0.429501	1.07743e-25	2.35734e-24
DDX42	0.429487	1.08175e-25	2.3659e-24
CELSR2	0.429408	0	0
MCM3	0.429373	0	0
FAM214B	0.429239	1.16147e-25	2.5393e-24
ZDHHC24	0.429114	1.20361e-25	2.63043e-24
IP6K1	0.429079	0	0
TTI2	0.429026	1.23417e-25	2.6962e-24
STAU2	0.429008	1.24051e-25	2.70903e-24
NFATC3	0.428993	1.24605e-25	2.72011e-24
TMEM248	0.428885	0	0
SH3GL1	0.428814	0	0
FBXL5	0.428648	0	0
PEX26	0.428532	0	0
ARHGEF12	0.4285	0	0
PFAS	0.428488	0	0
DAB2	0.428424	0	0
FAM149A	0.428416	0	0
HSPB8	0.428383	0	0
EIF2B5	0.428364	1.49102e-25	3.25243e-24
COG1	0.428344	1.4995e-25	3.26969e-24
RTF1	0.428185	0	0
KCTD3	0.428158	0	0
DHFR	0.428153	0	0
SPTAN1	0.42815	0	0
CACFD1	0.428115	0	0
YWHAG	0.428115	0	0
ILDR2	0.428104	1.60531e-25	3.49908e-24
ZNF142	0.427997	0	0
ARPC2	0.427981	0	0
CFAP20	0.42796	0	0
POP4	0.427914	1.69485e-25	3.6915e-24
DNAJA3	0.427912	0	0
OSBPL10	0.42791	1.69687e-25	3.69449e-24
FBXL19	0.427901	1.70086e-25	3.7018e-24
PNMA1	0.427891	0	0
CLUH	0.427856	1.72316e-25	3.74893e-24
HIP1	0.427837	0	0
MACO1	0.427761	1.7704e-25	3.85025e-24
TOMM40L	0.427756	1.7729e-25	3.85424e-24
C5orf15	0.427661	0	0
BCAR1	0.427613	1.8465e-25	4.01274e-24
ADCY9	0.427607	0	0
PPP2R5D	0.42753	0	0
MEPCE	0.42744	0	0
DOCK1	0.427384	0	0
EIF1AX	0.427375	0	0
EPN1	0.42735	0	0
SGCB	0.427255	0	0
SEC22B	0.427241	2.05221e-25	4.45811e-24
MLST8	0.427236	0	0
PSMC4	0.427205	0	0
CSNK1A1	0.427203	0	0
GPRC5C	0.427107	0	0
AGO1	0.427061	0	0
DHRSX	0.427058	0	0
TXLNA	0.426885	0	0
UTP25	0.426865	2.28343e-25	4.9567e-24
KCTD21	0.426857	2.28862e-25	4.96609e-24
PPP1R21	0.42679	0	0
PSD4	0.426768	0	0
ARMH3	0.426758	2.35369e-25	5.10538e-24
PSME3	0.426622	0	0
ARMC7	0.426574	0	0
RAB11B	0.426553	0	0
TMEM167B	0.426542	0	0
POGLUT1	0.426504	0	0
PRDM4	0.426497	2.53429e-25	5.49508e-24
PGRMC1	0.426479	0	0
ZNF384	0.426469	0	0
RNF216	0.426441	2.57485e-25	5.58092e-24
ATP6V0A1	0.426435	0	0
MIA3	0.426374	0	0
HMG20A	0.426346	2.64492e-25	5.73066e-24
CTNNBIP1	0.426313	0	0
HECTD3	0.426288	0	0
LANCL1	0.426267	0	0
INTS1	0.426256	2.71343e-25	5.87691e-24
CDK5RAP2	0.426058	0	0
ORAI2	0.426032	0	0
CEMIP2	0.425962	0	0
CASP9	0.42596	0	0
AMZ2	0.425959	0	0
SRC	0.425944	0	0
PNPLA6	0.425942	0	0
GLMP	0.425905	0	0
AP1B1	0.425833	0	0
BAG3	0.425801	3.08557e-25	6.68041e-24
ARSB	0.425799	0	0
ZFP64	0.425798	0	0
DRG2	0.425797	3.08943e-25	6.68627e-24
ZNFX1	0.425722	0	0
SLC4A1AP	0.425681	0	0
STBD1	0.425679	3.19443e-25	6.91094e-24
FAM161B	0.425658	3.21338e-25	6.94934e-24
STX5	0.425635	0	0
AMOTL2	0.425617	0	0
PSMD1	0.425606	3.26093e-25	7.04955e-24
SENP2	0.425566	0	0
AFF1	0.425553	0	0
RFFL	0.425519	3.34143e-25	7.22088e-24
NBAS	0.425315	3.53999e-25	7.64713e-24
SRP72	0.425244	3.61157e-25	7.79885e-24
FBXW4	0.425208	0	0
ZNF526	0.425171	0	0
NFX1	0.425171	0	0
SIPA1L3	0.425165	3.6934e-25	7.97257e-24
PELO	0.425062	0	0
VPS13B	0.425008	0	0
ATP2B4	0.424995	0	0
STK35	0.424915	0	0
DAG1	0.424853	0	0
CIAPIN1	0.424829	0	0
SLC25A23	0.424774	4.12311e-25	8.89682e-24
CENPB	0.424729	0	0
BNIP3	0.424723	0	0
TMEM39A	0.424704	4.20523e-25	9.07065e-24
REXO4	0.424667	0	0
BNIP3L	0.424661	0	0
TMCO1	0.424634	4.28851e-25	9.24341e-24
EMC10	0.424587	4.34626e-25	9.36441e-24
PUM1	0.424418	0	0
SAE1	0.424386	0	0
FBRS	0.424373	0	0
KIF1B	0.424352	0	0
EHD4	0.42434	0	0
EBAG9	0.424333	0	0
RPL7L1	0.424328	0	0
NEPRO	0.424315	0	0
IPO13	0.424293	0	0
CCND1	0.424292	0	0
WASHC5	0.42427	0	0
FUBP3	0.424263	0	0
MYO1E	0.424249	0	0
NELFCD	0.42424	0	0
MEF2D	0.424227	4.80906e-25	1.03567e-23
WDR33	0.424226	4.81039e-25	1.03567e-23
XPR1	0.424197	0	0
RALBP1	0.424182	0	0
TK2	0.424159	4.90148e-25	1.05489e-23
PDK1	0.424135	0	0
EPRS1	0.424126	0	0
VPS25	0.424091	0	0
MAPK7	0.424059	5.04119e-25	1.08456e-23
SIRPA	0.424036	0	0
TTC38	0.424033	0	0
ZPR1	0.424027	0	0
HIRIP3	0.423997	0	0
KDM4C	0.423938	5.21633e-25	1.12182e-23
SPATS2L	0.423924	0	0
IMP4	0.423906	0	0
CREB3L2	0.423904	0	0
CMTR1	0.423894	5.28112e-25	1.13533e-23
SLC49A4	0.423885	5.2939e-25	1.13766e-23
FAM107B	0.423855	5.33988e-25	1.14711e-23
UBQLN2	0.423778	5.45623e-25	1.17168e-23
GNE	0.423769	5.47031e-25	1.17426e-23
LRRFIP1	0.423681	5.60695e-25	1.20315e-23
SUMO1	0.423678	5.61114e-25	1.2036e-23
PIP4K2C	0.423639	5.67294e-25	1.21641e-23
PREP	0.423556	5.80674e-25	1.24464e-23
MICAL3	0.423529	0	0
IK	0.423508	0	0
SLC1A1	0.423507	0	0
ZFPL1	0.423493	5.90977e-25	1.26625e-23
WDR1	0.423415	0	0
TTLL11	0.423381	6.09848e-25	1.30621e-23
PKD2	0.42337	0	0
CYB5D2	0.423328	0	0
FBXO45	0.423317	6.20916e-25	1.32942e-23
NUMA1	0.423285	0	0
HSP90AB1	0.423197	0	0
YWHAH	0.423192	0	0
DIP2B	0.423067	0	0
PAPSS2	0.423048	0	0
ANKRD27	0.42294	6.89973e-25	1.47673e-23
HPS3	0.422921	0	0
UBC	0.422869	0	0
INCENP	0.42278	0	0
PIN1	0.422692	7.39558e-25	1.58227e-23
UNG	0.42269	0	0
MAPK8IP1	0.422668	0	0
IQSEC2	0.422598	7.59354e-25	1.62403e-23
MFSD14A	0.422573	7.64635e-25	1.63472e-23
LUZP1	0.422509	0	0
ASL	0.422492	0	0
ST13	0.422456	0	0
MAP2K7	0.422421	7.97781e-25	1.70495e-23
PDXDC1	0.422315	8.21925e-25	1.7559e-23
PIAS3	0.422208	8.46737e-25	1.80785e-23
CLPP	0.422208	8.46862e-25	1.80785e-23
TAF6	0.422198	0	0
TSR2	0.422165	8.57112e-25	1.82905e-23
ABCF1	0.421995	0	0
ESYT2	0.421988	0	0
RNF19B	0.42194	9.126e-25	1.94675e-23
FAM104A	0.421939	0	0
PAF1	0.421934	0	0
CLIC4	0.421925	0	0
PWP1	0.421917	0	0
TOE1	0.421856	0	0
UNC13B	0.421846	9.36752e-25	1.99753e-23
EIF2A	0.421842	0	0
DLGAP4	0.421823	0	0
TRADD	0.421794	0	0
ITGAV	0.421742	0	0
PFDN1	0.421731	0	0
ISCA1	0.421667	9.8483e-25	2.09928e-23
DDX1	0.421664	0	0
ZNF740	0.421597	0	0
SESN2	0.421559	1.01477e-24	2.16231e-23
ZMIZ1	0.421538	0	0
ZNF777	0.421517	0	0
MAIP1	0.42147	0	0
TTC30A	0.421468	0	0
TIGD6	0.421441	1.04879e-24	2.23397e-23
SNX7	0.421419	0	0
TOR1AIP1	0.421364	1.07161e-24	2.28175e-23
MED22	0.421351	0	0
AHDC1	0.421297	1.09168e-24	2.32364e-23
SMPD1	0.42106	0	0
EFL1	0.420919	0	0
CDC123	0.420897	1.22007e-24	2.59594e-23
WWP1	0.420896	0	0
XXYLT1	0.420683	1.29499e-24	2.75435e-23
INO80	0.420683	0	0
MARF1	0.420661	0	0
ABT1	0.420658	1.30406e-24	2.77263e-23
METTL9	0.420596	0	0
TRIM8	0.42058	0	0
INTS14	0.420576	0	0
MRPL30	0.420521	0	0
SEC23B	0.420418	0	0
COMMD9	0.420398	1.40153e-24	2.97876e-23
SIRT3	0.420385	1.40671e-24	2.98869e-23
SYNRG	0.420324	0	0
PRKDC	0.420213	0	0
EEF2K	0.420192	0	0
COG7	0.420176	1.49055e-24	3.16564e-23
ASB13	0.420158	0	0
FBXW8	0.420135	0	0
PTDSS1	0.420089	0	0
SALL1	0.420036	0	0
EPB41L4A	0.419974	1.57645e-24	3.34686e-23
MKRN1	0.419908	0	0
RTN3	0.41989	1.6135e-24	3.42426e-23
BMS1	0.419859	1.6276e-24	3.45293e-23
UBA5	0.419828	0	0
ANKRD40	0.419792	1.65792e-24	3.51596e-23
ZNF668	0.419765	1.67065e-24	3.54167e-23
GTF3C4	0.419713	1.69488e-24	3.59172e-23
PRPF4	0.419711	0	0
GNAI3	0.419667	1.71636e-24	3.63591e-23
TBC1D23	0.419561	0	0
SETD7	0.419543	0	0
STIP1	0.419478	0	0
ACVR1	0.419475	0	0
DPF2	0.419434	1.83084e-24	3.87699e-23
MAGT1	0.419422	0	0
PDCL3	0.419418	0	0
CASC3	0.419377	0	0
FTSJ3	0.419366	0	0
BZW1	0.419327	1.88594e-24	3.99222e-23
TRAP1	0.4193	0	0
DAB2IP	0.419173	1.96796e-24	4.16432e-23
ABCD1	0.41911	2.00262e-24	4.23611e-23
SCARB2	0.419046	0	0
PLEKHM3	0.41902	0	0
VPS53	0.418904	0	0
INTS9	0.418876	0	0
MED12	0.418873	0	0
RCC2	0.418864	0	0
QDPR	0.418862	0	0
CLPTM1L	0.418798	0	0
GIT1	0.418698	0	0
POLD2	0.418664	0	0
KLHDC7A	0.418585	0	0
PIGU	0.418545	2.34035e-24	4.9469e-23
HTT	0.418542	0	0
C1orf43	0.418524	0	0
DDX3X	0.418502	0	0
PDIA4	0.418484	0	0
FLNA	0.418449	0	0
HACD2	0.418425	0	0
CDKAL1	0.418388	2.44397e-24	5.16405e-23
PSMC3	0.418331	2.48273e-24	5.24212e-23
FOXJ3	0.418308	2.49878e-24	5.27409e-23
RAD21	0.418265	0	0
PEA15	0.418258	0	0
DDX49	0.418228	2.55424e-24	5.38918e-23
DPH2	0.41816	2.60279e-24	5.48963e-23
CUEDC2	0.418149	0	0
TBC1D10B	0.418141	0	0
SETD1A	0.418138	0	0
NLE1	0.418112	2.63726e-24	5.5603e-23
SLC35D1	0.418094	2.65023e-24	5.58562e-23
PDK3	0.418089	0	0
ASH1L	0.418088	2.65469e-24	5.59298e-23
TRIM35	0.41806	0	0
ATF6	0.418022	0	0
YARS1	0.417948	0	0
HS6ST1	0.417914	0	0
SCAMP4	0.417774	2.89441e-24	6.09581e-23
MAPK9	0.41777	0	0
NCAPD2	0.417581	0	0
CCDC86	0.417552	0	0
ARL13B	0.417479	0	0
ATP6V1A	0.417435	0	0
SF3A3	0.417427	0	0
FZD5	0.417424	0	0
MRPL4	0.417415	3.19484e-24	6.72611e-23
MAPRE1	0.417411	0	0
TNPO3	0.417394	0	0
DCHS1	0.417376	0	0
NOL10	0.417375	0	0
EPN2	0.417331	0	0
MCRS1	0.417322	3.27783e-24	6.89832e-23
HNRNPU	0.417166	3.4204e-24	7.19575e-23
RRM1	0.417143	0	0
GPR146	0.417115	3.46952e-24	7.29644e-23
P4HA2	0.417011	0	0
SHANK2	0.416995	0	0
YBX1	0.416917	0	0
ATPAF1	0.416867	0	0
AKR7A2	0.416833	0	0
PLD3	0.416809	0	0
AARS1	0.416779	3.8044e-24	7.9978e-23
DENND4A	0.416763	3.821e-24	8.02978e-23
KLC4	0.416642	3.9493e-24	8.29638e-23
A4GALT	0.416592	0	0
HUNK	0.416545	4.05593e-24	8.5173e-23
DNAJC16	0.416491	0	0
PTTG1IP	0.416413	0	0
LMLN	0.416392	0	0
GART	0.416292	0	0
TTC23	0.416286	4.35395e-24	9.13982e-23
COG4	0.416161	0	0
SMU1	0.416143	0	0
B9D2	0.416119	4.55743e-24	9.5635e-23
WDR46	0.416103	4.57761e-24	9.60238e-23
SPIDR	0.416061	0	0
MCCC1	0.416006	0	0
DDI2	0.415947	0	0
TMEM37	0.415913	0	0
VDAC1	0.415862	0	0
GNAI2	0.415845	0	0
TMEM176B	0.415829	0	0
MMAA	0.415816	0	0
SLC41A1	0.415714	0	0
CPT2	0.415675	5.14668e-24	1.07922e-22
PPP2CB	0.415661	0	0
CD2BP2	0.415627	0	0
TCF12	0.415616	0	0
TKFC	0.415581	5.28072e-24	1.10693e-22
CUL3	0.415554	5.31965e-24	1.11469e-22
TMEM102	0.415536	5.34505e-24	1.1196e-22
POLR2D	0.415508	5.38669e-24	1.12792e-22
AP5S1	0.415499	5.39963e-24	1.13022e-22
KDM5B	0.415473	5.43821e-24	1.13788e-22
APLP2	0.415462	0	0
YTHDF3	0.415428	5.50471e-24	1.15138e-22
CARD10	0.415393	0	0
VARS1	0.415385	0	0
BCL2L13	0.415377	5.58223e-24	1.16717e-22
G3BP1	0.415371	0	0
NUDT16	0.415336	0	0
GPN1	0.415299	0	0
PANK4	0.415273	5.74354e-24	1.20047e-22
MTA3	0.415272	0	0
GALNT11	0.415194	0	0
CAMSAP1	0.415171	0	0
HIPK2	0.414937	0	0
FXR2	0.414927	6.31181e-24	1.31877e-22
ADAM9	0.414891	0	0
CTTNBP2NL	0.414886	0	0
TCTN1	0.41487	6.4098e-24	1.33876e-22
TGS1	0.414844	6.45601e-24	1.34793e-22
OPA1	0.414823	0	0
LEO1	0.414816	0	0
SLC39A11	0.414771	0	0
SRSF8	0.414741	0	0
NGRN	0.4147	0	0
PLXND1	0.414699	0	0
BRPF3	0.414694	0	0
AATF	0.41468	0	0
PARN	0.414621	6.85998e-24	1.43176e-22
KIF3B	0.4146	0	0
PROS1	0.414589	0	0
PCNP	0.414544	0	0
MADD	0.41444	0	0
COMMD2	0.414395	7.29435e-24	1.52132e-22
DERL2	0.414367	0	0
BCAS3	0.414361	7.36341e-24	1.53471e-22
LRRC14	0.414361	7.36387e-24	1.53471e-22
CENPO	0.414339	7.40722e-24	1.54319e-22
ARHGEF37	0.414337	0	0
KIFBP	0.414322	0	0
SUMF2	0.414229	0	0
UNC5B	0.414226	0	0
B3GNT9	0.414076	7.95605e-24	1.65694e-22
BTD	0.414043	8.02861e-24	1.67145e-22
CNNM4	0.414019	8.08121e-24	1.6818e-22
VPS4B	0.413937	0	0
SYAP1	0.413921	8.29929e-24	1.72656e-22
WWC3	0.413897	8.35173e-24	1.73685e-22
NHEJ1	0.413892	8.36297e-24	1.73856e-22
STARD8	0.413809	0	0
ATF7	0.413755	8.67989e-24	1.8038e-22
BFAR	0.413687	0	0
YKT6	0.413437	9.46198e-24	1.96562e-22
HNRNPR	0.413429	0	0
CNPPD1	0.413425	0	0
SLC12A4	0.413398	0	0
NOTCH1	0.413366	9.64592e-24	2.00291e-22
UBE2H	0.413365	9.6484e-24	2.00291e-22
COL18A1	0.413275	0	0
KIAA1217	0.413203	0	0
MAD2L1BP	0.413194	0	0
SOGA1	0.413142	1.02499e-23	2.12625e-22
ZMPSTE24	0.413135	0	0
ATXN7L3B	0.413109	0	0
KLHL20	0.413103	1.03593e-23	2.14819e-22
ABHD15	0.412981	0	0
KIAA1958	0.412875	0	0
UBE4B	0.412828	0	0
STIM1	0.412811	0	0
MEA1	0.412715	0	0
MRPS16	0.412683	0	0
CPNE3	0.412681	1.16121e-23	2.40625e-22
ARMCX6	0.412667	1.16584e-23	2.41498e-22
ZBTB7A	0.412635	1.17576e-23	2.43466e-22
XRCC4	0.412618	1.18121e-23	2.44508e-22
TM4SF18	0.41261	1.18386e-23	2.44968e-22
ACP2	0.412584	0	0
PPP4R3B	0.41247	0	0
PARVA	0.412415	1.24792e-23	2.58132e-22
GOSR2	0.412366	0	0
TTC27	0.412345	0	0
PEX13	0.412324	0	0
PIGG	0.412168	0	0
RHOBTB2	0.412128	1.34851e-23	2.7874e-22
FIBP	0.412118	1.35228e-23	2.79419e-22
RASA3	0.412075	0	0
NUP133	0.412067	0	0
BAHD1	0.412055	0	0
EDC3	0.411904	1.43246e-23	2.95881e-22
SLC44A2	0.411796	0	0
TCTA	0.411712	0	0
PHKA2	0.411649	0	0
RNF44	0.41154	0	0
LEPROT	0.411488	0	0
CLP1	0.411467	0	0
ZNF764	0.411459	1.61523e-23	3.33516e-22
NCOA2	0.41144	0	0
MTCH1	0.411435	1.62536e-23	3.35486e-22
NIF3L1	0.411232	0	0
GLE1	0.411189	0	0
SEC14L1	0.411179	0	0
LAMC1	0.411172	0	0
PEX14	0.41115	0	0
STOML2	0.411122	0	0
PEPD	0.411068	0	0
RBBP9	0.411055	0	0
ZNF317	0.411051	0	0
STK11IP	0.411035	1.81046e-23	3.7356e-22
KDM4D	0.411016	1.81935e-23	3.75262e-22
ASCC1	0.410955	0	0
RYK	0.410947	1.85379e-23	3.82228e-22
CSE1L	0.410896	0	0
WWC1	0.410884	0	0
BRD2	0.410811	1.92284e-23	3.96325e-22
STK10	0.410808	0	0
CAPRIN1	0.410739	0	0
YY1AP1	0.41072	0	0
GLOD4	0.410719	0	0
GALNS	0.410696	1.98317e-23	4.08615e-22
UBL4A	0.4106	0	0
DDX46	0.41058	0	0
CCT2	0.410532	2.07256e-23	4.26882e-22
POLR3A	0.410449	2.11876e-23	4.36243e-22
TWNK	0.410421	0	0
BICD2	0.41038	2.15889e-23	4.44346e-22
CHAMP1	0.410262	2.22816e-23	4.58442e-22
SGTA	0.410218	0	0
UBQLN4	0.410197	2.26742e-23	4.66353e-22
SIX5	0.410184	2.27503e-23	4.67752e-22
CHD8	0.410152	2.29483e-23	4.71656e-22
XPO7	0.410142	2.301e-23	4.72758e-22
RNF5	0.40998	0	0
MRPL44	0.409955	0	0
DYNC1H1	0.409924	0	0
MAPK13	0.409844	2.4921e-23	5.11838e-22
DCTPP1	0.409824	0	0
RFWD3	0.409771	0	0
GNL1	0.409734	2.56706e-23	5.27047e-22
RCC1L	0.409701	0	0
ADCK2	0.409689	2.59813e-23	5.33233e-22
LIG3	0.409687	2.59903e-23	5.33233e-22
CASKIN2	0.409574	0	0
KIAA0100	0.40956	0	0
WWOX	0.40955	2.69608e-23	5.52949e-22
HERC2	0.409462	2.76064e-23	5.65991e-22
ACTR2	0.409349	0	0
GFOD2	0.409316	2.87088e-23	5.88383e-22
FBXL16	0.409251	0	0
RAB11FIP3	0.409247	0	0
HNF1B	0.409215	2.94948e-23	6.04279e-22
C4B	0.409211	0	0
RBBP7	0.409192	0	0
SPNS2	0.409185	0	0
STPG1	0.40905	3.08189e-23	6.31183e-22
PPP2R2A	0.40902	3.10665e-23	6.36029e-22
URB1	0.408986	0	0
ILF2	0.40895	0	0
HS1BP3	0.408843	3.25697e-23	6.66569e-22
CBX6	0.408779	0	0
PTPN18	0.408768	0	0
NUP93	0.4087	3.38393e-23	6.92065e-22
POU3F3	0.408594	0	0
COIL	0.408506	0	0
H3-3B	0.408495	0	0
MOCS3	0.408467	3.60118e-23	7.36236e-22
R3HCC1	0.408412	3.65412e-23	7.46796e-22
CBX7	0.408408	0	0
NRP1	0.408373	3.69264e-23	7.54402e-22
MAU2	0.408346	3.71869e-23	7.59456e-22
HEATR5B	0.408344	0	0
SNRNP27	0.408337	3.72783e-23	7.60786e-22
CXorf56	0.408324	3.74095e-23	7.63196e-22
CP	0.408311	0	0
SASH1	0.408285	0	0
LAMTOR1	0.408238	3.82754e-23	7.80586e-22
GMCL1	0.408235	3.83059e-23	7.80934e-22
PLEKHA2	0.408209	0	0
CCAR2	0.4082	0	0
SARS1	0.408168	3.90013e-23	7.94831e-22
RIPOR1	0.408031	0	0
DENND4C	0.408005	4.07276e-23	8.29721e-22
TBL1XR1	0.408	4.07834e-23	8.30566e-22
KAT5	0.407986	4.09311e-23	8.3328e-22
TFB2M	0.407933	0	0
MRTO4	0.407921	4.1652e-23	8.4766e-22
UBXN4	0.407881	0	0
KHK	0.40777	0	0
C4A	0.407654	0	0
UFSP2	0.407644	0	0
INIP	0.407612	0	0
HPN	0.407601	0	0
FARP1	0.407601	0	0
TOM1L2	0.407597	0	0
YPEL2	0.407574	0	0
ADCY3	0.40756	0	0
TOMM34	0.407535	0	0
SUV39H1	0.407507	4.65004e-23	9.45997e-22
SLC25A17	0.407457	4.71134e-23	9.58131e-22
SLC9A3R1	0.407444	0	0
RIN2	0.407395	0	0
RFXANK	0.407275	0	0
MPZL1	0.407213	0	0
RAB40C	0.407039	5.26444e-23	1.07024e-21
ZNF407	0.407036	5.26936e-23	1.07086e-21
PREB	0.406983	0	0
TCEAL8	0.406804	0	0
GPAT4	0.406791	0	0
BCL7B	0.406773	0	0
RNF139	0.406773	5.64954e-23	1.14772e-21
LCMT2	0.40677	5.65476e-23	1.14838e-21
PIEZO1	0.40675	0	0
ARMC8	0.406727	5.71972e-23	1.16117e-21
PSMD11	0.406675	0	0
DNM2	0.406521	0	0
THOC5	0.406379	6.27202e-23	1.27284e-21
WDR55	0.406375	0	0
ZNF654	0.406362	0	0
UXS1	0.406327	6.35823e-23	1.28989e-21
FAM219B	0.406306	0	0
SELENOF	0.406162	0	0
YIPF6	0.406148	0	0
TTLL12	0.406135	0	0
KCTD9	0.406005	0	0
CD47	0.405964	0	0
ATP6V1B2	0.405961	0	0
ADH5	0.405944	0	0
SEL1L3	0.405933	0	0
GNAQ	0.405844	0	0
FRYL	0.405796	7.31653e-23	1.48378e-21
AMMECR1L	0.405771	0	0
GNPTAB	0.40574	0	0
USP30	0.405734	0	0
FBXW11	0.405711	0	0
TBC1D16	0.40568	0	0
SLC25A13	0.405672	0	0
DNTTIP2	0.405629	7.64791e-23	1.5499e-21
HNRNPAB	0.405604	0	0
ARFGAP3	0.405538	0	0
MXI1	0.405513	0	0
PJA2	0.4055	0	0
CYB5B	0.405458	0	0
NFIX	0.405415	0	0
ZNF324B	0.405404	8.11569e-23	1.64412e-21
CIZ1	0.405375	0	0
KCTD20	0.405354	0	0
UBL7	0.405315	0	0
CD34	0.405178	8.61344e-23	1.74435e-21
PPM1F	0.40515	0	0
MLX	0.405123	8.74045e-23	1.76945e-21
CHDH	0.405098	0	0
HK2	0.40507	8.86293e-23	1.79362e-21
DVL3	0.405039	0	0
DHODH	0.405009	9.00739e-23	1.82222e-21
TRRAP	0.404992	9.04642e-23	1.82948e-21
SURF6	0.404984	0	0
COQ5	0.404964	0	0
LPCAT1	0.404888	0	0
MTX1	0.404865	0	0
TDRD7	0.404793	9.5333e-23	1.92727e-21
ECD	0.40476	0	0
FAM174A	0.404702	0	0
RPE	0.404693	0	0
FIZ1	0.404635	9.93987e-23	2.00876e-21
SLC37A4	0.404626	0	0
SP3	0.404585	0	0
AARS2	0.404559	1.01392e-22	2.04834e-21
SYMPK	0.404537	1.0198e-22	2.05949e-21
MAGED2	0.404536	0	0
ZNF446	0.404497	1.03075e-22	2.08088e-21
GIT2	0.404479	0	0
RBFOX2	0.4044	0	0
PPP1R8	0.404353	0	0
RSPRY1	0.404328	1.07754e-22	2.17458e-21
GGNBP2	0.404286	1.08933e-22	2.19762e-21
LPGAT1	0.404273	0	0
HNF1A	0.404207	1.1122e-22	2.24296e-21
STRN4	0.404205	1.11288e-22	2.24356e-21
EPAS1	0.40416	0	0
TNFAIP8L1	0.404134	0	0
ZNF324	0.40395	0	0
PLCB1	0.40392	0	0
AP1G1	0.403805	1.23611e-22	2.49112e-21
CALCOCO1	0.40375	0	0
MYO18A	0.403732	0	0
TRA2B	0.403722	0	0
TNK1	0.403711	1.26717e-22	2.55284e-21
C1GALT1C1	0.403632	0	0
MRPL13	0.403617	0	0
ATP11A	0.403571	0	0
MCM4	0.403551	0	0
RTL10	0.403532	1.32787e-22	2.67418e-21
RSU1	0.403443	0	0
PITRM1	0.403392	1.37753e-22	2.77324e-21
NOB1	0.403336	0	0
PIP5K1C	0.403246	0	0
CALCOCO2	0.403171	0	0
PATZ1	0.403151	0	0
MMRN2	0.403127	0	0
WFS1	0.403074	1.49738e-22	3.01347e-21
MRPS11	0.402961	1.54212e-22	3.10136e-21
EDEM2	0.402936	0	0
RBBP5	0.402926	1.55655e-22	3.12929e-21
SYNGR2	0.402885	0	0
MIGA1	0.402883	1.57391e-22	3.1631e-21
HS2ST1	0.402876	0	0
LZIC	0.402842	1.59102e-22	3.19637e-21
ZZEF1	0.402795	0	0
SEMA4F	0.402737	1.6354e-22	3.28439e-21
WDFY3	0.402701	0	0
TMEM69	0.402644	0	0
TBCCD1	0.402608	0	0
SSR1	0.40258	0	0
POLR1A	0.402544	1.71999e-22	3.45307e-21
CDC42BPA	0.402487	0	0
B4GALT3	0.402481	0	0
ACTR3	0.402455	0	0
SAP30L	0.402426	0	0
PCDHGA4	0.402392	1.78971e-22	3.59181e-21
TUBGCP3	0.402382	1.79426e-22	3.5997e-21
SLC30A1	0.402369	0	0
CSNK1G1	0.402294	0	0
KLHL12	0.402215	0	0
GLUD1	0.402198	0	0
RNF11	0.402184	0	0
EIF3H	0.402136	0	0
PANX1	0.402134	0	0
PTK2	0.40212	1.92156e-22	3.85376e-21
CNOT11	0.402105	0	0
MEN1	0.40209	1.93634e-22	3.88206e-21
CRTC3	0.402016	0	0
ZNF263	0.401938	0	0
NTAN1	0.401922	2.02313e-22	4.05465e-21
CLCN4	0.401903	0	0
EIF2AK2	0.401891	0	0
NOS3	0.401754	0	0
AKT1	0.401749	0	0
NADK	0.401729	2.12786e-22	4.26308e-21
CCT3	0.401724	0	0
FYTTD1	0.40169	0	0
LPP	0.401614	0	0
OSBP	0.401596	0	0
SNRPD3	0.40154	0	0
SERTAD2	0.401533	0	0
ZFYVE9	0.401462	2.28107e-22	4.56845e-21
DEGS1	0.401454	0	0
MIS18A	0.401408	0	0
PARS2	0.401335	0	0
PI4KA	0.401322	0	0
PGGT1B	0.401277	2.39328e-22	4.79152e-21
NONO	0.401239	0	0
GALK2	0.401137	0	0
SLC12A7	0.40112	0	0
PPIL2	0.4011	2.50636e-22	5.01619e-21
SHOC2	0.40109	0	0
TRAF3IP1	0.400903	0	0
SERBP1	0.400741	2.75106e-22	5.50403e-21
CD24	0.400726	0	0
IPMK	0.400714	0	0
BLMH	0.400686	0	0
AP3B1	0.400655	0	0
ERLEC1	0.400617	0	0
DLG1	0.400614	0	0
C12orf43	0.4006	2.85364e-22	5.70727e-21
PLOD3	0.40058	0	0
COX15	0.40053	0	0
PRPF40A	0.400505	0	0
WDR53	0.400489	0	0
QSOX1	0.400477	0	0
CNIH4	0.400474	0	0
ZNF174	0.400463	2.95723e-22	5.91242e-21
SIK2	0.400423	0	0
CEP112	0.400381	3.02076e-22	6.03736e-21
[truncated: 9 more rows]
