# Supplementary material for: Comprehensive analysis of MGLL as a novel diagnostic and prognostic biomarker for clear cell renal cell carcinoma
Source: Front Oncol. 2025 Sep 9;15:1594540. doi: 10.3389/fonc.2025.1594540 (PMC12454099; doi:10.3389/fonc.2025.1594540)
Supplement: Supplementary file 3 [file DataSheet3.xlsx]

## Sheet: Sheet 1
ONTOLOGY	ID	Description	pvalue	p.adjust	qvalue	geneID	Count
BP	GO:0010498	proteasomal protein catabolic process	2.32453e-22	7.70622e-19	6.4112e-19	PSMD2/RNF121/DNAJB12/OS9/VCP/PSMF1/USP5/MAN1B1/TBL1X/RNF40/PRPF19/KCTD2/BAG6/HSPA5/RAD23A/KEAP1/TRPC4AP/WWTR1/UBAC2/GBA/ZER1/KCTD10/SYVN1/FAF2/ASCC2/UBXN6/TMUB2/SIAH2/RNF4/DDB1/WWP2/ARAF/ALAD/DNAJB2/PSMB7/CALR/GSK3B/ERLIN1/HFE/RHBDD1/TNFAIP1/PINK1/CCDC47/PRKACA/PSMB2/DCAF12/PSMD8/RNF187/TOR1A/NSFL1C/FZR1/RAD23B/GID8/RNF41/KCTD5/FBXL14/UGGT1/BCAP31/RNF185/SIRT2/CANX/N4BP1/CDC23/GNA12/DMAC2/NPLOC4/…	124
BP	GO:0048193	Golgi vesicle transport	2.71298e-22	7.70622e-19	6.4112e-19	COPG1/ARF3/COPB2/RAB1B/TEX261/AP2A1/VCP/ERGIC1/AP3D1/TMED9/LMAN2/RAB8A/SCAMP3/SCAMP2/COPA/SCYL1/RAB1A/CCDC22/RER1/BET1L/ATP2C1/HYOU1/LMAN2L/SEC16A/SEC24C/TMED1/COPZ1/VAMP3/KDELR1/GBF1/VPS35L/ARFGAP2/SEC31A/TFG/GOLGA2/NAPA/SNX1/SEC22A/GOLGA7/PEF1/GOSR1/AP3S2/ERGIC3/SNX12/GOLPH3L/NRBP1/TBC1D20/RAB10/RABIF/OPTN/BCAP31/ATP9B/VAPB/VPS52/LLGL1/SPTBN1/ARCN1/TRAPPC3/KIF1C/VPS51/PREPL/NSF/EXOC4/LAMP1/SAR1…	89
BP	GO:0016236	macroautophagy	5.48028e-21	1.03778e-17	8.63384e-18	RAB1B/ILRUN/RAB7A/SNX4/CAPN1/VCP/ATG13/RAB43/PIK3R4/CHMP1A/CHMP6/ATG9A/RALB/MAPK3/VPS37C/RAB1A/SNAP29/EXOC7/GBA/VPS26B/ATG2A/EI24/AMBRA1/UBXN6/GAPDH/ATP2A2/RETREG3/VPS39/PIP4K2B/ATP13A2/TBC1D25/SNAPIN/TP53/BECN1/WDR45B/PINK1/RAB3GAP1/CHMP7/IKBKG/CHMP3/MFN2/PRKACA/POLDIP2/PLEKHM1/NBR1/NSFL1C/ADPRH/ATP6V1C1/LARP1/RNF41/SQSTM1/OPTN/SH3GLB1/VPS35/CHMP4B/ARFIP2/SUPT5H/ATG3/HUWE1/EXOC4/PLAA/HSPB8/SEC22…	89
BP	GO:0043161	proteasome-mediated ubiquitin-dependent protein catabolic process	1.31275e-20	1.86443e-17	1.55111e-17	PSMD2/RNF121/DNAJB12/OS9/VCP/PSMF1/USP5/MAN1B1/TBL1X/KCTD2/BAG6/HSPA5/RAD23A/KEAP1/TRPC4AP/WWTR1/GBA/ZER1/KCTD10/SYVN1/FAF2/ASCC2/TMUB2/SIAH2/RNF4/DDB1/WWP2/ARAF/DNAJB2/CALR/GSK3B/ERLIN1/HFE/TNFAIP1/CCDC47/DCAF12/PSMD8/RNF187/NSFL1C/FZR1/RAD23B/GID8/KCTD5/FBXL14/BCAP31/RNF185/SIRT2/CANX/N4BP1/CDC23/GNA12/DMAC2/NPLOC4/STUB1/TRIP4/ERLIN2/HUWE1/KLHDC10/PSMD10/PML/HSP90B1/TRIP12/PSMC1/PLAA/FBXL5/DAB2…	107
BP	GO:0034976	response to endoplasmic reticulum stress	3.66393e-19	4.16295e-16	3.46337e-16	EIF4G1/RNF121/DNAJB12/OS9/VCP/P4HB/MAN1B1/TXNDC12/BAG6/HSPA5/UBAC2/GRINA/TMBIM6/HYOU1/MBTPS1/NCK1/SYVN1/FAF2/SEC16A/ABL1/GORASP2/UBXN6/TMUB2/NR1H2/ATP2A2/DNAJB2/CALR/ATF6B/TP53/GSK3B/ERLIN1/LPCAT3/RHBDD1/CCDC47/TOR1A/PDIA3/UGGT1/BCAP31/RNF185/VAPB/DNAJC3/CANX/CREB3/NPLOC4/SERINC3/STUB1/ERLIN2/NCK2/ERP44/PML/HSP90B1/EP300/SERP1/EIF2B5/TMCO1/CCND1/CREB3L2/UBQLN2/SESN2/UBA5/DAB2IP/DDX3X/PDIA4/ATF6/P…	77
BP	GO:0010506	regulation of autophagy	5.07603e-16	4.80616e-13	3.99849e-13	EIF4G1/RRAGA/SNX4/CAPN1/RPTOR/PIK3R4/CAMKK2/RAB8A/RALB/MAPK3/USP10/PIK3CB/KEAP1/EXOC7/GBA/VPS26B/ATG2A/ABL1/STAT3/KDM4A/AMBRA1/GAPDH/PIP4K2B/ATP13A2/TBC1D25/TMEM59/TP53/GSK3B/BECN1/DRAM1/NPRL3/PINK1/RAB3GAP1/GOLGA2/IKBKG/PRKACA/ORMDL3/POLDIP2/DCAF12/CTTN/TRIM14/ATP6V1C1/MTDH/LARP1/RNF41/MET/OPTN/SH3GLB1/SIRT2/VPS35/CHMP4B/SUPT5H/EXOC4/TICAM1/EIF4G2/EP300/HSPB8/SEC22B/DHRSX/ATP6V0A1/BAG3/BNIP3/TME…	85
BP	GO:0031331	positive regulation of cellular catabolic process	4.19664e-15	3.40588e-12	2.83352e-12	SNX4/VCP/USP5/CAMKK2/RNF40/RALB/APP/UPF1/MAPK3/KHSRP/CCDC22/BAG6/FURIN/RAD23A/PIK3CB/KEAP1/VPS11/GBA/ZER1/ATG2A/AMBRA1/MSN/PIP4K2B/DTX3L/TMEM59/DNAJB2/GSK3B/BECN1/NPRL3/PINK1/RAB3GAP1/DHX9/SAMD4B/IKBKG/ORMDL3/LRP1/TRIM14/FZR1/MTDH/GIGYF2/CSDE1/LARP1/AKT2/OPTN/FTO/BCAP31/SH3GLB1/RNF185/SIRT2/VPS35/MAGEF1/YTHDF2/SUPT5H/STUB1/GTPBP1/PSMD10/TICAM1/PSMC1/CNOT6/ABCA2/DHX36/FBXL5/DAB2/HSPB8/PSMC4/CSNK1A…	101
BP	GO:0016241	regulation of macroautophagy	1.37446e-14	9.06909e-12	7.54504e-12	SNX4/CAPN1/PIK3R4/RALB/MAPK3/EXOC7/GBA/VPS26B/ATG2A/AMBRA1/GAPDH/PIP4K2B/ATP13A2/TBC1D25/TP53/BECN1/PINK1/RAB3GAP1/IKBKG/PRKACA/POLDIP2/ATP6V1C1/LARP1/RNF41/OPTN/SH3GLB1/VPS35/CHMP4B/SUPT5H/EXOC4/HSPB8/SEC22B/ATP6V0A1/BAG3/BNIP3/TMEM39A/BNIP3L/UBQLN2/PIP4K2C/SESN2/SNX7/GNAI3/HTT/ATP6V1A/VDAC1/UBQLN4/ATP6V1B2/USP30/CALCOCO2/AKT1/QSOX1	51
BP	GO:0072594	establishment of protein localization to organelle	1.43675e-14	9.06909e-12	7.54504e-12	SEC61A1/RAB7A/CALM3/ATG13/AP3D1/SUFU/NMT1/PIK3R4/PEX10/VPS37C/PEX5/SRPRA/HK1/BAG6/HSPA5/VPS11/NUP62/STAT3/IPO9/SRP68/TOMM70/UBE2L3/MON1B/TIMM22/GET3/SNUPN/SEC62/KPNA6/TP53/PINK1/RAB3GAP1/HDAC3/RAB11A/MFN2/AP3M1/CCT7/SAMM50/RAB10/SQSTM1/FAM53C/POM121C/BCAP31/SH3GLB1/TNPO2/TSPAN17/PEX19/CHMP4B/KPNA1/ELAVL1/TOMM20/HSPA1L/HUWE1/TERF1/MAPK14/PML/KPNB1/NUP214/TRIM28/LAMP1/TRAF3IP2/POM121/GRPEL1/PEX26/T…	97
BP	GO:0016197	endosomal transport	2.82886e-13	1.60707e-10	1.33701e-10	RAB7A/TMCC1/SNX17/SNX4/VCP/AP3D1/CHMP1A/CHMP6/RAB8A/DCTN1/RAB35/CCDC22/DENND1A/BET1L/ARHGAP1/VPS26B/UBXN6/VAMP3/VPS39/GBF1/VPS35L/EIPR1/ERC1/CHMP7/RAB11A/CHMP3/SNX1/GOSR1/SNX12/RAB10/SQSTM1/DENND5A/EHD1/VPS52/EHD2/MICALL1/VPS35/CHMP4B/CLTC/TMEM50A/RGP1/VPS26C/VPS51/PREPL/RAB6A/RAB11B/STX5/EHD4/VPS25/ANKRD27/TBC1D23/VPS53/TBC1D10B/AP5S1/VPS4B/YKT6/LEPROT/RAB11FIP3/HEATR5B/LAMTOR1/ZFYVE9/AP3B1	62
BP	GO:0032386	regulation of intracellular transport	5.54583e-13	2.86417e-10	2.38285e-10	MYO1C/OS9/ATG13/TM9SF4/SUFU/NMT1/MAPK3/MIEF1/NCBP2/VPS11/ARHGAP1/UBAC2/MAPK1/SUPT6H/DNAJC13/MAP2K1/MSN/UBE2L3/ATP13A2/YWHAE/SNAPIN/GSK3B/EIPR1/PINK1/DHX9/HDAC3/CHMP3/PRKACA/ERGIC3/SNX12/STOM/TBC1D20/AKT2/PTPN14/BCAP31/SH3GLB1/EHD1/OAZ2/EHD2/VPS35/MIEF2/SCP2/RAB21/MTMR2/REEP5/INPP5K/HSPA1L/HUWE1/MAPK14/NUP214/TRIM28/LAMP1/SAR1A/KHDRBS1/ABCA2/DAB2/RAB11B/SRC/BAG3/BNIP3L/SAE1/ZPR1/SUMO1/SLC1A1/NUMA1…	78
BP	GO:0006888	endoplasmic reticulum to Golgi vesicle-mediated transport	2.10066e-12	9.94488e-10	8.27366e-10	COPG1/COPB2/RAB1B/TEX261/VCP/ERGIC1/TMED9/LMAN2/COPA/RAB1A/HYOU1/LMAN2L/SEC16A/SEC24C/TMED1/KDELR1/GBF1/SEC31A/TFG/GOLGA2/SEC22A/PEF1/GOSR1/ERGIC3/NRBP1/TBC1D20/BCAP31/VAPB/ARCN1/TRAPPC3/SAR1A/SEC22B/MIA3/STX5/CREB3L2/SEC23B/CUL3/YKT6/PREB/RNF139/KLHL12/CNIH4	42
BP	GO:0016050	vesicle organization	4.02672e-12	1.75968e-09	1.46397e-09	AP2M1/RAB7A/TMCC1/AP1M1/TMEM127/AP3D1/TMED9/CHMP1A/CHMP6/RAB5B/RAB8A/VPS37C/RAB1A/RNF26/VPS11/SNAP29/DYSF/SEC16A/SEC24C/DNAJC13/IST1/VAMP3/VPS39/PIP4K2B/GBF1/ATP13A2/TGFBRAP1/SNAPIN/ARFGAP2/SEC31A/TFG/CHMP7/RAB11A/CHMP3/PLEKHM1/PEF1/SNAP47/GOSR1/GOLPH3L/BLOC1S3/TBC1D20/AKT2/CLCN3/SQSTM1/TMEM9/VAPB/CHMP4B/SNX11/VPS18/SAR1A/SEC22B/MIA3/STX5/WASHC5/VPS25/ANKRD27/UNC13B/SEC23B/GNAI3/SCARB2/CUL3/VPS4B…	72
BP	GO:0034504	protein localization to nucleus	1.27919e-11	5.19077e-09	4.31846e-09	ILRUN/CTNNA1/SUN2/SUFU/HDGF/WWTR1/NUP62/PARP1/STAT3/IPO9/SNUPN/ATP13A2/DTX3L/YWHAE/PARP9/TOR1B/KPNA6/CALR/TP53/GSK3B/SUMO3/HDAC3/ORMDL3/TOR1A/CCT7/MAGED1/SQSTM1/FAM53C/POM121C/TNPO2/SIN3A/KPNA1/ELAVL1/MAPK14/PML/KPNB1/NUP214/TRIM28/TRAF3IP2/POM121/MEPCE/UTP25/SRC/BAG3/IPO13/ZPR1/SUMO1/HSP90AB1/PIN1/PAF1/SESN2/TOR1AIP1/TRIM8/FLNA/TNPO3/MCRS1/HNRNPU/PTTG1IP/CARD10/NOTCH1/ZBTB7A/NUP133/CSE1L/CCT2/NU…	69
BP	GO:0006900	vesicle budding from membrane	2.01182e-11	7.25654e-09	6.03709e-09	AP2M1/RAB7A/AP3D1/TMED9/CHMP6/RAB1A/SEC16A/SEC24C/GBF1/ARFGAP2/SEC31A/TFG/CHMP7/PEF1/GOLPH3L/TBC1D20/VAPB/CHMP4B/SAR1A/MIA3/SEC23B/CUL3/PREB/ARFGAP3/MYO18A/KLHL12/AP3B1	27
BP	GO:0042176	regulation of protein catabolic process	2.04374e-11	7.25654e-09	6.03709e-09	RAB7A/PSMD2/VCP/PSMF1/SUFU/USP5/CHMP6/RNF40/CCDC22/PSMD3/BAG6/FURIN/RAD23A/KEAP1/VPS11/GBA/ZER1/SF3B3/MSN/DDB1/WWP2/ATP13A2/ARAF/ALAD/DNAJB2/GSK3B/HFE/PINK1/RELA/PRKACA/SNX1/LRP1/SNX12/FZR1/RAD23B/RNF41/TMEM9/BCAP31/RNF185/OAZ2/SIRT2/VPS35/MAGEF1/N4BP1/GNA12/RGP1/STUB1/HUWE1/PSMD10/PML/NSF/PSMC1/ABCA2/FBXL5/DAB2/SEC22B/PSMC4/CSNK1A1/PSME3/STX5/PSMD1/UBQLN2/SUMO1/HSP90AB1/PIN1/RNF19B/WWP1/FBXW8/PD…	84
BP	GO:0036503	ERAD pathway	4.90475e-11	1.63905e-08	1.36361e-08	RNF121/DNAJB12/OS9/VCP/MAN1B1/BAG6/HSPA5/UBAC2/SYVN1/FAF2/UBXN6/TMUB2/DNAJB2/CALR/ERLIN1/RHBDD1/CCDC47/TOR1A/UGGT1/BCAP31/RNF185/CANX/NPLOC4/STUB1/ERLIN2/HSP90B1/UBQLN2/DERL2/UBE4B/SGTA/RNF5/UBXN4/RNF139/WFS1/EDEM2/ERLEC1	36
BP	GO:0006605	protein targeting	6.42535e-11	2.02791e-08	1.68712e-08	SEC61A1/RAB7A/MYO1C/OS9/ATG13/AP3D1/ZDHHC9/PIK3R4/PEX10/VPS37C/PEX5/SRPRA/MIEF1/BAG6/HSPA5/ICMT/VPS11/SRP68/TOMM70/UBE2L3/MON1B/TIMM22/GET3/SEC62/YWHAE/KATNB1/PINK1/TAOK2/MFN2/GOLGA7/AP3M1/YWHAQ/STOM/SAMM50/AKT2/BCAP31/SH3GLB1/YWHAB/PEX19/MICALL1/YWHAZ/CHMP4B/MIEF2/INPP5K/ATG3/TOMM20/HSPA1L/HUWE1/PARD3/GRPEL1/ZDHHC24/PEX26/YWHAG/TOMM40L/BAG3/SRP72/BNIP3L/SAE1/SLC1A1/SCARB2/FZD5/PEX13/LEPROT/PEX14…	71
BP	GO:0007033	vacuole organization	8.01357e-11	2.39606e-08	1.9934e-08	RAB1B/RAB7A/SNX4/ATG13/RAB43/ATG9A/RALB/RAB1A/CCDC115/VPS11/MBTPS1/GBA/ATG2A/AMBRA1/ATP2A2/PIP4K2B/ATP13A2/SNAPIN/BECN1/WDR45B/PINK1/RAB3GAP1/CHMP3/MFN2/NSFL1C/ADPRH/CLN6/TMEM9/SH3GLB1/VPS35/CHMP4B/EXT1/ARFIP2/ATG3/GAA/VPS18/SEC22B/BAG3/ARSB/TMEM39A/WASHC5/UBQLN2/PIP4K2C/SNX7/SCARB2/ACP2/RNF5/LAMTOR1/GNPTAB/AP3B1	50
BP	GO:1903362	regulation of cellular protein catabolic process	1.42701e-10	4.05342e-08	3.37225e-08	VCP/PSMF1/SUFU/USP5/RNF40/CCDC22/BAG6/FURIN/RAD23A/KEAP1/VPS11/GBA/ZER1/MSN/ATP13A2/ARAF/ALAD/DNAJB2/GSK3B/HFE/PINK1/PRKACA/LRP1/FZR1/RAD23B/BCAP31/RNF185/SIRT2/VPS35/MAGEF1/N4BP1/GNA12/RGP1/STUB1/PSMD10/PML/PSMC1/ABCA2/FBXL5/DAB2/PSMC4/CSNK1A1/PSME3/UBQLN2/SUMO1/HSP90AB1/RNF19B/FBXW8/PDCL3/DAB2IP/PSMC3/MAPK9/PTTG1IP/HIPK2/SGTA/UBQLN4/CCAR2/RNF139/EIF3H/PTK2/AKT1	61
BP	GO:0016570	histone modification	1.55996e-10	4.22006e-08	3.51088e-08	NEK11/RUVBL1/WBP2/TBL1X/RNF40/ZBTB7B/MAPK3/GATAD2A/SMYD5/SUPT6H/VRK3/POLE3/KDM4A/SF3B3/C6orf89/PRMT2/GLYR1/NOC2L/NAA50/DDB1/DTX3L/TADA2B/KDM5C/YEATS2/TP53/ASH2L/MLLT1/NSD1/PINK1/NAA60/KDM4B/MED24/HCFC1/SART3/CTCF/APBB1/TAF5L/WDR5B/CARM1/KDM3B/ATXN7L3/HAT1/BAZ2A/SMYD2/MSL2/SIRT2/SIN3A/SMARCB1/OTUB1/USP22/SPHK2/KDM2A/HUWE1/WDR5/PKN1/ACTL6A/CREBBP/ENY2/KDM6A/TRIP12/EP300/NR1H4/RBBP4/RNF20/PRKD2/RTF1…	96
BP	GO:0090150	establishment of protein localization to membrane	1.687e-10	4.35629e-08	3.62422e-08	SEC61A1/RAB7A/CLSTN1/CALM3/MYO1C/ZDHHC9/NMT1/RAB8A/VPS37C/PEX5/SRPRA/MIEF1/BAG6/HSPA5/ICMT/EMC1/ATP2C1/SEC16A/GORASP2/SRP68/TOMM70/VAMP3/TIMM22/GET3/SEC62/EMC4/RAB3GAP1/TAOK2/EMC2/CCDC47/RAB11A/GOLGA7/GOLPH3L/STOM/SAMM50/RAB10/AKT2/OPTN/PEX19/MICALL1/SPTBN1/VPS35/CHMP4B/MIEF2/INPP5K/ATG3/PREPL/NSF/PARD3/ZDHHC24/PEX26/RAB11B/SRP72/EMC10/SLC1A1/MAIP1/UBL4A/SGTA/SSR1/CD24/AP3B1	61
BP	GO:0022411	cellular component disassembly	1.79354e-10	4.43004e-08	3.68558e-08	VCP/ATG13/PIK3R4/CHMP1A/CHMP6/CAMKK2/NEK6/ATG9A/DCTN1/UPF1/SMARCD1/FURIN/SNAP29/GBA/ADD1/GRWD1/ATG2A/MUL1/IST1/AMBRA1/TRIOBP/SMARCA4/ATP2A2/RETREG3/DUSP3/GBF1/ATP13A2/TBC1D25/SNAPIN/ASPH/TP53/GSK3B/BECN1/WDR45B/KATNB1/PPP1CA/PINK1/GOLGA2/NAPA/MAP1S/CHMP7/CHMP3/MFN2/CTTN/CLASP1/LRP1/RNF41/SMARCD2/SQSTM1/OPTN/DHX8/FLII/SMARCC2/SSRP1/SPTBN1/CHMP4B/FUNDC1/SMARCB1/ADD3/CAPZB/ARFIP2/TFIP11/ATG3/HUWE1/M…	91
BP	GO:0006890	retrograde vesicle-mediated transport, Golgi to endoplasmic reticulum	1.94812e-10	4.45905e-08	3.70971e-08	ARF3/COPB2/ERGIC1/LMAN2/COPA/SCYL1/RER1/BET1L/COPZ1/KDELR1/GBF1/ERGIC3/GOLPH3L/ATP9B/ARCN1/KIF1C/RAB6A/SEC22B/NBAS/COG7/HTT/COG4/BICD2	23
BP	GO:0016482	cytosolic transport	1.96226e-10	4.45905e-08	3.70971e-08	RAB7A/AP2A1/PIK3R4/DCTN1/MAPK3/VPS11/BET1L/MAPK1/VPS26B/DNAJC13/MAP2K1/MSN/VAMP3/GBF1/BECN1/EIPR1/ERC1/CHMP3/SNX1/GOSR1/SNX12/DENND5A/VPS52/VPS35/CLTC/RAB21/MTMR2/RGP1/KIF1C/VPS51/PREPL/LAMP1/RAB6A/DAB2/SRC/STX5/ANKRD27/TBC1D23/VPS53/FLNA/TBC1D10B/YKT6/KLHL20/ACTR2/HEATR5B/AP1G1	46
BP	GO:0051656	establishment of organelle localization	3.98249e-10	8.70175e-08	7.23943e-08	COPG1/RAB7A/SUN2/MYO1C/SNX4/AP3D1/TMED9/CHMP1A/CHMP6/DCTN1/ACTN4/RAB1A/SNAP29/NUP62/SEC16A/STK25/GBF1/ATP13A2/SNAPIN/ARFGAP2/BECN1/TFG/KATNB1/PINK1/RMDN1/MAP1S/MAP4/CHMP7/IKBKG/RAB11A/CHMP3/CLASP1/TOR1A/PEF1/NSFL1C/AP3S2/AP3M1/BLOC1S3/MYH9/KIFAP3/YWHAZ/LLGL1/CHMP4B/LSG1/CDC23/SPHK2/KIF1C/TERF1/PARD3/KPNB1/LAMP1/PRKCZ/SAR1A/RAB6A/RAB11B/CDK5RAP2/MYO1E/NUMA1/INCENP/TBC1D23/HTT/HNRNPU/CUL3/OPA1/KIF3…	82
BP	GO:0030433	ubiquitin-dependent ERAD pathway	4.37391e-10	9.20304e-08	7.65648e-08	RNF121/DNAJB12/OS9/VCP/MAN1B1/BAG6/HSPA5/SYVN1/FAF2/TMUB2/DNAJB2/CALR/ERLIN1/CCDC47/BCAP31/RNF185/CANX/NPLOC4/STUB1/ERLIN2/HSP90B1/UBQLN2/DERL2/UBE4B/SGTA/RNF5/UBXN4/WFS1/EDEM2/ERLEC1	30
BP	GO:0098876	vesicle-mediated transport to the plasma membrane	4.86564e-10	9.87203e-08	8.21305e-08	RAB7A/CLSTN1/SNX17/SNX4/RAB8A/RAB35/CCDC22/DENND1A/ARHGAP1/ATP2C1/SEC16A/VAMP3/VPS39/VPS35L/EIPR1/RAB11A/GOLGA7/SNX12/GOLPH3L/RAB10/OPTN/EHD1/VPS52/EHD2/MICALL1/LLGL1/SPTBN1/VPS35/VPS26C/VPS51/PREPL/NSF/EXOC4/RAB11B/EHD4/SLC1A1/ANKRD27/VPS53/RAB11FIP3/DNM2	40
BP	GO:0035966	response to topologically incorrect protein	1.16923e-09	2.29048e-07	1.90557e-07	DNAJB12/OS9/VCP/BAG6/HSPA5/TMBIM6/MBTPS1/NCK1/FAF2/TOR1B/DNAJB2/ATF6B/RHBDD1/MFN2/TOR1A/OPTN/UGGT1/RNF185/VAPB/DNAJC3/CREB3/STUB1/HSPA1L/NCK2/ERP44/EP300/SERP1/HSPB8/BAG3/CCND1/CREB3L2/HSP90AB1/DAB2IP/ATF6/CUL3/DERL2/BFAR/RNF5/UBXN4/WFS1/EDEM2/EIF2AK2/ERLEC1	43
BP	GO:1903008	organelle disassembly	1.30335e-09	2.46811e-07	2.05335e-07	VCP/ATG13/CAMKK2/ATG9A/GBA/ATG2A/MUL1/AMBRA1/RETREG3/GBF1/ATP13A2/TP53/BECN1/WDR45B/PINK1/GOLGA2/MFN2/CTTN/RNF41/SQSTM1/OPTN/FUNDC1/ARFIP2/ATG3/HUWE1/MARK2/STX5/PELO/BNIP3/BNIP3L/UBA5/HTT/FZD5/VDAC1/USP30/HK2	36
BP	GO:0007034	vacuolar transport	1.38513e-09	2.53837e-07	2.1118e-07	RAB7A/VCP/AP3D1/PIK3R4/CHMP1A/CHMP6/VPS37C/VPS11/MGRN1/HGSNAT/UBXN6/MON1B/VPS39/ATP13A2/DTX3L/TGFBRAP1/SNAPIN/BECN1/PINK1/CHMP7/CHMP3/PLEKHM1/LRP1/IGF2R/AP3S2/AP3M1/VPS52/VPS35/CHMP4B/TMEM50A/VPS51/LAMP1/VPS18/ARSB/VPS25/SCARB2/VPS53/VPS4B/LEPROT/GNPTAB/AP1G1/AP3B1	42
BP	GO:0032388	positive regulation of intracellular transport	1.79468e-09	3.18611e-07	2.65069e-07	MYO1C/ATG13/TM9SF4/NMT1/MIEF1/NCBP2/VPS11/MSN/UBE2L3/YWHAE/SNAPIN/GSK3B/EIPR1/PINK1/DHX9/HDAC3/PRKACA/ERGIC3/STOM/TBC1D20/AKT2/BCAP31/SH3GLB1/EHD1/OAZ2/EHD2/MIEF2/SCP2/RAB21/MTMR2/HSPA1L/HUWE1/MAPK14/TRIM28/SAR1A/KHDRBS1/DAB2/BAG3/SAE1/ZPR1/NUMA1/HSP90AB1/FLNA/FZD5/BCAS3/LEPROT/DYNC1H1/RIPOR1/EDEM2	49
BP	GO:0006397	mRNA processing	3.16357e-09	5.44614e-07	4.53093e-07	ALKBH5/AAR2/RNF40/APP/RAVER1/GPKOW/PRPF19/KHSRP/PTBP1/NCBP2/EFTUD2/RBM8A/U2AF2/AHCYL1/DBR1/SUPT6H/SF3B3/SRSF9/HNRNPK/DDX23/RPRD2/PUF60/SF3B2/CSTF2/THRAP3/SF3A1/ZMAT2/DHX9/GEMIN4/TSEN34/SNRNP200/PRKACA/HNRNPM/SART3/MFAP1/ADAR/DHX38/NCL/SCAF1/DHX8/WBP11/RSRC1/HNRNPA0/FXR1/PRPF6/SLU7/SUPT5H/HNRNPF/PRPF8/TFIP11/CSTF2T/CSTF1/VIRMA/DDX41/PDCD11/KHDRBS1/RNF20/DHX36/WDR33/ZPR1/CMTR1/IK/PAF1/DDX1/PRPF4/CA…	93
BP	GO:0010508	positive regulation of autophagy	3.27253e-09	5.46801e-07	4.54912e-07	SNX4/CAMKK2/RALB/MAPK3/PIK3CB/ATG2A/AMBRA1/PIP4K2B/TMEM59/GSK3B/BECN1/NPRL3/PINK1/RAB3GAP1/IKBKG/ORMDL3/TRIM14/MTDH/LARP1/OPTN/SH3GLB1/SUPT5H/TICAM1/HSPB8/DHRSX/BAG3/BNIP3/BNIP3L/PIP4K2C/SESN2/SNX7/TRIM8/GNAI3/HTT/ATF6/VDAC1/KAT5/CALCOCO2	38
BP	GO:0045732	positive regulation of protein catabolic process	3.43814e-09	5.58058e-07	4.64277e-07	RAB7A/VCP/USP5/RNF40/CCDC22/BAG6/FURIN/RAD23A/KEAP1/VPS11/GBA/ZER1/MSN/DDB1/WWP2/DNAJB2/GSK3B/SNX1/LRP1/FZR1/RNF41/BCAP31/RNF185/OAZ2/SIRT2/VPS35/MAGEF1/STUB1/HUWE1/PSMD10/NSF/PSMC1/ABCA2/FBXL5/DAB2/SEC22B/PSMC4/CSNK1A1/STX5/UBQLN2/SUMO1/RNF19B/WWP1/FBXW8/DAB2IP/PSMC3/MAPK9/PTTG1IP/ADAM9/SGTA/RNF139/LPCAT1/PTK2/AKT1	54
BP	GO:0000422	autophagy of mitochondrion	3.86632e-09	5.93637e-07	4.93877e-07	ATG13/CAMKK2/ATG9A/GBA/ATG2A/MUL1/AMBRA1/ATP13A2/TP53/BECN1/WDR45B/PINK1/MFN2/CTTN/RNF41/SQSTM1/OPTN/FUNDC1/ARFIP2/ATG3/HUWE1/MARK2/BNIP3/BNIP3L/HTT/FZD5/VDAC1/USP30/HK2	29
BP	GO:0061726	mitochondrion disassembly	3.86632e-09	5.93637e-07	4.93877e-07	ATG13/CAMKK2/ATG9A/GBA/ATG2A/MUL1/AMBRA1/ATP13A2/TP53/BECN1/WDR45B/PINK1/MFN2/CTTN/RNF41/SQSTM1/OPTN/FUNDC1/ARFIP2/ATG3/HUWE1/MARK2/BNIP3/BNIP3L/HTT/FZD5/VDAC1/USP30/HK2	29
BP	GO:0006401	RNA catabolic process	4.37969e-09	6.54764e-07	5.44732e-07	ALKBH5/UPF1/KHSRP/POP1/NCBP2/MAPKAPK2/CARHSP1/RBM8A/ELAC2/RNH1/SMG5/SND1/THRAP3/SMG8/DHX9/SAMD4B/ZHX2/PHAX/HNRNPM/SMG6/GIGYF2/CSDE1/LARP1/FTO/HNRNPA0/FXR1/FEN1/SMG7/YTHDF2/ELAVL1/GTPBP1/SIDT2/MAPK14/HELZ2/CNOT6/TRAF3IP2/DHX36/AGO1/NBAS/PELO/PUM1/ZPR1/CASC3/DDX49/HNRNPU/YBX1/POLR2D/YTHDF3/NUDT16/FXR2/PARN/EDC3/MRPL44/MRTO4/HNRNPAB/PPP1R8/CNOT11/AKT1/SERBP1/CNOT8/SSB	61
BP	GO:0016032	viral process	4.89214e-09	7.12622e-07	5.92866e-07	ITGB5/RAB1B/RAB7A/F11R/VCP/P4HB/RAB43/CHMP1A/CHMP6/MAN1B1/STAU1/MGAT1/VPS37C/RAB1A/PTBP1/FURIN/RAD23A/ZBED1/IST1/MON1B/SMARCA4/DDB1/WWP2/PARP9/KPNA6/TP53/GSK3B/ST3GAL2/CTBP2/DHX9/MGAT4B/CHMP7/CHMP3/IGF2R/HCFC1/TRIM14/TMEM250/STOM/ADAR/TBC1D20/CSDE1/LARP1/MOGS/VAPB/ICAM1/CANX/N4BP1/CHMP4B/EIF3B/SMARCB1/INPP5K/MORC2/TRIM28/LAMP1/EP300/VPS18/TNIP1/TRIM26/CSNK1A1/ZNFX1/DAG1/TMEM39A/XPR1/HSP90AB1/ITGA…	81
BP	GO:0006913	nucleocytoplasmic transport	5.27146e-09	7.30418e-07	6.07672e-07	ALKBH5/SUFU/UPF1/ANP32A/NCBP2/NUP62/AHCYL1/SUPT6H/POLDIP3/STAT3/IPO9/SMG5/SNUPN/YWHAE/KPNA6/CALR/TP53/GSK3B/NOL6/RITA1/DHX9/HDAC3/PRKACA/RANBP3/PHAX/SMG6/SQSTM1/FAM53C/PTPN14/POM121C/RSRC1/TNPO2/KPNA1/LSG1/SMG7/XPO6/ELAVL1/MAPK14/PML/ENY2/KPNB1/NUP214/TRIM28/TRAF3IP2/POM121/KHDRBS1/BAG3/IPO13/ZPR1/SUMO1/HSP90AB1/FLNA/TNPO3/PTTG1IP/POLR2D/NOTCH1/NUP133/GLE1/CSE1L/XPO7/NUP93/THOC5/AKT1/FYTTD1/SSB	65
BP	GO:0051169	nuclear transport	5.27146e-09	7.30418e-07	6.07672e-07	ALKBH5/SUFU/UPF1/ANP32A/NCBP2/NUP62/AHCYL1/SUPT6H/POLDIP3/STAT3/IPO9/SMG5/SNUPN/YWHAE/KPNA6/CALR/TP53/GSK3B/NOL6/RITA1/DHX9/HDAC3/PRKACA/RANBP3/PHAX/SMG6/SQSTM1/FAM53C/PTPN14/POM121C/RSRC1/TNPO2/KPNA1/LSG1/SMG7/XPO6/ELAVL1/MAPK14/PML/ENY2/KPNB1/NUP214/TRIM28/TRAF3IP2/POM121/KHDRBS1/BAG3/IPO13/ZPR1/SUMO1/HSP90AB1/FLNA/TNPO3/PTTG1IP/POLR2D/NOTCH1/NUP133/GLE1/CSE1L/XPO7/NUP93/THOC5/AKT1/FYTTD1/SSB	65
BP	GO:0035967	cellular response to topologically incorrect protein	7.26354e-09	9.82481e-07	8.17376e-07	DNAJB12/OS9/VCP/BAG6/HSPA5/TMBIM6/MBTPS1/NCK1/ATF6B/RHBDD1/TOR1A/OPTN/UGGT1/RNF185/VAPB/CREB3/STUB1/HSPA1L/NCK2/EP300/SERP1/HSPB8/BAG3/CCND1/CREB3L2/DAB2IP/ATF6/CUL3/DERL2/BFAR/RNF5/WFS1/EIF2AK2/ERLEC1	34
BP	GO:1903829	positive regulation of protein localization	1.01318e-08	1.33857e-06	1.11363e-06	CLSTN3/ZDHHC5/MYO1C/ATG13/TM9SF4/NMT1/AP2B1/MIEF1/RER1/VPS11/WWTR1/ATP2C1/NUP62/PARP1/TOMM70/MSN/UBE2L3/MARK4/NR1H2/ATP13A2/DTX3L/YWHAE/PARP9/GSK3B/PINK1/AACS/HDAC3/PRKACA/ORMDL3/PTPN9/LRP1/ERGIC3/GOLPH3L/MESD/CCT7/STOM/APBB1/AKT2/RTN4/SQSTM1/BCAP31/SH3GLB1/OAZ2/SPTBN1/MEAK7/VPS35/MIEF2/LRRC8A/HSPA1L/HUWE1/MAPK14/TRIM28/PRKCZ/NR1H4/SERP1/SAR1A/MEPCE/PGRMC1/SRC/BAG3/ATP2B4/SAE1/ZPR1/NUMA1/HSP90AB1…	84
BP	GO:2000641	regulation of early endosome to late endosome transport	1.07341e-08	1.38592e-06	1.15302e-06	MAPK3/VPS11/MAPK1/DNAJC13/MAP2K1/MSN/CHMP3/SNX12/RAB21/MTMR2/DAB2/SRC	12
BP	GO:0018205	peptidyl-lysine modification	1.42367e-08	1.79731e-06	1.49527e-06	RUVBL1/WBP2/MAPK3/BAG6/PLOD1/SMYD5/SUPT6H/ZBED1/POLE3/KDM4A/MUL1/GLYR1/NOC2L/NAA50/TADA2B/YEATS2/ASH2L/PIAS4/MLLT1/NSD1/SUMO3/NAA60/RELA/MED24/HCFC1/CTCF/APBB1/TAF5L/WDR5B/ATXN7L3/TOLLIP/HAT1/SMYD2/MSL2/SIRT2/PLOD2/SIN3A/SMARCB1/USP22/SPHK2/WDR5/ACTL6A/PML/CREBBP/ENY2/TRIM28/KDM6A/EP300/RTF1/HMG20A/SENP2/SAE1/KDM4C/SUMO1/DIP2B/PIAS3/TAF6/PWP1/ZMIZ1/SIRT3/GTF3C4/SETD7/SETD1A/ASH1L/MCRS1/BRPF3/ZMPS…	76
BP	GO:1903050	regulation of proteolysis involved in cellular protein catabolic process	1.4897e-08	1.83978e-06	1.53061e-06	VCP/PSMF1/SUFU/USP5/RNF40/CCDC22/BAG6/RAD23A/KEAP1/GBA/ZER1/ARAF/ALAD/DNAJB2/GSK3B/HFE/PINK1/PRKACA/FZR1/RAD23B/BCAP31/RNF185/SIRT2/MAGEF1/N4BP1/GNA12/STUB1/PSMD10/PML/PSMC1/DAB2/PSMC4/CSNK1A1/PSME3/UBQLN2/SUMO1/HSP90AB1/RNF19B/FBXW8/PDCL3/DAB2IP/PSMC3/MAPK9/HIPK2/SGTA/UBQLN4/CCAR2/RNF139/EIF3H/PTK2/AKT1	51
BP	GO:0007029	endoplasmic reticulum organization	1.7153e-08	2.07332e-06	1.7249e-06	SEC61A1/TMCC1/LMAN2/PEX5/BAG6/SMPD4/EMC1/LMAN2L/SEC16A/ESYT1/GET3/TOR1B/SEC31A/EMC4/LPCAT3/RAB3GAP1/EMC2/CCDC47/RAB10/RTN4/VAPB/REEP5/MIA3/EMC10/ESYT2/RTN3/UBL4A/SGTA	28
BP	GO:0007041	lysosomal transport	1.85492e-08	2.18315e-06	1.81628e-06	RAB7A/VCP/AP3D1/CHMP1A/CHMP6/VPS11/MGRN1/HGSNAT/UBXN6/VPS39/ATP13A2/DTX3L/TGFBRAP1/SNAPIN/PINK1/CHMP7/CHMP3/PLEKHM1/LRP1/IGF2R/AP3M1/VPS52/VPS35/CHMP4B/VPS51/LAMP1/VPS18/ARSB/SCARB2/VPS53/VPS4B/GNPTAB/AP1G1/AP3B1	34
BP	GO:0016239	positive regulation of macroautophagy	1.88302e-08	2.18315e-06	1.81628e-06	SNX4/RALB/MAPK3/ATG2A/AMBRA1/PIP4K2B/BECN1/PINK1/RAB3GAP1/IKBKG/LARP1/OPTN/SH3GLB1/SUPT5H/HSPB8/BAG3/BNIP3/BNIP3L/PIP4K2C/SESN2/SNX7/GNAI3/HTT/VDAC1/CALCOCO2	25
BP	GO:0031330	negative regulation of cellular catabolic process	2.25441e-08	2.53393e-06	2.10811e-06	EIF4G1/RRAGA/PSMF1/SUFU/BAG6/FURIN/MAPKAPK2/STAT3/KDM4A/THRAP3/ATP13A2/ALAD/TP53/BECN1/HFE/PINK1/DHX9/GOLGA2/POLDIP2/PHAX/CSDE1/LARP1/RNF41/MET/HNRNPA0/SIRT2/VPS35/N4BP1/CHMP4B/MTMR2/RGP1/ELAVL1/MAPK14/PML/EIF4G2/TRAF3IP2/DHX36/SEC22B/NBAS/ATP2B4/TMEM39A/HSP90AB1/PDCL3/DAB2IP/HNRNPU/YBX1/HIPK2/PARN/SGTA/UBQLN4/RNF5/CCAR2/USP30/HNRNPAB/EIF3H/AKT1/QSOX1	57
BP	GO:1903364	positive regulation of cellular protein catabolic process	2.27478e-08	2.53393e-06	2.10811e-06	VCP/USP5/RNF40/CCDC22/BAG6/RAD23A/KEAP1/VPS11/GBA/ZER1/MSN/DNAJB2/GSK3B/LRP1/FZR1/BCAP31/RNF185/SIRT2/VPS35/MAGEF1/STUB1/PSMD10/PSMC1/ABCA2/FBXL5/DAB2/PSMC4/CSNK1A1/UBQLN2/SUMO1/RNF19B/FBXW8/DAB2IP/PSMC3/MAPK9/PTTG1IP/SGTA/RNF139/PTK2/AKT1	40
BP	GO:1905037	autophagosome organization	2.4633e-08	2.69115e-06	2.23891e-06	RAB1B/RAB7A/SNX4/ATG13/RAB43/ATG9A/RALB/RAB1A/GBA/ATG2A/AMBRA1/ATP2A2/PIP4K2B/ATP13A2/BECN1/WDR45B/PINK1/RAB3GAP1/MFN2/NSFL1C/ADPRH/SH3GLB1/CHMP4B/ARFIP2/ATG3/SEC22B/BAG3/TMEM39A/UBQLN2/PIP4K2C/SNX7/RNF5	32
BP	GO:0006402	mRNA catabolic process	2.57286e-08	2.75782e-06	2.29437e-06	ALKBH5/UPF1/KHSRP/NCBP2/MAPKAPK2/CARHSP1/RBM8A/RNH1/SMG5/SND1/THRAP3/SMG8/DHX9/SAMD4B/ZHX2/HNRNPM/SMG6/GIGYF2/CSDE1/LARP1/FTO/HNRNPA0/FXR1/SMG7/YTHDF2/ELAVL1/GTPBP1/MAPK14/HELZ2/CNOT6/TRAF3IP2/DHX36/AGO1/NBAS/PELO/PUM1/CASC3/HNRNPU/YBX1/POLR2D/YTHDF3/NUDT16/FXR2/PARN/EDC3/MRTO4/HNRNPAB/CNOT11/AKT1/SERBP1/CNOT8/SSB	52
BP	GO:0006403	RNA localization	3.25197e-08	3.42119e-06	2.84627e-06	MYO1C/ALKBH5/RUVBL1/UPF1/KHSRP/NCBP2/NUP62/SUPT6H/POLDIP3/SMG5/MVP/SNUPN/NOL6/DHX9/PHAX/NHP2/CCT7/SMG6/POM121C/PRPF6/SMG7/TOMM20/SIDT2/TERF1/ENY2/KPNB1/NUP214/POM121/KHDRBS1/DHX36/SENP2/CASC3/HNRNPU/YBX1/POLR2D/PARN/NUP133/GLE1/CCT2/BICD2/NUP93/THOC5/HNRNPAB/CCT3/FYTTD1/SSB	46
BP	GO:0010638	positive regulation of organelle organization	3.41798e-08	3.53047e-06	2.93718e-06	SNX4/TMED9/NMT1/SURF4/CAMKK2/GRB2/RALB/DCTN1/MAPK3/MIEF1/MAPK1/NUP62/NCK1/SEPTIN9/ATG2A/ABL1/MUL1/AMBRA1/MSN/MARK4/PIP4K2B/WASF2/TP53/GSK3B/BECN1/KATNB1/XRCC5/PINK1/RAB3GAP1/CYFIP1/LRP5/CTTN/CLASP1/CCT7/CDC42EP4/TERF2/AKT2/MET/SH3GLB1/ARHGAP35/SIRT2/SIN3A/FEN1/VPS35/MIEF2/CDC23/NCKAP1/MORC2/NCK2/PML/TRIM28/CNOT6/DHX36/ARPC2/MLST8/CDK5RAP2/SRC/BNIP3/RALBP1/PIP4K2C/WDR1/NUMA1/MAP2K7/SNX7/GIT1/HTT/R…	88
BP	GO:0007030	Golgi organization	4.01158e-08	4.06961e-06	3.38571e-06	RAB43/TMED9/LMAN2/SURF4/MAPK3/RAB1A/RAB2A/GOLGB1/MAPK1/LMAN2L/SEC16A/GORASP2/TMED1/MAP2K1/PLEKHM2/STK25/GBF1/GOLGA2/CLASP1/NSFL1C/GOLPH3L/TBC1D20/OPTN/YWHAZ/NPLOC4/HUWE1/VPS51/CUL7/COG1/SEC22B/CSNK1A1/ARMH3/STX5/COG7/FBXW8/HTT/COG4/BCAS3/DNM2/MYO18A	40
BP	GO:0061912	selective autophagy	4.71374e-08	4.69803e-06	3.90853e-06	RAB7A/ATG13/MAPK3/ATG2A/AMBRA1/RETREG3/TP53/BECN1/PINK1/MFN2/RNF41/SQSTM1/OPTN/ARFIP2/HUWE1/HSPB8/BAG3/STBD1/SESN2/UBA5/HTT/VDAC1/USP30/CALCOCO2/WDFY3	25
BP	GO:0015931	nucleobase-containing compound transport	5.08306e-08	4.97877e-06	4.14209e-06	SLC35A4/MYO1C/ALKBH5/SLC35A2/UPF1/KHSRP/SLC35B2/NCBP2/SLC35C1/NUP62/SUPT6H/POLDIP3/SLC35A5/SMG5/MVP/SNUPN/NOL6/SLC35B1/DHX9/SLC33A1/PHAX/SMG6/RIPK1/SLC35C2/POM121C/SMG7/LRRC8A/TOMM20/SIDT2/ENY2/KPNB1/NUP214/POM121/KHDRBS1/SENP2/SLC25A23/ABCD1/SLC35D1/YBX1/POLR2D/NUP133/GLE1/BICD2/NUP93/SLC25A17/THOC5/CD47/FYTTD1/SSB	49
BP	GO:0032456	endocytic recycling	6.31806e-08	6.08354e-06	5.06121e-06	RAB7A/SNX17/SNX4/RAB8A/RAB35/CCDC22/DENND1A/ARHGAP1/VPS39/VPS35L/EIPR1/RAB11A/SNX12/EHD1/VPS52/EHD2/MICALL1/VPS35/VPS26C/VPS51/RAB11B/EHD4/ANKRD27/VPS53/RAB11FIP3	25
BP	GO:0006986	response to unfolded protein	7.20787e-08	6.82465e-06	5.67778e-06	OS9/VCP/HSPA5/TMBIM6/MBTPS1/NCK1/FAF2/TOR1B/DNAJB2/ATF6B/RHBDD1/MFN2/OPTN/VAPB/DNAJC3/CREB3/STUB1/HSPA1L/NCK2/ERP44/EP300/SERP1/HSPB8/BAG3/CCND1/CREB3L2/HSP90AB1/DAB2IP/ATF6/DERL2/BFAR/UBXN4/WFS1/EDEM2/EIF2AK2/ERLEC1	36
BP	GO:0009895	negative regulation of catabolic process	9.56683e-08	8.9097e-06	7.41244e-06	EIF4G1/RRAGA/PSMF1/SUFU/BAG6/FURIN/MAPKAPK2/STAT3/KDM4A/SF3B3/THRAP3/ATP13A2/ALAD/TP53/BECN1/HFE/PINK1/DHX9/GOLGA2/RELA/POLDIP2/PHAX/SNX12/CSDE1/LARP1/RNF41/MET/HNRNPA0/SIRT2/VPS35/N4BP1/CHMP4B/MTMR2/RGP1/ELAVL1/MAPK14/PML/EIF4G2/TRAF3IP2/DHX36/SEC22B/NBAS/ATP2B4/TMEM39A/HSP90AB1/PIN1/PDCL3/DAB2IP/GIT1/FLNA/HNRNPU/YBX1/HIPK2/PARN/SGTA/UBQLN4/RNF5/CCAR2/USP30/HNRNPAB/EIF3H/CRTC3/AKT1/QSOX1	64
BP	GO:2000058	regulation of ubiquitin-dependent protein catabolic process	1.18098e-07	1.07698e-05	8.95999e-06	VCP/SUFU/USP5/CCDC22/BAG6/RAD23A/KEAP1/GBA/ZER1/ARAF/DNAJB2/GSK3B/HFE/FZR1/RAD23B/BCAP31/SIRT2/MAGEF1/N4BP1/GNA12/STUB1/PSMD10/PML/DAB2/CSNK1A1/UBQLN2/SUMO1/HSP90AB1/RNF19B/FBXW8/PDCL3/MAPK9/HIPK2/SGTA/UBQLN4/CCAR2/RNF139/EIF3H/PTK2/AKT1	40
BP	GO:0006417	regulation of translation	1.19433e-07	1.07698e-05	8.95999e-06	PKM/EEFSEC/EIF4G1/CNBP/PLXNB2/APP/EIF4H/UPF1/KHSRP/NCBP2/EIF4E2/RBM8A/NCK1/POLDIP3/PAIP2/GAPDH/NAT10/GCN1/CALR/PPP1CA/PINK1/DHX9/CYFIP1/SAMD4B/PCIF1/ACO1/GIGYF2/CSDE1/LARP1/AKT2/NCL/LSM14B/FTO/SHMT1/EEF2/FXR1/DNAJC3/EIF3B/YTHDF2/NSUN3/ELAVL1/NCK2/EIF4G2/SELENOT/SERP1/CNOT6/KHDRBS1/DHX36/EIF2B5/DHFR/AGO1/PELO/PUM1/EPRS1/EIF2A/DDX1/SESN2/CDC123/PRKDC/CASC3/BZW1/TRAP1/DDX3X/DPH2/HNRNPU/YBX1/AARS1/PO…	83
BP	GO:0006984	ER-nucleus signaling pathway	1.21731e-07	1.08055e-05	8.98967e-06	ZBTB7B/HSPA5/MBTPS1/NCK1/ATP2A2/ATF6B/TP53/GSK3B/ERLIN1/INSIG2/LPCAT3/CCDC47/ERLIN2/NCK2/TMCO1/EIF2A/ATF6/WFS1	18
BP	GO:0000045	autophagosome assembly	1.32244e-07	1.15582e-05	9.61582e-06	RAB1B/RAB7A/SNX4/ATG13/RAB43/ATG9A/RALB/RAB1A/ATG2A/AMBRA1/ATP2A2/PIP4K2B/BECN1/WDR45B/PINK1/RAB3GAP1/MFN2/NSFL1C/ADPRH/SH3GLB1/CHMP4B/ARFIP2/ATG3/SEC22B/BAG3/TMEM39A/UBQLN2/PIP4K2C/SNX7/RNF5	30
BP	GO:0051650	establishment of vesicle localization	1.344e-07	1.15686e-05	9.62453e-06	RAB7A/MYO1C/AP3D1/TMED9/ACTN4/RAB1A/SNAP29/SEC16A/GBF1/ATP13A2/SNAPIN/ARFGAP2/TFG/PINK1/IKBKG/RAB11A/CLASP1/TOR1A/PEF1/AP3S2/AP3M1/BLOC1S3/KIFAP3/KIF1C/PRKCZ/SAR1A/RAB11B/MYO1E/TBC1D23/HTT/CUL3/KIF3B/VPS4B/YKT6/DYNC1H1/PREB/DNM2/FBXW11/ARFGAP3/KLHL12/AP3B1	41
BP	GO:0032984	protein-containing complex disassembly	1.59034e-07	1.34846e-05	1.12186e-05	VCP/PIK3R4/CHMP1A/CHMP6/UPF1/SMARCD1/SNAP29/GBA/ADD1/GRWD1/IST1/TRIOBP/SMARCA4/ATP2A2/TBC1D25/SNAPIN/ASPH/GSK3B/BECN1/KATNB1/PPP1CA/NAPA/MAP1S/CHMP7/CHMP3/CLASP1/SMARCD2/DHX8/FLII/SMARCC2/SSRP1/SPTBN1/CHMP4B/SMARCB1/ADD3/CAPZB/TFIP11/NSF/SH3GL1/SPTAN1/BNIP3/TMEM39A/MICAL3/WDR1/CAMSAP1/VPS4B/ZMPSTE24/GLE1/PEX14/UBQLN4/CALCOCO2	51
BP	GO:1903311	regulation of mRNA metabolic process	1.70513e-07	1.42453e-05	1.18514e-05	ALKBH5/RNF40/RAVER1/UPF1/PRPF19/KHSRP/PTBP1/NCBP2/MAPKAPK2/CARHSP1/RBM8A/U2AF2/AHCYL1/SUPT6H/SRSF9/HNRNPK/PUF60/THRAP3/DHX9/SAMD4B/HNRNPM/GIGYF2/CSDE1/LARP1/NCL/FTO/HNRNPA0/FXR1/YTHDF2/SUPT5H/ELAVL1/GTPBP1/VIRMA/MAPK14/CNOT6/TRAF3IP2/KHDRBS1/RNF20/DHX36/NBAS/PUM1/PAF1/CASC3/HNRNPU/YBX1/SMU1/POLR2D/YTHDF3/FXR2/LEO1/PARN/ZBTB7A/HNRNPAB/RBFOX2/TRA2B/AKT1/SERBP1/CNOT8/CTR9	59
BP	GO:0045022	early endosome to late endosome transport	2.22354e-07	1.83071e-05	1.52306e-05	RAB7A/PIK3R4/MAPK3/VPS11/MAPK1/DNAJC13/MAP2K1/MSN/BECN1/CHMP3/SNX12/RAB21/MTMR2/DAB2/SRC/ANKRD27/FLNA	17
BP	GO:0061136	regulation of proteasomal protein catabolic process	2.68159e-07	2.17631e-05	1.81058e-05	VCP/PSMF1/USP5/RNF40/BAG6/RAD23A/KEAP1/GBA/ZER1/ARAF/ALAD/DNAJB2/GSK3B/HFE/PINK1/PRKACA/FZR1/RAD23B/BCAP31/RNF185/SIRT2/N4BP1/GNA12/STUB1/PSMD10/PSMC1/DAB2/PSMC4/CSNK1A1/PSME3/UBQLN2/SUMO1/HSP90AB1/RNF19B/FBXW8/DAB2IP/PSMC3/MAPK9/SGTA/UBQLN4/CCAR2/EIF3H/AKT1	43
BP	GO:0070972	protein localization to endoplasmic reticulum	2.73751e-07	2.1904e-05	1.8223e-05	SEC61A1/OS9/SRPRA/BAG6/HSPA5/RER1/UBAC2/SEC16A/SRP68/KDELR1/GET3/GBF1/SEC62/INSIG2/RAB3GAP1/GPAA1/RAB10/RTN4/BCAP31/CHMP4B/MIA3/SRP72/UBL4A/SGTA	24
BP	GO:0031647	regulation of protein stability	3.50278e-07	2.76379e-05	2.29934e-05	DDOST/RABL3/B4GALT5/TBL1X/NCLN/BAG6/RAD23A/VPS11/WIZ/FLOT2/MAPK1/SYVN1/SEC16A/MUL1/GAPDH/ASPH/CALR/TP53/PINK1/HDAC3/GOLGA7/HCFC1/CCT7/RTN4/SH3GLB1/PEX19/VPS35/RAB21/STUB1/CREBBP/LAMP1/EP300/HIP1/UTP25/SRC/GLMP/BAG3/SENP2/SUMO1/HSP90AB1/PIN1/PRKDC/COG7/PDCL3/HTT/FLNA/DDI2/CUL3/PARVA/UBL4A/CCT2/RNF5/CCAR2/RNF139/GNAQ/FBXW11/DVL3/WFS1/CCT3	59
BP	GO:0051168	nuclear export	5.29121e-07	4.11772e-05	3.42575e-05	ALKBH5/UPF1/NCBP2/NUP62/AHCYL1/SUPT6H/POLDIP3/SMG5/YWHAE/CALR/GSK3B/NOL6/RITA1/DHX9/PRKACA/RANBP3/PHAX/SMG6/PTPN14/POM121C/LSG1/SMG7/XPO6/ENY2/NUP214/POM121/KHDRBS1/BAG3/POLR2D/NUP133/GLE1/CSE1L/XPO7/NUP93/THOC5/FYTTD1/SSB	37
BP	GO:0034655	nucleobase-containing compound catabolic process	5.51012e-07	4.23013e-05	3.51927e-05	MBD4/ALKBH5/VCP/UPF1/MGAT1/KHSRP/POP1/NCBP2/MAPKAPK2/CARHSP1/RBM8A/ELAC2/CNP/RNH1/SMG5/SND1/THRAP3/SMG8/DHX9/SAMD4B/ZHX2/PHAX/HNRNPM/SMG6/GIGYF2/CSDE1/LARP1/FBH1/FTO/MLYCD/HNRNPA0/FXR1/FEN1/SMG7/YTHDF2/SARM1/ELAVL1/GTPBP1/SIDT2/DNASE1L1/MAPK14/HELZ2/CNOT6/TRAF3IP2/DHX36/AGO1/NBAS/PELO/REXO4/PUM1/ZPR1/UNG/CASC3/ABCD1/DDX49/HNRNPU/YBX1/POLR2D/YTHDF3/NUDT16/FXR2/PARN/EDC3/MRPL44/DCTPP1/MRTO4/HNRNPAB…	73
BP	GO:1900180	regulation of protein localization to nucleus	6.00918e-07	4.55175e-05	3.78684e-05	ILRUN/CTNNA1/SUFU/WWTR1/PARP1/ATP13A2/DTX3L/PARP9/GSK3B/SUMO3/HDAC3/ORMDL3/CCT7/MAGED1/SIN3A/MAPK14/TRIM28/MEPCE/SRC/BAG3/ZPR1/SUMO1/HSP90AB1/PIN1/SESN2/TRIM8/FLNA/MCRS1/CARD10/CCT2/POLR1A/AKT1/CCT3	33
BP	GO:0051648	vesicle localization	6.19263e-07	4.56035e-05	3.79399e-05	RAB7A/MYO1C/AP3D1/TMED9/ACTN4/RAB1A/SNAP29/SEC16A/GBF1/ATP13A2/SNAPIN/ARFGAP2/TFG/PINK1/IKBKG/RAB11A/CLASP1/TOR1A/PEF1/AP3S2/AP3M1/BLOC1S3/KIFAP3/CDH2/KIF1C/PRKCZ/SAR1A/RAB11B/MYO1E/TBC1D23/HTT/CUL3/KIF3B/VPS4B/YKT6/DYNC1H1/PREB/DNM2/FBXW11/ARFGAP3/KLHL12/AP3B1	42
BP	GO:0022604	regulation of cell morphogenesis	6.24116e-07	4.56035e-05	3.79399e-05	F11R/P4HB/CRKL/DIAPH1/PLXNB2/ACTN4/ABL1/MUL1/MSN/CUX1/TRIOBP/CALR/ZMYM3/CYFIP1/TAOK2/MYH9/CDC42EP4/ARHGEF18/DBNL/ARHGAP35/MAP3K13/PLXNA1/RAB21/CAPZB/GNA12/MARK2/BCL9L/CUL7/PLAA/DHX36/STAU2/DAB2/ARPC2/DOCK1/SRC/DAG1/WDR1/ANKRD27/PRKDC/EEF2K/FBXW8/RCC2/FLNA/CAMSAP1/PLXND1/ZMPSTE24/PARVA/RHOBTB2/CAPRIN1/ACTR2/NRP1/HPN/SLC9A3R1/DNM2/DVL3/TBCCD1/PTK2/DLG1/PRPF40A	59
BP	GO:0010970	transport along microtubule	6.26135e-07	4.56035e-05	3.79399e-05	COPG1/IFT122/AP3D1/APP/IFT57/RAB1A/FLOT2/DYNC1I2/SNAPIN/MAP1S/AP3S2/AP3M1/BLOC1S3/TERF2/KIFAP3/ARL8A/RAB21/TTC30B/TTC26/KIF1C/LAMP1/PRKCZ/RAB6A/STAU2/BAG3/KIF1B/TTC30A/HTT/HNRNPU/OPA1/KIF3B/PEX14/BICD2/DYNC1H1/FBXW11/TRAF3IP1/AP3B1	37
BP	GO:2001233	regulation of apoptotic signaling pathway	6.48273e-07	4.66182e-05	3.87841e-05	CTNNA1/ENO1/P4HB/PPP2R1A/TXNDC12/TMBIM1/PIK3CB/GRINA/TMBIM6/HYOU1/PARP1/PAK2/NCK1/SYVN1/HNRNPK/SIAH2/NOC2L/TP53/GSK3B/TMEM14A/BECN1/TRAF7/PIAS4/PPP1CA/PINK1/RELA/CTTN/RIPK1/MAGED1/PDIA3/FBH1/BCAP31/NACC2/ICAM1/CREB3/SERINC3/NCK2/PSMD10/PML/PSME3/SRC/RFFL/MAPK7/MAPK8IP1/ITGAV/GNAI3/ACVR1/TRAP1/DAB2IP/HTT/DDX3X/PEA15/NLE1/MAPK9/PTTG1IP/GNAI2/OPA1/AATF/MADD/UNC5B/WWOX/NRP1/CCAR2/SLC9A3R1/WFS1/NOS3/A…	68
BP	GO:0098927	vesicle-mediated transport between endosomal compartments	7.17672e-07	5.03345e-05	4.18759e-05	RAB7A/PIK3R4/MAPK3/VPS11/MAPK1/DNAJC13/MAP2K1/MSN/BECN1/CHMP3/SNX12/RAB21/MTMR2/DAB2/SRC/ANKRD27/FLNA	17
BP	GO:2000785	regulation of autophagosome assembly	7.17672e-07	5.03345e-05	4.18759e-05	RAB1B/SNX4/RALB/ATG2A/PIP4K2B/BECN1/PINK1/RAB3GAP1/ADPRH/SH3GLB1/CHMP4B/SEC22B/TMEM39A/UBQLN2/PIP4K2C/SNX7/RNF5	17
BP	GO:0006901	vesicle coating	7.31841e-07	5.05478e-05	4.20533e-05	TMED9/SEC16A/GBF1/ARFGAP2/TFG/PEF1/SAR1A/CUL3/PREB/ARFGAP3/KLHL12	11
BP	GO:0017038	protein import	7.38508e-07	5.05478e-05	4.20533e-05	SUFU/PEX10/PEX5/NUP62/STAT3/IPO9/TOMM70/SNUPN/KPNA6/TP53/HDAC3/SAMM50/SQSTM1/FAM53C/POM121C/TNPO2/PEX19/KPNA1/ELAVL1/TOMM20/MAPK14/PML/KPNB1/NUP214/TRIM28/TRAF3IP2/POM121/GRPEL1/PEX26/TOMM40L/BAG3/IPO13/ZPR1/SUMO1/HSP90AB1/FLNA/TNPO3/PTTG1IP/NOTCH1/PEX13/NUP133/PEX14/CSE1L/NUP93/AKT1	45
BP	GO:0043254	regulation of protein-containing complex assembly	7.64124e-07	5.11889e-05	4.25867e-05	EIF4G1/VCP/ABCA3/GRB2/RALB/DCTN1/NCLN/PEX5/HSPA5/PARP1/NCK1/GBA/ADD1/ABL1/AMBRA1/MSN/NR1H2/TRIOBP/RNF4/TP53/GSK3B/TRABD2B/PINK1/NAPA/CYFIP1/CTTN/CLASP1/HCFC1/CDC42EP4/MET/DBNL/SH3GLB1/FLII/SIRT2/SPTBN1/VPS35/ADD3/CAPZB/NCKAP1/TFIP11/STUB1/NCK2/TERF1/AIDA/TICAM1/PRKCZ/EP300/SAR1A/PRUNE1/SPTAN1/ARPC2/MLST8/CTNNBIP1/CDK5RAP2/SRC/SUMO1/NUMA1/ANKRD27/UNC13B/DAB2IP/GIT1/DDX3X/MAPK9/MAPRE1/SPIDR/CAMSAP1…	72
BP	GO:0030705	cytoskeleton-dependent intracellular transport	7.65967e-07	5.11889e-05	4.25867e-05	COPG1/IFT122/SUN2/MYO1C/AP3D1/APP/ACTN4/IFT57/RAB1A/FLOT2/DYNC1I2/SNAPIN/TUBA1B/MAP1S/AP3S2/AP3M1/BLOC1S3/TERF2/KIFAP3/ARL8A/RAB21/TTC30B/TTC26/KIF1C/LAMP1/PRKCZ/TUBA1C/RAB6A/STAU2/BAG3/KIF1B/MYO1E/TTC30A/HTT/HNRNPU/OPA1/KIF3B/PEX14/BICD2/DYNC1H1/FBXW11/TRAF3IP1/AP3B1	43
BP	GO:0006446	regulation of translational initiation	7.74907e-07	5.11889e-05	4.25867e-05	EIF4G1/EIF4H/NCBP2/NCK1/PAIP2/PPP1CA/CSDE1/LARP1/DNAJC3/EIF3B/YTHDF2/NCK2/EIF4G2/KHDRBS1/EIF2B5/DDX1/CDC123/BZW1/DDX3X/POLR2D/YTHDF3/GLE1/EIF3H/EIF2AK2	24
BP	GO:0034620	cellular response to unfolded protein	8.09026e-07	5.28285e-05	4.39507e-05	OS9/VCP/HSPA5/TMBIM6/MBTPS1/NCK1/ATF6B/RHBDD1/OPTN/VAPB/CREB3/STUB1/HSPA1L/NCK2/EP300/SERP1/HSPB8/BAG3/CCND1/CREB3L2/DAB2IP/ATF6/DERL2/BFAR/WFS1/EIF2AK2/ERLEC1	27
BP	GO:0090114	COPII-coated vesicle budding	8.41371e-07	5.43163e-05	4.51885e-05	RAB1A/SEC16A/SEC24C/SEC31A/TFG/PEF1/TBC1D20/VAPB/SAR1A/MIA3/SEC23B/CUL3/PREB/KLHL12	14
BP	GO:1903052	positive regulation of proteolysis involved in cellular protein catabolic process	8.67871e-07	5.53975e-05	4.6088e-05	VCP/USP5/RNF40/CCDC22/BAG6/RAD23A/KEAP1/GBA/ZER1/DNAJB2/GSK3B/FZR1/BCAP31/RNF185/SIRT2/MAGEF1/STUB1/PSMD10/PSMC1/DAB2/PSMC4/CSNK1A1/UBQLN2/SUMO1/RNF19B/FBXW8/DAB2IP/PSMC3/MAPK9/SGTA/RNF139/PTK2/AKT1	33
BP	GO:1903649	regulation of cytoplasmic transport	9.02066e-07	5.69404e-05	4.73716e-05	MAPK3/VPS11/MAPK1/DNAJC13/MAP2K1/MSN/EIPR1/CHMP3/SNX12/RAB21/MTMR2/DAB2/SRC	13
BP	GO:0006457	protein folding	9.74254e-07	6.08213e-05	5.06004e-05	PDIA5/DNAJB12/P4HB/ALG12/FKBP9/UNC45A/HSPA5/PDIA6/DNAJC5/LMAN2L/NUDCD3/TOR1B/DNAJB2/CALR/CCDC47/TOR1A/QSOX2/MESD/CCT7/PDIA3/MOGS/UGGT1/PEX19/DNAJB11/DNAJC3/CANX/HSPA1L/ERP44/HSP90B1/GRPEL1/DNAJA3/BAG3/HSP90AB1/ST13/PFDN1/PDCL3/TRAP1/PDIA4/ATF6/CCT2/SELENOF/WFS1/CCT3/PPIL2/QSOX1	45
BP	GO:0044088	regulation of vacuole organization	1.09738e-06	6.77633e-05	5.63758e-05	RAB1B/SNX4/RALB/ATG2A/PIP4K2B/BECN1/PINK1/RAB3GAP1/ADPRH/SH3GLB1/CHMP4B/SEC22B/TMEM39A/UBQLN2/PIP4K2C/SNX7/SCARB2/RNF5	18
BP	GO:0043618	regulation of transcription from RNA polymerase II promoter in response to stress	1.46614e-06	8.95607e-05	7.45102e-05	HSPA5/TMBIM6/NCK1/GCN1/ATF6B/TP53/HIF1AN/SIRT2/SIN3A/NCK2/BAG3/MAPK7/SESN2/INO80/ATF6/NOTCH1/EPAS1	17
BP	GO:0008380	RNA splicing	1.48647e-06	8.98365e-05	7.47396e-05	AAR2/PPP2R1A/RAVER1/GPKOW/PRPF19/KHSRP/PTBP1/NCBP2/EFTUD2/RBM8A/TMBIM6/U2AF2/DBR1/SUPT6H/SF3B3/SRSF9/HNRNPK/DDX23/PUF60/SF3B2/THRAP3/SF3A1/ZMAT2/POLR2A/DHX9/GEMIN4/TSEN34/SNRNP200/HNRNPM/SART3/MFAP1/DHX38/NCL/SCAF1/DHX8/WBP11/RSRC1/FXR1/PRPF6/SLU7/HNRNPF/PRPF8/TFIP11/VIRMA/DDX41/KHDRBS1/RTCB/ILDR2/ZPR1/IK/DDX1/PRPF4/CASC3/SF3A3/HNRNPU/YBX1/SMU1/CD2BP2/FXR2/TGS1/SRSF8/HNRNPR/ZBTB7A/CLP1/DDX46/COIL…	76
BP	GO:0000209	protein polyubiquitination	1.80415e-06	0.000107516	8.94482e-05	RNF40/PRPF19/RNF26/MGRN1/UBE2R2/SYVN1/MUL1/AMBRA1/UBE3B/UBE2L3/MARCHF8/RNF4/WWP2/DTX3L/RNF167/UBE2Q1/RNF187/TRIM14/FZR1/RNF135/UBE2E3/RNF41/UBE2V2/RNF114/RNF185/CDC23/OTUB1/STUB1/HUWE1/TRIP12/TRAF3IP2/PLAA/RNF20/RNF216/RFFL/RNF19B/WWP1/MKRN1/DDX3X/CUL3/BFAR/UBE2H/KLHL20/UBE4B/RNF5/SASH1/FBXW11/PPIL2/BLMH	49
BP	GO:0010769	regulation of cell morphogenesis involved in differentiation	1.83346e-06	0.000107516	8.94482e-05	P4HB/CRKL/ACTN4/ABL1/CUX1/TRIOBP/CALR/DBNL/RAB21/CUL7/DHX36/STAU2/DAB2/ARPC2/DOCK1/ANKRD27/PRKDC/EEF2K/FBXW8/RCC2/FLNA/CAPRIN1/ACTR2/NRP1/DNM2/PTK2	26
BP	GO:0010770	positive regulation of cell morphogenesis involved in differentiation	1.83578e-06	0.000107516	8.94482e-05	P4HB/CRKL/ABL1/CUX1/TRIOBP/CALR/DBNL/RAB21/CUL7/DHX36/STAU2/DAB2/ARPC2/DOCK1/ANKRD27/PRKDC/EEF2K/FBXW8/FLNA/CAPRIN1/ACTR2/NRP1/DNM2	23
BP	GO:0051098	regulation of binding	1.87078e-06	0.000108448	9.02236e-05	EIF4G1/ILRUN/CALM3/RALB/APP/MAPK3/TMBIM6/PARP1/ADD1/PTPRF/ABL1/C4orf3/ATP2A2/DTX3L/PARP9/SPPL3/SNAPIN/NIBAN2/DNAJB2/LRPAP1/GSK3B/GTF2F1/CTBP2/HFE/PPP1CA/NSD1/SUMO3/DHX9/GOLGA2/PRKACA/POLDIP2/LRP1/FBH1/CARM1/MET/PEX19/SIRT2/SIN3A/TFIP11/STUB1/MARK2/TICAM1/TRIM28/EP300/DAB2/MEPCE/CSNK1A1/CTNNBIP1/SRC/SENP2/SUMO1/HSP90AB1/PIN1/MAPRE1/PPP2CB/HIPK2/PLXND1/ZMPSTE24/ZBTB7A/PEX14/KDM4D/NRP1/SYMPK/MEN1/AK…	66
BP	GO:0006405	RNA export from nucleus	2.02141e-06	0.000114836	9.55383e-05	ALKBH5/UPF1/NCBP2/NUP62/SUPT6H/POLDIP3/SMG5/NOL6/DHX9/PHAX/SMG6/POM121C/SMG7/ENY2/NUP214/POM121/KHDRBS1/POLR2D/NUP133/GLE1/NUP93/THOC5/FYTTD1/SSB	24
BP	GO:0007032	endosome organization	2.02141e-06	0.000114836	9.55383e-05	RAB7A/TMCC1/TMEM127/CHMP1A/CHMP6/RAB5B/VPS37C/RNF26/VPS11/DNAJC13/IST1/CHMP7/RAB11A/CHMP3/CLCN3/SQSTM1/TMEM9/CHMP4B/VPS18/WASHC5/VPS25/SCARB2/VPS4B/LAMTOR1	24
BP	GO:0032527	protein exit from endoplasmic reticulum	2.05844e-06	0.000115782	9.63251e-05	OS9/VCP/TM9SF4/UBAC2/SYVN1/FAF2/SEC16A/RHBDD1/BCAP31/NPLOC4/HSP90B1/SAR1A/TECPR2/DERL2/PREB/EDEM2/ERLEC1	17
BP	GO:0043620	regulation of DNA-templated transcription in response to stress	2.08845e-06	0.000116318	9.67711e-05	HSPA5/TMBIM6/NCK1/GCN1/ATF6B/TP53/HIF1AN/RELA/SIRT2/SIN3A/NCK2/BAG3/MAPK7/SESN2/INO80/ATF6/NOTCH1/EPAS1	18
BP	GO:0042147	retrograde transport, endosome to Golgi	2.16555e-06	0.000119442	9.93697e-05	RAB7A/DCTN1/BET1L/VPS26B/VAMP3/GBF1/EIPR1/ERC1/SNX1/GOSR1/SNX12/DENND5A/VPS52/VPS35/CLTC/RGP1/VPS51/PREPL/RAB6A/STX5/TBC1D23/VPS53/TBC1D10B/YKT6/HEATR5B	25
BP	GO:0097193	intrinsic apoptotic signaling pathway	2.20467e-06	0.00012043	0.000100192	ENO1/P4HB/TXNDC12/TMEM109/BAG6/PIK3CB/GRINA/TMBIM6/HYOU1/PARP1/NCK1/SYVN1/ABL1/CDIP1/HNRNPK/NOC2L/STK25/TP53/SHISA5/BECN1/PIAS4/PINK1/PDK2/FBH1/TNFRSF1A/BCAP31/NACC2/CREB3/SERINC3/NCK2/STK24/PML/MSH6/EP300/CASP9/SRC/BNIP3/PDK1/MAPK7/MAPK8IP1/PRKDC/TRAP1/DAB2IP/DDX3X/PTTG1IP/CUL3/HIPK2/OPA1/WWOX/CCAR2/SLC9A3R1/PPM1F/WFS1/AKT1/NONO/CD24	56
BP	GO:1902117	positive regulation of organelle assembly	2.33352e-06	0.000126255	0.000105038	SNX4/RALB/NUP62/SEPTIN9/ATG2A/MSN/MARK4/PIP4K2B/GSK3B/BECN1/RAB3GAP1/SH3GLB1/ARHGAP35/CNOT6/SRC/PIP4K2C/NUMA1/SNX7/HTT/MAPK9/G3BP1/VPS4B/DYNC1H1	23
BP	GO:1903573	negative regulation of response to endoplasmic reticulum stress	2.74579e-06	0.000147159	0.000122429	TXNDC12/HSPA5/GRINA/TMBIM6/HYOU1/NCK1/SYVN1/NR1H2/ATF6B/LPCAT3/CREB3/NCK2/OPA1/BFAR/SGTA/WFS1	16
BP	GO:1901800	positive regulation of proteasomal protein catabolic process	2.83325e-06	0.000150427	0.000125148	VCP/USP5/RNF40/BAG6/RAD23A/KEAP1/GBA/ZER1/DNAJB2/GSK3B/FZR1/BCAP31/RNF185/SIRT2/STUB1/PSMD10/PSMC1/DAB2/PSMC4/CSNK1A1/UBQLN2/SUMO1/RNF19B/FBXW8/DAB2IP/PSMC3/MAPK9/SGTA/AKT1	29
BP	GO:0045727	positive regulation of translation	2.91893e-06	0.000153541	0.000127739	PKM/EIF4G1/CNBP/PLXNB2/NCK1/POLDIP3/NAT10/PINK1/DHX9/PCIF1/CSDE1/LARP1/EEF2/FXR1/DNAJC3/YTHDF2/ELAVL1/NCK2/EIF4G2/SERP1/KHDRBS1/DHX36/EIF2B5/CDC123/PRKDC/DDX3X/HNRNPU/YBX1/POLR2D/YTHDF3/FXR2/NGRN/RCC1L	33
BP	GO:0010833	telomere maintenance via telomere lengthening	2.95159e-06	0.000153835	0.000127983	MAPK3/RPA1/MAPK1/PARP1/TNKS1BP1/SMG5/NAT10/XRCC5/NHP2/CCT7/SMG6/TERF2/DCLRE1B/TERF1/RFC1/DHX36/SRC/HSP90AB1/MAP2K7/HNRNPU/PARN/CCT2/CCT3	23
BP	GO:0034250	positive regulation of cellular amide metabolic process	3.0439e-06	0.000156492	0.000130194	PKM/EIF4G1/CNBP/PLXNB2/NCK1/POLDIP3/NAT10/PINK1/DHX9/RELA/PCIF1/CSDE1/LARP1/EEF2/FXR1/DNAJC3/YTHDF2/SPHK2/ELAVL1/NCK2/EIF4G2/SERP1/KHDRBS1/ABCA2/DHX36/EIF2B5/CDC123/SIRT3/PRKDC/DDX3X/HNRNPU/YBX1/POLR2D/YTHDF3/FXR2/NGRN/RCC1L	37
BP	GO:0009100	glycoprotein metabolic process	3.05766e-06	0.000156492	0.000130194	RPN1/RAB1B/DDOST/GANAB/XYLT2/B4GALT5/MLEC/B4GALT4/MAN1B1/GALNT14/ALG12/NCSTN/MGAT1/DHDDS/CANT1/RAB1A/SLC35C1/ALG1/GALNT18/NDST1/RPN2/SYVN1/B4GALT1/STT3A/PRKCSH/POMGNT1/CHPF2/BPNT2/TMEM59/GALNT2/ST3GAL2/MGAT4B/GOLGA2/POFUT1/SLC35C2/MOGS/EXT2/SGSH/UGGT1/FAM20B/RNF185/TM9SF2/EXT1/ERP44/FUT11/EXTL3/CHST14/SERP1/TNIP1/ABCA2/TMTC2/POGLUT1/XXYLT1/COG7/MAGT1/HS6ST1/GALNT11/AATF/B3GNT9/RNF5/RNF139/GNPTAB/…	68
BP	GO:0019318	hexose metabolic process	3.28766e-06	0.00016676	0.000138737	PFKP/PFKL/ENO1/TPI1/SLC35A2/BCKDK/ADIPOR1/WDTC1/HK1/MAN2B2/MPI/B4GALT1/PGK1/GPI/GAPDH/DDB1/PGM1/TP53/GSK3B/PPP1CA/H6PD/POFUT1/LRP5/PDK2/AKT2/MLYCD/PFKFB4/PFKFB3/INPP5K/WDR5/GAA/MAPK14/EP300/SERP1/SRC/PDK1/SESN2/PDK3/SOGA1/ZMPSTE24/PPP4R3B/NCOA2/KHK/SLC25A13/HK2/SLC37A4/AKT1/GALK2	48
BP	GO:1905897	regulation of response to endoplasmic reticulum stress	3.7155e-06	0.000186794	0.000155404	TXNDC12/BAG6/HSPA5/GRINA/TMBIM6/HYOU1/NCK1/SYVN1/NR1H2/ATF6B/LPCAT3/BCAP31/RNF185/CREB3/SERINC3/NCK2/UBQLN2/DAB2IP/ATF6/OPA1/BFAR/SGTA/WFS1	23
BP	GO:0035303	regulation of dephosphorylation	3.81095e-06	0.000189912	0.000157998	CALM3/PPP6R1/PTBP1/GBA/VRK3/AMBRA1/SMG5/PPP1R7/YWHAE/SPPL3/ENSA/GSK3B/PINK1/SMG6/PPP1R11/YWHAB/IQGAP1/SMG7/MTMR2/GNA12/INPP5K/HSP90B1/PPP2R5D/SRC/HSP90AB1/PIN1/SMPD1/HTT/GNAI2/SYMPK/PPP1R8	31
BP	GO:1902115	regulation of organelle assembly	3.85742e-06	0.000190557	0.000158534	RAB1B/SNX4/CHMP1A/CHMP6/RALB/VPS11/NUP62/SEPTIN9/ATG2A/MSN/MARK4/RNF4/PIP4K2B/GSK3B/BECN1/PINK1/RAB3GAP1/MAP4/CHMP7/CHMP3/ADPRH/SH3GLB1/ARHGAP35/CHMP4B/ATG3/CNOT6/SEC22B/CDK5RAP2/SRC/TMEM39A/UBQLN2/PIP4K2C/NUMA1/SNX7/HTT/MAPK9/HNRNPU/G3BP1/VPS4B/RNF5/DYNC1H1/DNM2	42
BP	GO:0006839	mitochondrial transport	3.94852e-06	0.000193376	0.000160879	ATG13/NMT1/VPS11/CNP/MUL1/TOMM70/UBE2L3/NAIF1/TIMM22/TP53/GSK3B/TMEM14A/PINK1/MFN2/SAMM50/BCAP31/SH3GLB1/VPS35/TOMM20/HSPA1L/HUWE1/GRPEL1/TOMM40L/BAG3/BNIP3/BNIP3L/SAE1/MAIP1/FZD5/CPT2/TMEM102/KIFBP/LEPROT/STPG1/TOMM34/SLC25A13/HK2/RTL10/PITRM1	39
BP	GO:0098780	response to mitochondrial depolarisation	4.05341e-06	0.000196815	0.000163741	GBA/MUL1/AMBRA1/BECN1/PINK1/MFN2/SQSTM1/OPTN/HUWE1/HK2	10
BP	GO:0006515	protein quality control for misfolded or incompletely synthesized proteins	4.22883e-06	0.000203593	0.00016938	VCP/BAG6/ZER1/LONP1/TOR1A/YME1L1/UGGT1/RNF185/STUB1/CLPP/CUL3/RNF5	12
BP	GO:0032434	regulation of proteasomal ubiquitin-dependent protein catabolic process	4.28991e-06	0.000204798	0.000170382	VCP/USP5/BAG6/RAD23A/KEAP1/GBA/ZER1/ARAF/DNAJB2/GSK3B/HFE/FZR1/RAD23B/BCAP31/SIRT2/N4BP1/GNA12/STUB1/PSMD10/DAB2/CSNK1A1/UBQLN2/SUMO1/HSP90AB1/RNF19B/FBXW8/MAPK9/SGTA/UBQLN4/CCAR2/EIF3H/AKT1	32
BP	GO:0048199	vesicle targeting, to, from or within Golgi	4.42449e-06	0.000209463	0.000174263	TMED9/SEC16A/GBF1/ARFGAP2/TFG/PEF1/SAR1A/CUL3/PREB/ARFGAP3/KLHL12	11
BP	GO:0033157	regulation of intracellular protein transport	4.63772e-06	0.000217743	0.000181151	MYO1C/OS9/ATG13/TM9SF4/SUFU/NMT1/MIEF1/VPS11/UBAC2/UBE2L3/ATP13A2/YWHAE/GSK3B/PINK1/HDAC3/PRKACA/ERGIC3/STOM/AKT2/PTPN14/BCAP31/SH3GLB1/OAZ2/MIEF2/INPP5K/HSPA1L/HUWE1/MAPK14/TRIM28/SAR1A/BAG3/BNIP3L/SAE1/ZPR1/SUMO1/SLC1A1/HSP90AB1/FLNA/FZD5/DERL2/BCAS3/LEPROT/RIPOR1/EDEM2/ERLEC1	45
BP	GO:0045862	positive regulation of proteolysis	5.0258e-06	0.000234029	0.000194701	ENO1/VCP/USP5/RNF40/APP/NCSTN/IFT57/CCDC22/BAG6/FURIN/RAD23A/KEAP1/GBA/ZER1/APH1A/STAT3/MUL1/IST1/BEX3/ASPH/DNAJB2/GSK3B/LPCAT3/RHBDD1/PINK1/SART3/FZR1/MYH9/CLN6/BCAP31/RNF185/SIRT2/MAGEF1/STUB1/EGLN3/PSMD10/PML/PSMC1/TNIP1/DAB2/HIP1/PSMC4/CSNK1A1/PSME3/CASP9/SRC/UBQLN2/SUMO1/SLC1A1/RNF19B/FBXW8/DAB2IP/DDX3X/PSMC3/MAPK9/BCL2L13/ADAM9/MTCH1/SGTA/HPN/RNF139/FBXW11/PPM1F/PTK2/AKT1	65
BP	GO:0018394	peptidyl-lysine acetylation	5.20959e-06	0.000240615	0.00020018	RUVBL1/WBP2/MAPK3/BAG6/POLE3/GLYR1/NOC2L/NAA50/TADA2B/YEATS2/MLLT1/NAA60/MED24/HCFC1/CTCF/APBB1/TAF5L/ATXN7L3/HAT1/MSL2/SIN3A/SMARCB1/USP22/SPHK2/WDR5/ACTL6A/PML/CREBBP/ENY2/EP300/DIP2B/TAF6/GTF3C4/MCRS1/BRPF3/ZMPSTE24/KAT5/TRRAP/PBXIP1	39
BP	GO:0006612	protein targeting to membrane	5.34349e-06	0.00024481	0.00020367	SEC61A1/MYO1C/ZDHHC9/VPS37C/PEX5/SRPRA/MIEF1/BAG6/HSPA5/ICMT/SRP68/GET3/SEC62/TAOK2/GOLGA7/STOM/AKT2/PEX19/MICALL1/CHMP4B/MIEF2/INPP5K/ATG3/PARD3/ZDHHC24/PEX26/SRP72/SLC1A1/UBL4A/SGTA/SSR1	31
BP	GO:0005996	monosaccharide metabolic process	5.80429e-06	0.000263511	0.000219228	PFKP/PFKL/ENO1/TPI1/SLC35A2/BCKDK/ADIPOR1/WDTC1/HK1/MAN2B2/MPI/B4GALT1/PGK1/GPI/GAPDH/SLC2A1/DDB1/PGM1/TP53/GSK3B/PPP1CA/H6PD/POFUT1/LRP5/PDK2/AKT2/MLYCD/PFKFB4/PFKFB3/INPP5K/WDR5/GAA/MAPK14/EP300/SERP1/SRC/PDK1/SESN2/PDK3/SOGA1/ZMPSTE24/PPP4R3B/NCOA2/KHK/UXS1/SLC25A13/HK2/SLC37A4/AKT1/GALK2	50
BP	GO:0072655	establishment of protein localization to mitochondrion	5.84445e-06	0.000263511	0.000219228	CALM3/ATG13/NMT1/HK1/VPS11/TOMM70/UBE2L3/TIMM22/PINK1/MFN2/SAMM50/BCAP31/SH3GLB1/TOMM20/HSPA1L/HUWE1/GRPEL1/TOMM40L/BAG3/BNIP3L/SAE1/MAIP1/FZD5/LEPROT/TOMM34/HK2/PITRM1/AKT1/AP3B1	29
BP	GO:0034470	ncRNA processing	6.12217e-06	0.000273859	0.000227837	ZC3H7B/POP1/DHX37/PES1/DDX54/ERI3/ELAC2/STAT3/MAP2K1/NCOR2/INTS5/QTRT2/NAT10/TSN/TP53/NOL6/GEMIN4/EBNA1BP2/TSEN34/NHP2/RIPK1/ADAR/TSR1/WBP11/YTHDF2/NSUN3/FCF1/URM1/NSUN4/TSR3/PDCD11/RTCB/POP4/AGO1/UTP25/INTS1/REXO4/PUM1/RPL7L1/IMP4/TSR2/PWP1/TOE1/DDX1/ABT1/INTS14/PRKDC/BMS1/FTSJ3/INTS9/DDX3X/CDKAL1/DDX49/NOL10/AARS1/WDR46/NUDT16/PARN/ZMPSTE24/CLP1/URB1/MOCS3/SARS1/TFB2M/MRTO4/SUV39H1/LCMT2/WDR55/…	72
BP	GO:0022613	ribonucleoprotein complex biogenesis	6.6894e-06	0.000296895	0.000247002	AAR2/RUVBL1/EIF4H/MRPS7/PRPF19/DHX37/PES1/DDX54/ERI3/SRSF9/DDX23/PUF60/NOC2L/NAT10/SF3A1/ISG20L2/ERAL1/NOL6/TRAF7/XRCC5/DHX9/GEMIN4/EBNA1BP2/SNRNP200/NHP2/SART3/TSR1/WBP11/PRPF6/LSG1/SLU7/YTHDF2/PRPF8/NSUN3/FCF1/NSUN4/TSR3/PDCD11/POP4/UTP25/REXO4/RPL7L1/IMP4/HSP90AB1/TSR2/PWP1/EIF2A/DDX1/EFL1/ABT1/PRKDC/BMS1/FTSJ3/DDX3X/DDX49/NLE1/SF3A3/NOL10/WDR46/CD2BP2/POLR2D/NUDT16/TGS1/NGRN/AATF/URB1/COIL/TF…	75
BP	GO:0018393	internal peptidyl-lysine acetylation	7.24008e-06	0.000318844	0.000265263	RUVBL1/WBP2/MAPK3/BAG6/POLE3/GLYR1/NOC2L/NAA50/TADA2B/YEATS2/MLLT1/NAA60/MED24/HCFC1/CTCF/APBB1/TAF5L/ATXN7L3/HAT1/MSL2/SIN3A/SMARCB1/USP22/SPHK2/WDR5/ACTL6A/CREBBP/ENY2/EP300/TAF6/GTF3C4/MCRS1/BRPF3/ZMPSTE24/KAT5/TRRAP/PBXIP1	37
BP	GO:0035304	regulation of protein dephosphorylation	7.44841e-06	0.000325495	0.000270796	CALM3/PPP6R1/PTBP1/GBA/VRK3/AMBRA1/PPP1R7/YWHAE/SPPL3/ENSA/GSK3B/PINK1/PPP1R11/YWHAB/GNA12/HSP90B1/PPP2R5D/HSP90AB1/PIN1/SMPD1/HTT/GNAI2/SYMPK/PPP1R8	24
BP	GO:0016573	histone acetylation	7.94091e-06	0.000344369	0.000286498	RUVBL1/WBP2/MAPK3/POLE3/GLYR1/NOC2L/NAA50/TADA2B/YEATS2/MLLT1/NAA60/MED24/HCFC1/CTCF/APBB1/TAF5L/ATXN7L3/HAT1/MSL2/SIN3A/SMARCB1/USP22/SPHK2/WDR5/ACTL6A/CREBBP/ENY2/EP300/TAF6/GTF3C4/MCRS1/BRPF3/ZMPSTE24/KAT5/TRRAP/PBXIP1	36
BP	GO:0031124	mRNA 3'-end processing	8.06691e-06	0.000347183	0.000288839	RNF40/APP/NCBP2/AHCYL1/RPRD2/CSTF2/SUPT5H/CSTF2T/CSTF1/VIRMA/RNF20/DHX36/WDR33/PAF1/POLR2D/LEO1/CLP1/SYMPK/CTR9	19
BP	GO:0048284	organelle fusion	8.15827e-06	0.000348474	0.000289914	RAB7A/RAB8A/VPS11/SNAP29/DYSF/MUL1/VAMP3/VPS39/PIP4K2B/ATP13A2/TGFBRAP1/SNAPIN/CHMP3/MFN2/PLEKHM1/SNAP47/GOSR1/AKT2/VAT1/HUWE1/VPS18/SEC22B/STX5/BNIP3/ANKRD27/GNAI3/OPA1/GOSR2/STOML2/RCC1L/USP30/MIGA1	32
BP	GO:0006892	post-Golgi vesicle-mediated transport	9.0953e-06	0.000385149	0.000320425	AP2A1/AP3D1/SCAMP3/SCAMP2/CCDC22/ATP2C1/SEC16A/VAMP3/GBF1/VPS35L/GOLGA7/AP3S2/GOLPH3L/RAB10/RABIF/OPTN/VPS52/LLGL1/SPTBN1/PREPL/NSF/EXOC4/LAMP1/KLHL20/DNM2/AP1G1	26
BP	GO:0007004	telomere maintenance via telomerase	9.15245e-06	0.000385149	0.000320425	MAPK3/RPA1/MAPK1/TNKS1BP1/SMG5/NAT10/XRCC5/NHP2/CCT7/SMG6/TERF2/TERF1/RFC1/SRC/HSP90AB1/MAP2K7/HNRNPU/PARN/CCT2/CCT3	20
BP	GO:0044262	cellular carbohydrate metabolic process	9.34037e-06	0.000390167	0.0003246	PGAM1/B4GALT5/TPI1/BCKDK/GYS1/ADIPOR1/HK1/STK40/NDST1/GBE1/UGP2/B4GALT1/STAT3/DDB1/BPNT2/TP53/GSK3B/PPP1CA/PDK2/AKT2/EXT2/MLYCD/PFKFB4/BPNT1/EXT1/MTMR2/PFKFB3/INPP5K/WDR5/GAA/EP300/SRC/STBD1/PDK1/GNE/SESN2/SCARB2/GIT1/PDK3/TKFC/B3GNT9/SOGA1/ZMPSTE24/PPP4R3B/PHKA2/NCOA2/KHK/GNPTAB/HK2/RPE/HS2ST1/AKT1/GALK2	53
BP	GO:0006475	internal protein amino acid acetylation	9.54331e-06	0.000395734	0.000329231	RUVBL1/WBP2/MAPK3/BAG6/POLE3/GLYR1/NOC2L/NAA50/TADA2B/YEATS2/MLLT1/NAA60/MED24/HCFC1/CTCF/APBB1/TAF5L/ATXN7L3/HAT1/MSL2/SIN3A/SMARCB1/USP22/SPHK2/WDR5/ACTL6A/CREBBP/ENY2/EP300/TAF6/GTF3C4/MCRS1/BRPF3/ZMPSTE24/KAT5/TRRAP/PBXIP1	37
BP	GO:0006302	double-strand break repair	9.81215e-06	0.000403933	0.000336053	HMCES/VCP/MCM2/RUVBL1/RPA1/PRPF19/SMARCAL1/PARP1/TNKS1BP1/CYREN/XRCC6/DTX3L/PARP9/TP53/BABAM2/PIAS4/MCM5/XRCC5/FBH1/UBE2V2/DCLRE1B/FEN1/MAGEF1/OTUB1/TFIP11/KDM2A/ACTL6A/PML/TRIP12/PPP5C/MCM3/DDX1/INO80/MARF1/PRKDC/RAD21/SPIDR/AP5S1/NHEJ1/ZBTB7A/XRCC4/PPP4R3B/KDM4D/UBQLN4/RFWD3/LIG3/ACTR2/KAT5/INIP/TRRAP/MCM4	51
BP	GO:0051236	establishment of RNA localization	1.00217e-05	0.000409592	0.00034076	MYO1C/ALKBH5/UPF1/KHSRP/NCBP2/NUP62/SUPT6H/POLDIP3/SMG5/MVP/SNUPN/NOL6/DHX9/PHAX/SMG6/POM121C/SMG7/TOMM20/SIDT2/TERF1/ENY2/KPNB1/NUP214/POM121/KHDRBS1/SENP2/YBX1/POLR2D/NUP133/GLE1/BICD2/NUP93/THOC5/FYTTD1/SSB	35
BP	GO:0006903	vesicle targeting	1.01231e-05	0.000410783	0.000341751	TMED9/SNAP29/SEC16A/GBF1/ARFGAP2/TFG/CLASP1/PEF1/SAR1A/TBC1D23/CUL3/YKT6/PREB/ARFGAP3/KLHL12	15
BP	GO:0043393	regulation of protein binding	1.03795e-05	0.00041405	0.00034447	RALB/APP/MAPK3/TMBIM6/ADD1/PTPRF/ABL1/ATP2A2/DTX3L/SPPL3/SNAPIN/DNAJB2/LRPAP1/GSK3B/GTF2F1/HFE/PPP1CA/GOLGA2/PRKACA/POLDIP2/LRP1/TFIP11/STUB1/MARK2/TICAM1/EP300/DAB2/CTNNBIP1/SRC/HSP90AB1/PIN1/MAPRE1/PPP2CB/HIPK2/PLXND1/PEX14/NRP1/SYMPK/MEN1/AKT1	40
BP	GO:0030970	retrograde protein transport, ER to cytosol	1.04223e-05	0.00041405	0.00034447	OS9/VCP/UBAC2/SYVN1/FAF2/RHBDD1/BCAP31/NPLOC4/HSP90B1/DERL2/EDEM2/ERLEC1	12
BP	GO:1903513	endoplasmic reticulum to cytosol transport	1.04223e-05	0.00041405	0.00034447	OS9/VCP/UBAC2/SYVN1/FAF2/RHBDD1/BCAP31/NPLOC4/HSP90B1/DERL2/EDEM2/ERLEC1	12
BP	GO:0051303	establishment of chromosome localization	1.06066e-05	0.000417789	0.00034758	CHMP1A/CHMP6/NUP62/BECN1/KATNB1/RMDN1/CHMP7/RAB11A/CHMP3/CHMP4B/CDC23/TERF1/KPNB1/NUMA1/INCENP/HNRNPU/CUL3/VPS4B/CHAMP1/DYNC1H1/ACTR2/ACTR3	22
BP	GO:0000375	RNA splicing, via transesterification reactions	1.06635e-05	0.000417789	0.00034758	AAR2/RAVER1/GPKOW/PRPF19/KHSRP/PTBP1/NCBP2/EFTUD2/RBM8A/U2AF2/DBR1/SF3B3/SRSF9/HNRNPK/DDX23/PUF60/SF3B2/THRAP3/SF3A1/ZMAT2/DHX9/GEMIN4/SNRNP200/HNRNPM/SART3/MFAP1/DHX38/NCL/DHX8/WBP11/RSRC1/FXR1/PRPF6/SLU7/HNRNPF/PRPF8/TFIP11/DDX41/KHDRBS1/IK/DDX1/PRPF4/CASC3/SF3A3/HNRNPU/SMU1/CD2BP2/FXR2/TGS1/SRSF8/HNRNPR/ZBTB7A/DDX46/COIL/RBFOX2/TRA2B/SNRPD3/PRPF40A	58
BP	GO:0090316	positive regulation of intracellular protein transport	1.09496e-05	0.000426058	0.00035446	MYO1C/ATG13/TM9SF4/NMT1/MIEF1/VPS11/UBE2L3/YWHAE/GSK3B/PINK1/HDAC3/PRKACA/ERGIC3/STOM/AKT2/BCAP31/SH3GLB1/OAZ2/MIEF2/HSPA1L/HUWE1/MAPK14/TRIM28/SAR1A/BAG3/SAE1/ZPR1/HSP90AB1/FLNA/FZD5/BCAS3/LEPROT/RIPOR1/EDEM2	34
BP	GO:1903320	regulation of protein modification by small protein conjugation or removal	1.17537e-05	0.000454237	0.000377903	VCP/RNF40/HSPA5/U2AF2/ABL1/MUL1/UBE2L3/SIAH2/DTX3L/DNAJB2/PIAS4/PINK1/HDAC3/RELA/PEF1/SART3/FZR1/WBP1L/SQSTM1/TOLLIP/UBE2V2/N4BP1/OTUB1/STUB1/HUWE1/PSMD10/TICAM1/TRIP12/PLAA/TNIP1/RNF20/HMG20A/SENP2/SAE1/HSP90AB1/PIN1/PIAS3/ZMIZ1/DDX3X/MAPK9/PTTG1IP/CUL3/SASH1/EPAS1/WFS1/AKT1/CTR9	47
BP	GO:0030968	endoplasmic reticulum unfolded protein response	1.2523e-05	0.000474816	0.000395024	OS9/VCP/HSPA5/MBTPS1/NCK1/ATF6B/VAPB/CREB3/STUB1/NCK2/EP300/SERP1/CCND1/CREB3L2/DAB2IP/ATF6/DERL2/BFAR/WFS1/EIF2AK2/ERLEC1	21
BP	GO:0000423	mitophagy	1.2537e-05	0.000474816	0.000395024	ATG13/AMBRA1/TP53/BECN1/PINK1/MFN2/RNF41/SQSTM1/OPTN/ARFIP2/HUWE1/VDAC1/USP30	13
BP	GO:0006891	intra-Golgi vesicle-mediated transport	1.2537e-05	0.000474816	0.000395024	COPG1/COPB2/COPA/COPZ1/NAPA/GOSR1/TRAPPC3/NSF/RAB6A/COG1/COG7/COG4/GOSR2	13
BP	GO:0009185	ribonucleoside diphosphate metabolic process	1.27026e-05	0.000477903	0.000397592	UMPS/PKM/AK4/JMJD8/PFKP/PGAM1/PFKL/ENO1/TPI1/APP/LDHA/HK1/PGK1/STAT3/GPI/GAPDH/PGM1/OGDH/AK2/EP300/GIT1/RRM1/NUDT16/ZBTB7A/HK2/DHODH/DLG1	27
BP	GO:0019080	viral gene expression	1.34284e-05	0.000501886	0.000417545	MAN1B1/MGAT1/PTBP1/FURIN/MON1B/SMARCA4/PARP9/GSK3B/ST3GAL2/DHX9/MGAT4B/TRIM14/CSDE1/MOGS/CANX/EIF3B/SMARCB1/INPP5K/EP300/CSNK1A1/TRIM8/PSMC3/HPN/EDEM2/SSB	25
BP	GO:0070585	protein localization to mitochondrion	1.36283e-05	0.000506028	0.000420991	CALM3/ATG13/NMT1/HK1/VPS11/TOMM70/UBE2L3/TIMM22/PINK1/MFN2/SAMM50/BCAP31/SH3GLB1/TOMM20/HSPA1L/HUWE1/GRPEL1/TOMM40L/BAG3/BNIP3L/SAE1/MAIP1/FZD5/LEPROT/TOMM34/HK2/PITRM1/AKT1/AP3B1	29
BP	GO:0000377	RNA splicing, via transesterification reactions with bulged adenosine as nucleophile	1.47371e-05	0.000540137	0.000449368	AAR2/RAVER1/GPKOW/PRPF19/PTBP1/NCBP2/EFTUD2/RBM8A/U2AF2/DBR1/SF3B3/SRSF9/HNRNPK/DDX23/PUF60/SF3B2/THRAP3/SF3A1/ZMAT2/DHX9/GEMIN4/SNRNP200/HNRNPM/SART3/MFAP1/DHX38/NCL/DHX8/WBP11/RSRC1/FXR1/PRPF6/SLU7/HNRNPF/PRPF8/TFIP11/DDX41/KHDRBS1/IK/DDX1/PRPF4/CASC3/SF3A3/HNRNPU/SMU1/CD2BP2/FXR2/TGS1/SRSF8/HNRNPR/ZBTB7A/DDX46/COIL/RBFOX2/TRA2B/SNRPD3/PRPF40A	57
BP	GO:0000398	mRNA splicing, via spliceosome	1.47371e-05	0.000540137	0.000449368	AAR2/RAVER1/GPKOW/PRPF19/PTBP1/NCBP2/EFTUD2/RBM8A/U2AF2/DBR1/SF3B3/SRSF9/HNRNPK/DDX23/PUF60/SF3B2/THRAP3/SF3A1/ZMAT2/DHX9/GEMIN4/SNRNP200/HNRNPM/SART3/MFAP1/DHX38/NCL/DHX8/WBP11/RSRC1/FXR1/PRPF6/SLU7/HNRNPF/PRPF8/TFIP11/DDX41/KHDRBS1/IK/DDX1/PRPF4/CASC3/SF3A3/HNRNPU/SMU1/CD2BP2/FXR2/TGS1/SRSF8/HNRNPR/ZBTB7A/DDX46/COIL/RBFOX2/TRA2B/SNRPD3/PRPF40A	57
BP	GO:0000723	telomere maintenance	1.49991e-05	0.000546126	0.00045435	UPF1/MAPK3/RPA1/SMARCAL1/MAPK1/PARP1/TNKS1BP1/XRCC6/SMG5/NAT10/XRCC5/NHP2/CCT7/SMG6/TERF2/DCLRE1B/FEN1/TFIP11/TERF1/PML/RFC1/DHX36/SRC/HSP90AB1/MAP2K7/PRKDC/HNRNPU/PARN/CCT2/CCT3	30
BP	GO:0019439	aromatic compound catabolic process	1.50927e-05	0.000546126	0.00045435	MBD4/ALKBH5/VCP/UPF1/MGAT1/KHSRP/POP1/NCBP2/MAPKAPK2/CARHSP1/RBM8A/ELAC2/CNP/RNH1/SMG5/SND1/THRAP3/SMG8/DHX9/SAMD4B/ZHX2/PHAX/HNRNPM/SMG6/GIGYF2/CSDE1/LARP1/FBH1/FTO/MLYCD/HNRNPA0/FXR1/MAOB/FEN1/SMG7/YTHDF2/SARM1/HGD/ELAVL1/GTPBP1/SIDT2/DNASE1L1/MAPK14/HELZ2/CNOT6/TRAF3IP2/DHX36/AGO1/NBAS/PELO/REXO4/PUM1/ZPR1/UNG/CASC3/ABCD1/QDPR/DDX49/HNRNPU/YBX1/POLR2D/YTHDF3/NUDT16/FXR2/PARN/EDC3/MRPL44/DCTPP1…	76
BP	GO:0046700	heterocycle catabolic process	1.5439e-05	0.00055512	0.000461833	MBD4/ALKBH5/VCP/UPF1/MGAT1/KHSRP/POP1/NCBP2/MAPKAPK2/CARHSP1/RBM8A/ELAC2/CNP/RNH1/SMG5/SND1/THRAP3/SMG8/DHX9/SAMD4B/ZHX2/PHAX/HNRNPM/SMG6/GIGYF2/CSDE1/LARP1/FBH1/FTO/MLYCD/HNRNPA0/FXR1/FEN1/SMG7/YTHDF2/SARM1/ELAVL1/GTPBP1/SIDT2/DNASE1L1/MAPK14/HELZ2/CNOT6/TRAF3IP2/DHX36/AGO1/NBAS/PELO/REXO4/PUM1/ZPR1/UNG/CASC3/ABCD1/DDX49/HNRNPU/YBX1/POLR2D/YTHDF3/NUDT16/FXR2/PARN/EDC3/MRPL44/DCTPP1/MRTO4/HNRNPAB…	73
BP	GO:0050000	chromosome localization	1.6191e-05	0.000578497	0.000481281	CHMP1A/CHMP6/NUP62/BECN1/KATNB1/RMDN1/CHMP7/RAB11A/CHMP3/CHMP4B/CDC23/TERF1/KPNB1/NUMA1/INCENP/HNRNPU/CUL3/VPS4B/CHAMP1/DYNC1H1/ACTR2/ACTR3	22
BP	GO:0006606	protein import into nucleus	1.67832e-05	0.000588551	0.000489646	SUFU/NUP62/STAT3/IPO9/SNUPN/KPNA6/TP53/HDAC3/SQSTM1/FAM53C/POM121C/TNPO2/KPNA1/ELAVL1/MAPK14/PML/KPNB1/NUP214/TRIM28/TRAF3IP2/POM121/BAG3/IPO13/ZPR1/SUMO1/HSP90AB1/FLNA/TNPO3/PTTG1IP/NOTCH1/NUP133/CSE1L/NUP93/AKT1	34
BP	GO:0050657	nucleic acid transport	1.67832e-05	0.000588551	0.000489646	MYO1C/ALKBH5/UPF1/KHSRP/NCBP2/NUP62/SUPT6H/POLDIP3/SMG5/MVP/SNUPN/NOL6/DHX9/PHAX/SMG6/POM121C/SMG7/TOMM20/SIDT2/ENY2/KPNB1/NUP214/POM121/KHDRBS1/SENP2/YBX1/POLR2D/NUP133/GLE1/BICD2/NUP93/THOC5/FYTTD1/SSB	34
BP	GO:0050658	RNA transport	1.67832e-05	0.000588551	0.000489646	MYO1C/ALKBH5/UPF1/KHSRP/NCBP2/NUP62/SUPT6H/POLDIP3/SMG5/MVP/SNUPN/NOL6/DHX9/PHAX/SMG6/POM121C/SMG7/TOMM20/SIDT2/ENY2/KPNB1/NUP214/POM121/KHDRBS1/SENP2/YBX1/POLR2D/NUP133/GLE1/BICD2/NUP93/THOC5/FYTTD1/SSB	34
BP	GO:0006413	translational initiation	1.70129e-05	0.000589416	0.000490366	EIF4G1/EIF4H/NCBP2/EIF4E2/NCK1/PAIP2/PPP1CA/EIF2B1/CSDE1/LARP1/DNAJC3/EIF3B/YTHDF2/NCK2/EIF4G2/KHDRBS1/EIF2B5/EIF1AX/EIF2A/DDX1/CDC123/BZW1/DDX3X/POLR2D/YTHDF3/GLE1/EIF3H/EIF2AK2	28
BP	GO:0016055	Wnt signaling pathway	1.70154e-05	0.000589416	0.000490366	VCP/RUVBL1/PPP2R1A/TBL1X/APP/CELSR1/WWTR1/UBAC2/ABL1/SIAH2/SMARCA4/DDB1/OTUD5/GSK3B/TRABD2B/PIAS4/PPP1CA/LRP5/LRP1/CSNK1G2/MESD/GID8/TMEM9/NFKB1/CDH2/CCNY/VPS35/KPNA1/EXT1/MARK2/BCL9L/MAPK14/CELSR2/DAB2/RTF1/CSNK1A1/CTNNBIP1/SRC/AMOTL2/SENP2/FBXW4/CCND1/PKD2/PIN1/PAF1/SALL1/DAB2IP/MED12/DDX3X/NLE1/FZD5/CUL3/G3BP1/LEO1/NOTCH1/RYK/CHD8/WWOX/HNF1B/CCAR2/TBL1XR1/SLC9A3R1/BCL7B/GNAQ/FBXW11/DVL3/CALCOC…	74
BP	GO:0061013	regulation of mRNA catabolic process	1.80765e-05	0.000622378	0.000517788	ALKBH5/UPF1/KHSRP/MAPKAPK2/CARHSP1/RBM8A/THRAP3/DHX9/SAMD4B/HNRNPM/GIGYF2/CSDE1/LARP1/FTO/HNRNPA0/FXR1/YTHDF2/ELAVL1/GTPBP1/MAPK14/CNOT6/TRAF3IP2/DHX36/NBAS/PUM1/CASC3/HNRNPU/YBX1/POLR2D/YTHDF3/FXR2/PARN/HNRNPAB/AKT1/SERBP1/CNOT8	36
BP	GO:2000060	positive regulation of ubiquitin-dependent protein catabolic process	1.87371e-05	0.000641238	0.000533479	VCP/USP5/CCDC22/RAD23A/KEAP1/GBA/ZER1/DNAJB2/GSK3B/FZR1/BCAP31/SIRT2/MAGEF1/STUB1/PSMD10/DAB2/CSNK1A1/UBQLN2/SUMO1/RNF19B/FBXW8/MAPK9/SGTA/RNF139/PTK2/AKT1	26
BP	GO:1904951	positive regulation of establishment of protein localization	1.92674e-05	0.000652817	0.000543112	MYO1C/ATG13/TM9SF4/NMT1/MIEF1/VPS11/ATP2C1/TOMM70/UBE2L3/NR1H2/ATP13A2/YWHAE/GSK3B/PINK1/AACS/HDAC3/PRKACA/ERGIC3/GOLPH3L/CCT7/STOM/APBB1/AKT2/BCAP31/SH3GLB1/OAZ2/VPS35/MIEF2/LRRC8A/HSPA1L/HUWE1/MAPK14/TRIM28/PRKCZ/NR1H4/SERP1/SAR1A/SRC/BAG3/SAE1/ZPR1/HSP90AB1/UNC13B/FLNA/FZD5/ADAM9/BCAS3/LEPROT/CCT2/RIPOR1/MYO18A/EDEM2/GLUD1/CCT3/OSBP	55
BP	GO:0006006	glucose metabolic process	1.93053e-05	0.000652817	0.000543112	PFKP/PFKL/ENO1/TPI1/BCKDK/ADIPOR1/WDTC1/HK1/PGK1/GPI/GAPDH/DDB1/PGM1/TP53/GSK3B/PPP1CA/H6PD/LRP5/PDK2/AKT2/MLYCD/INPP5K/WDR5/GAA/MAPK14/EP300/SERP1/SRC/PDK1/SESN2/PDK3/SOGA1/ZMPSTE24/PPP4R3B/NCOA2/KHK/SLC25A13/HK2/SLC37A4/AKT1	40
BP	GO:0043543	protein acylation	1.97764e-05	0.000660316	0.000549351	ZDHHC5/ZDHHC9/RUVBL1/NMT1/WBP2/MAPK3/BAG6/POLE3/GLYR1/NOC2L/NAA50/NAT10/TADA2B/YEATS2/GSK3B/MLLT1/NAA60/MED24/GOLGA7/HCFC1/CTCF/APBB1/TAF5L/ATXN7L3/HAT1/OGDH/MSL2/SIN3A/SMARCB1/USP22/SPHK2/WDR5/ACTL6A/PML/CREBBP/ENY2/EP300/ZDHHC24/DIP2B/TAF6/GTF3C4/DDX3X/MCRS1/BRPF3/ZMPSTE24/KAT5/TRRAP/PBXIP1	48
BP	GO:0198738	cell-cell signaling by wnt	1.98497e-05	0.000660316	0.000549351	VCP/RUVBL1/PPP2R1A/TBL1X/APP/CELSR1/WWTR1/UBAC2/ABL1/SIAH2/SMARCA4/DDB1/OTUD5/GSK3B/TRABD2B/PIAS4/PPP1CA/LRP5/LRP1/CSNK1G2/MESD/GID8/TMEM9/NFKB1/CDH2/CCNY/VPS35/KPNA1/EXT1/MARK2/BCL9L/MAPK14/CELSR2/DAB2/RTF1/CSNK1A1/CTNNBIP1/SRC/AMOTL2/SENP2/FBXW4/CCND1/PKD2/PIN1/PAF1/SALL1/DAB2IP/MED12/DDX3X/NLE1/FZD5/CUL3/G3BP1/LEO1/NOTCH1/RYK/CHD8/WWOX/HNF1B/CCAR2/TBL1XR1/SLC9A3R1/BCL7B/GNAQ/FBXW11/DVL3/CALCOC…	74
BP	GO:1900182	positive regulation of protein localization to nucleus	1.98757e-05	0.000660316	0.000549351	WWTR1/PARP1/DTX3L/PARP9/HDAC3/ORMDL3/CCT7/MAPK14/TRIM28/MEPCE/SRC/BAG3/ZPR1/HSP90AB1/SESN2/TRIM8/FLNA/MCRS1/CARD10/CCT2/AKT1/CCT3	22
BP	GO:0051225	spindle assembly	2.00403e-05	0.000661912	0.000550678	CHMP1A/CHMP6/NEK6/SMC1A/CEP63/RNF4/HDAC3/GOLGA2/CHMP7/RAB11A/CHMP3/POLDIP2/CLASP1/STAG1/CHMP4B/TUBGCP2/KPNB1/WASHC5/NUMA1/INCENP/INO80/FLNA/MAPRE1/HNRNPU/KIF3B/VPS4B/DYNC1H1/TUBGCP3	28
BP	GO:0019058	viral life cycle	2.03328e-05	0.000666435	0.000554442	ITGB5/RAB1B/RAB7A/F11R/VCP/P4HB/RAB43/CHMP1A/CHMP6/STAU1/VPS37C/RAB1A/FURIN/RAD23A/ZBED1/IST1/DDB1/WWP2/KPNA6/CTBP2/CHMP7/CHMP3/TRIM14/STOM/ADAR/TBC1D20/LARP1/VAPB/ICAM1/N4BP1/CHMP4B/SMARCB1/INPP5K/MORC2/TRIM28/LAMP1/VPS18/TNIP1/TRIM26/ZNFX1/DAG1/TMEM39A/XPR1/HSP90AB1/ITGAV/SMPD1/WWP1/TRIM8/SCARB2/DDX3X/VPS4B/NOTCH1/NRP1/EIF2AK2/PI4KA/DDX6	56
BP	GO:0007265	Ras protein signal transduction	2.04119e-05	0.000666435	0.000554442	RABL3/F11R/ARHGDIA/CRKL/GRB2/RALB/STAMBP/GNB1/RAB35/DENND1A/NKIRAS2/PIK3CB/CELSR1/ARHGAP1/NUP62/KSR1/KCTD10/ABL1/GBF1/RAPGEF1/LRRC59/WASF2/TP53/TNFAIP1/CYFIP1/MFN2/BCR/CDC42EP4/MET/SQSTM1/ARHGEF18/DBNL/ADGRG1/ARHGAP35/RAB21/RGL1/NCKAP1/GNA12/NRAS/KPNB1/TRIM28/ARHGEF12/PSD4/RALBP1/IQSEC2/DAB2IP/DENND4A/PPP2CB/CUL3/G3BP1/MADD/STARD8/NOTCH1/RASA3/NRP1/RIPOR1/DENND4C/RFXANK/DNM2/SHOC2	60
BP	GO:0070085	glycosylation	2.06428e-05	0.000670125	0.000557512	RPN1/DDOST/B4GALT5/MLEC/B4GALT4/MAN1B1/GALNT14/ALG12/MGAT1/DHDDS/SLC35C1/ALG1/GALNT18/GBA/RPN2/B4GALT1/STT3A/POMGNT1/TMEM59/GALNT2/ST3GAL2/MGAT4B/GOLGA2/POFUT1/PIGB/SLC35C2/MOGS/EXT2/UGGT1/EXT1/FUT11/EXTL3/SERP1/ABCA2/TMTC2/COG1/POGLUT1/XXYLT1/COG7/MAGT1/COG4/GALNT11/B3GNT9/C1GALT1C1/B4GALT3/PLOD3	46
BP	GO:1901361	organic cyclic compound catabolic process	2.11503e-05	0.000682699	0.000567972	MBD4/ALKBH5/SNX17/VCP/UPF1/MGAT1/KHSRP/POP1/NCBP2/MAPKAPK2/CARHSP1/RBM8A/ELAC2/CNP/RNH1/SMG5/SND1/STS/THRAP3/SMG8/DHX9/SAMD4B/ZHX2/PHAX/HNRNPM/SMG6/GIGYF2/CSDE1/LARP1/FBH1/FTO/MLYCD/HNRNPA0/FXR1/MAOB/FEN1/SMG7/YTHDF2/SARM1/HGD/ELAVL1/GTPBP1/SIDT2/DNASE1L1/MAPK14/HELZ2/CNOT6/TRAF3IP2/DHX36/AGO1/NBAS/PELO/REXO4/PUM1/ZPR1/YWHAH/UNG/CASC3/ABCD1/QDPR/DDX49/HNRNPU/YBX1/POLR2D/YTHDF3/NUDT16/FXR2/PARN/ED…	79
BP	GO:2001234	negative regulation of apoptotic signaling pathway	2.13087e-05	0.000683926	0.000568993	CTNNA1/ENO1/TXNDC12/TMBIM1/PIK3CB/GRINA/TMBIM6/HYOU1/SYVN1/SIAH2/NOC2L/GSK3B/TMEM14A/PINK1/RELA/CTTN/RIPK1/ICAM1/CREB3/PSMD10/PSME3/SRC/RFFL/MAPK7/MAPK8IP1/ITGAV/GNAI3/ACVR1/TRAP1/HTT/DDX3X/PEA15/NLE1/PTTG1IP/GNAI2/OPA1/AATF/UNC5B/NRP1/CCAR2/WFS1/NOS3/AKT1/NONO	44
BP	GO:0007051	spindle organization	2.14349e-05	0.000684112	0.000569148	SUN2/VCP/CHMP1A/CHMP6/PPP2R1A/NEK6/DCTN1/NUP62/SMC1A/CEP63/RNF4/HDAC3/RMDN1/GOLGA2/MAP4/CHMP7/RAB11A/CHMP3/POLDIP2/CLASP1/STAG1/MYH9/CHMP4B/CLTC/TUBGCP2/KPNB1/WASHC5/NUMA1/INCENP/INO80/FLNA/MAPRE1/HNRNPU/KIF3B/VPS4B/DYNC1H1/TUBGCP3/DLG1	38
BP	GO:0006473	protein acetylation	2.17095e-05	0.000689005	0.000573219	RUVBL1/WBP2/MAPK3/BAG6/POLE3/GLYR1/NOC2L/NAA50/NAT10/TADA2B/YEATS2/GSK3B/MLLT1/NAA60/MED24/HCFC1/CTCF/APBB1/TAF5L/ATXN7L3/HAT1/MSL2/SIN3A/SMARCB1/USP22/SPHK2/WDR5/ACTL6A/PML/CREBBP/ENY2/EP300/DIP2B/TAF6/GTF3C4/DDX3X/MCRS1/BRPF3/ZMPSTE24/KAT5/TRRAP/PBXIP1	42
BP	GO:0046467	membrane lipid biosynthetic process	2.32474e-05	0.000733713	0.000610414	B4GALT5/B4GALT4/PGAP3/ELOVL1/PIGS/PIGX/SMPD4/GBA/CERS2/PIGO/ST3GAL2/PIGT/GPAA1/PIGB/ORMDL3/CSNK1G2/TM9SF2/SPHK2/SGPL1/SGPP2/PRKD2/ABCA2/SMPD1/SIRT3/PIGU/HACD2/A4GALT/PIGG/SPNS2/B4GALT3/OSBP/DEGS1	32
BP	GO:0034975	protein folding in endoplasmic reticulum	2.35111e-05	0.000737938	0.000613929	P4HB/HSPA5/CALR/PDIA3/DNAJC3/CANX/HSP90B1	7
BP	GO:0001701	in utero embryonic development	2.42545e-05	0.000757087	0.00062986	RIC8A/SPINT2/NMT1/ACVR1B/GRB2/MGAT1/WDTC1/FURIN/KEAP1/MAPK1/SUPT6H/GPI/SEC24C/MAP2K1/TP53/TAB1/MFN2/MYH9/TERF2/RUNDC1/RTN4/CMIP/SIN3A/SMARCB1/GNA12/INPP5K/ACTL6A/TRIM28/RTCB/RTF1/ADCY9/EPN1/PSMC4/SENP2/PELO/RPL7L1/MYO1E/ZPR1/KDM4C/PKD2/ZMIZ1/FBXW8/ACVR1/NLE1/HS6ST1/FZD5/YBX1/CPT2/CUL3/TCTN1/KIFBP/NOTCH1/CHD8/HNF1B/PTPN18/TBL1XR1/SP3/GGNBP2/EPAS1/ATP11A/SLC30A1/NOS3/AKT1/PLOD3/CTR9	65
BP	GO:0044270	cellular nitrogen compound catabolic process	2.45694e-05	0.000762725	0.00063455	MBD4/ALKBH5/VCP/UPF1/MGAT1/KHSRP/POP1/NCBP2/MAPKAPK2/CARHSP1/RBM8A/ELAC2/CNP/RNH1/SMG5/SND1/THRAP3/SMG8/DHX9/SAMD4B/ZHX2/PHAX/HNRNPM/SMG6/GIGYF2/CSDE1/LARP1/FBH1/FTO/MLYCD/HNRNPA0/FXR1/FEN1/SMG7/YTHDF2/SARM1/ELAVL1/GTPBP1/SIDT2/DNASE1L1/MAPK14/HELZ2/CNOT6/TRAF3IP2/DHX36/AGO1/NBAS/PELO/REXO4/PUM1/ZPR1/UNG/CASC3/ABCD1/DDX49/HNRNPU/YBX1/POLR2D/YTHDF3/NUDT16/FXR2/PARN/EDC3/MRPL44/DCTPP1/MRTO4/HNRNPAB…	73
BP	GO:1903146	regulation of autophagy of mitochondrion	2.57565e-05	0.000795231	0.000661593	CAMKK2/AMBRA1/ATP13A2/TP53/PINK1/CTTN/RNF41/BNIP3/BNIP3L/HTT/FZD5/VDAC1/USP30	13
BP	GO:0072595	maintenance of protein localization in organelle	2.63239e-05	0.000808358	0.000672514	SUN2/OS9/HK1/HSPA5/RER1/KDELR1/INSIG2/PINK1/GPAA1/PML/HNRNPU/CIZ1/HK2/AKT1	14
BP	GO:0051170	import into nucleus	2.89729e-05	0.000884918	0.000736209	SUFU/NUP62/STAT3/IPO9/SNUPN/KPNA6/TP53/HDAC3/SQSTM1/FAM53C/POM121C/TNPO2/KPNA1/ELAVL1/MAPK14/PML/KPNB1/NUP214/TRIM28/TRAF3IP2/POM121/BAG3/IPO13/ZPR1/SUMO1/HSP90AB1/FLNA/TNPO3/PTTG1IP/NOTCH1/NUP133/CSE1L/NUP93/AKT1	34
BP	GO:0018126	protein hydroxylation	2.9157e-05	0.000885781	0.000736927	P4HB/PLOD1/ASPH/HIF1AN/EGLN1/P3H2/PLOD2/P4HA1/EGLN3/P4HA2/PLOD3	11
BP	GO:0007006	mitochondrial membrane organization	2.94745e-05	0.000885952	0.000737069	CALM3/NMT1/PEX5/CNP/MUL1/TOMM70/DNAJC11/NAIF1/TIMM22/TP53/GSK3B/TMEM14A/PINK1/MFN2/SAMM50/IMMT/BNIP3/BNIP3L/MAIP1/TMEM102/OPA1/RCC1L/STPG1/HK2/MTX1/RTL10/AP3B1	27
BP	GO:0031123	RNA 3'-end processing	2.94745e-05	0.000885952	0.000737069	RNF40/APP/NCBP2/ERI3/AHCYL1/ELAC2/INTS5/RPRD2/CSTF2/SUPT5H/CSTF2T/CSTF1/VIRMA/RNF20/DHX36/INTS1/WDR33/PAF1/TOE1/INTS14/POLR2D/LEO1/PARN/CLP1/SYMPK/CTR9/SSB	27
BP	GO:0007163	establishment or maintenance of cell polarity	3.05318e-05	0.000912902	0.00075949	CTNNA1/SPINT2/CRKL/DCTN1/FLOT2/MSN/STK25/GBF1/CAP1/GSK3B/MAP4/CLASP1/NSFL1C/MYH9/RAB10/FAT1/ARHGAP35/LLGL1/CDC42BPB/MARK2/PARD3/PRKCZ/TRAF3IP2/CDK5RAP2/AMOTL2/SIPA1L3/WDR1/NUMA1/HSP90AB1/CLIC4/HTT/BCAS3/PARVA/RHOBTB2/WWC1/ACTR2/SLC9A3R1/FBXW11/MYO18A/ACTR3/PTK2/DLG1	42
BP	GO:0033044	regulation of chromosome organization	3.08366e-05	0.000917187	0.000763055	MCM2/RUVBL1/NEK6/UPF1/MAPK3/MAPK1/PARP1/SMG5/RNF4/NAT10/BECN1/XRCC5/CTCF/CCT7/SMG6/TERF2/SIN3A/FEN1/CDC23/MORC2/TERF1/ACTL6A/PML/TRIM28/DHX36/CDK5RAP2/SRC/IK/NUMA1/MAP2K7/INO80/RAD21/NCAPD2/MCRS1/HNRNPU/CUL3/PARN/MAD2L1BP/CCT2/H3-3B/CCT3	41
BP	GO:0032042	mitochondrial DNA metabolic process	3.44017e-05	0.00100227	0.000833842	PARP1/POLG/TP53/LONP1/DNAJA3/SESN2/RRM1/STOML2/TWNK/LIG3	10
BP	GO:0045048	protein insertion into ER membrane	3.44017e-05	0.00100227	0.000833842	SEC61A1/BAG6/EMC1/GET3/EMC4/EMC2/CCDC47/EMC10/UBL4A/SGTA	10
BP	GO:0006620	post-translational protein targeting to endoplasmic reticulum membrane	3.45794e-05	0.00100227	0.000833842	SEC61A1/BAG6/HSPA5/GET3/SEC62/CHMP4B/UBL4A/SGTA	8
BP	GO:0048308	organelle inheritance	3.45794e-05	0.00100227	0.000833842	MAPK3/MAPK1/MAP2K1/STK25/GBF1/GOLGA2/YWHAZ/STX5	8
BP	GO:0048313	Golgi inheritance	3.45794e-05	0.00100227	0.000833842	MAPK3/MAPK1/MAP2K1/STK25/GBF1/GOLGA2/YWHAZ/STX5	8
BP	GO:0051222	positive regulation of protein transport	3.48089e-05	0.0010038	0.000835116	MYO1C/ATG13/TM9SF4/NMT1/MIEF1/VPS11/ATP2C1/TOMM70/UBE2L3/NR1H2/ATP13A2/YWHAE/GSK3B/PINK1/AACS/HDAC3/PRKACA/ERGIC3/GOLPH3L/STOM/APBB1/AKT2/BCAP31/SH3GLB1/OAZ2/VPS35/MIEF2/LRRC8A/HSPA1L/HUWE1/MAPK14/TRIM28/PRKCZ/NR1H4/SERP1/SAR1A/SRC/BAG3/SAE1/ZPR1/HSP90AB1/UNC13B/FLNA/FZD5/ADAM9/BCAS3/LEPROT/RIPOR1/MYO18A/EDEM2/GLUD1/OSBP	52
BP	GO:0006278	RNA-templated DNA biosynthetic process	3.52535e-05	0.00101149	0.000841511	MAPK3/RPA1/MAPK1/TNKS1BP1/SMG5/NAT10/XRCC5/NHP2/CCT7/SMG6/TERF2/TERF1/RFC1/SRC/HSP90AB1/MAP2K7/HNRNPU/PARN/CCT2/CCT3	20
BP	GO:0016072	rRNA metabolic process	3.65217e-05	0.00104261	0.000867402	GTF3C2/GTF3C1/DHX37/PES1/DDX54/ERI3/SMARCA4/NAT10/TP53/NOL6/GEMIN4/EBNA1BP2/NHP2/TSR1/NCL/WBP11/SMARCB1/YTHDF2/NSUN3/FCF1/NSUN4/TSR3/PDCD11/POP4/UTP25/PELO/REXO4/RPL7L1/IMP4/TSR2/PWP1/ABT1/PRKDC/BMS1/GTF3C4/FTSJ3/DDX49/NOL10/WDR46/NUDT16/MRPL44/URB1/TFB2M/MRTO4/SUV39H1/WDR55/NOB1/MRPS11	48
BP	GO:0009101	glycoprotein biosynthetic process	3.68102e-05	0.001043	0.000867727	RPN1/DDOST/XYLT2/B4GALT5/MLEC/B4GALT4/MAN1B1/GALNT14/ALG12/NCSTN/MGAT1/DHDDS/CANT1/SLC35C1/ALG1/GALNT18/NDST1/RPN2/B4GALT1/STT3A/POMGNT1/CHPF2/TMEM59/GALNT2/ST3GAL2/MGAT4B/GOLGA2/POFUT1/SLC35C2/MOGS/EXT2/UGGT1/FAM20B/TM9SF2/EXT1/FUT11/EXTL3/CHST14/SERP1/TNIP1/ABCA2/TMTC2/POGLUT1/XXYLT1/COG7/MAGT1/HS6ST1/GALNT11/AATF/B3GNT9/PLCB1/C1GALT1C1/HS2ST1/B4GALT3/PLOD3	55
BP	GO:1902774	late endosome to lysosome transport	3.72178e-05	0.001043	0.000867727	CHMP1A/CHMP6/VPS39/SNAPIN/CHMP7/CHMP3/PLEKHM1/VPS35/CHMP4B	9
BP	GO:2000786	positive regulation of autophagosome assembly	3.72178e-05	0.001043	0.000867727	SNX4/RALB/ATG2A/PIP4K2B/BECN1/RAB3GAP1/SH3GLB1/PIP4K2C/SNX7	9
BP	GO:0044089	positive regulation of cellular component biogenesis	3.72697e-05	0.001043	0.000867727	EIF4G1/AGRN/RAB7A/CLSTN3/CLSTN1/SNX4/VCP/ABCA3/GRB2/RALB/DCTN1/NUP62/NCK1/SEPTIN9/ATG2A/ABL1/AMBRA1/MSN/MARK4/NR1H2/PIP4K2B/ATP13A2/WASF2/TP53/GSK3B/BECN1/TRABD2B/PINK1/RAB3GAP1/CYFIP1/POLDIP2/CTTN/CLASP1/PLEKHM1/CDC42EP4/MET/PHLDB2/SH3GLB1/ARHGAP35/SIN3A/NCKAP1/STUB1/MORC2/NCK2/TERF1/TRIM28/CNOT6/STAU2/ARPC2/MLST8/CDK5RAP2/SRC/DAG1/SUMO1/PIP4K2C/NUMA1/UNC13B/SNX7/EEF2K/DAB2IP/GIT1/HTT/DDX3X/MAPK…	78
BP	GO:0051223	regulation of protein transport	3.99864e-05	0.00111354	0.000926414	PFKL/MYO1C/RAB11FIP5/OS9/ATG13/TM9SF4/SUFU/NMT1/RAB8A/MIEF1/PAM/VPS11/UBAC2/ATP2C1/TOMM70/UBE2L3/NR1H2/WWP2/ATP13A2/YWHAE/SLC16A1/ENSA/GSK3B/EIPR1/CDK16/PINK1/AACS/HDAC3/PRKACA/LRP5/ERGIC3/SNX12/GOLPH3L/STOM/APBB1/AKT2/ADCY5/PTPN14/BCAP31/SH3GLB1/OAZ2/LLGL1/VPS35/MIEF2/LRRC8A/INPP5K/HSPA1L/SIDT2/HUWE1/MAPK14/TRIM28/PRKCZ/NR1H4/SERP1/SAR1A/SRC/BAG3/BNIP3L/SAE1/ZPR1/SUMO1/SLC1A1/HSP90AB1/UNC13B/FLN…	78
BP	GO:0050684	regulation of mRNA processing	4.2777e-05	0.00118332	0.000984465	RNF40/RAVER1/PRPF19/PTBP1/NCBP2/RBM8A/U2AF2/AHCYL1/SUPT6H/SRSF9/HNRNPK/PUF60/THRAP3/DHX9/NCL/FXR1/SUPT5H/VIRMA/KHDRBS1/RNF20/DHX36/PAF1/HNRNPU/SMU1/FXR2/LEO1/ZBTB7A/RBFOX2/TRA2B/CTR9	30
BP	GO:0071453	cellular response to oxygen levels	4.29086e-05	0.00118332	0.000984465	NDRG1/AK4/ENO1/P4HB/MIEF1/PIK3CB/CCDC115/TMBIM6/HYOU1/IRAK1/PGK1/TP53/PINK1/HIF1AN/EGLN1/SIRT2/NDUFS2/STUB1/EGLN3/AQP3/DDAH1/SRC/BNIP3/BNIP3L/PDK1/EEF2K/PDK3/ATP6V1A/HIPK2/NOTCH1/SUV39H1/CD34/EPAS1/AKT1	34
BP	GO:0042254	ribosome biogenesis	4.82796e-05	0.00132501	0.00110234	MRPS7/DHX37/PES1/DDX54/ERI3/NOC2L/NAT10/ISG20L2/ERAL1/NOL6/TRAF7/XRCC5/GEMIN4/EBNA1BP2/NHP2/TSR1/WBP11/LSG1/YTHDF2/NSUN3/FCF1/NSUN4/TSR3/PDCD11/POP4/UTP25/REXO4/RPL7L1/IMP4/TSR2/PWP1/EIF2A/EFL1/ABT1/PRKDC/BMS1/FTSJ3/DDX3X/DDX49/NLE1/NOL10/WDR46/NUDT16/NGRN/AATF/URB1/TFB2M/MRTO4/SUV39H1/WDR55/SURF6/NOB1/MRPS11	53
BP	GO:1903322	positive regulation of protein modification by small protein conjugation or removal	4.92877e-05	0.00134366	0.00111786	VCP/RNF40/HSPA5/MUL1/UBE2L3/PIAS4/PINK1/HDAC3/PEF1/SART3/FZR1/WBP1L/TOLLIP/UBE2V2/STUB1/HUWE1/PSMD10/TICAM1/TNIP1/RNF20/SENP2/SAE1/PIN1/PIAS3/DDX3X/MAPK9/PTTG1IP/CUL3/WFS1/CTR9	30
BP	GO:0000910	cytokinesis	4.94324e-05	0.00134366	0.00111786	CALM3/PIK3R4/CHMP1A/CHMP6/ARF1/STAMBP/RAB35/NUP62/SEPTIN9/IST1/ANXA11/BECN1/CHMP7/RAB11A/CHMP3/POLDIP2/TMEM250/MYH9/SH3GLB1/SPTBN1/DCTN3/CHMP4B/CUL7/SEPTIN2/WASHC5/INCENP/PIN1/GIT1/CUL3/KIF3B/VPS4B/ACTR2/RAB11FIP3/ACTR3/PRPF40A	35
BP	GO:0051310	metaphase plate congression	4.97284e-05	0.00134527	0.0011192	CHMP1A/CHMP6/NUP62/BECN1/RMDN1/CHMP7/RAB11A/CHMP3/CHMP4B/CDC23/KPNB1/NUMA1/INCENP/HNRNPU/CUL3/VPS4B/CHAMP1/DYNC1H1	18
BP	GO:0015780	nucleotide-sugar transmembrane transport	5.15097e-05	0.00138686	0.0011538	SLC35A4/SLC35A2/SLC35C1/SLC35A5/SLC35B1/SLC35C2/SLC35D1	7
BP	GO:0000956	nuclear-transcribed mRNA catabolic process	5.52173e-05	0.00147967	0.00123101	UPF1/NCBP2/RBM8A/SMG5/THRAP3/SMG8/DHX9/SAMD4B/SMG6/CSDE1/SMG7/HELZ2/CNOT6/DHX36/AGO1/NBAS/PELO/CASC3/HNRNPU/YBX1/POLR2D/PARN/EDC3/MRTO4/HNRNPAB/CNOT8/SSB	27
BP	GO:0006486	protein glycosylation	5.8692e-05	0.00155808	0.00129625	RPN1/DDOST/B4GALT5/MLEC/B4GALT4/MAN1B1/GALNT14/ALG12/MGAT1/DHDDS/SLC35C1/ALG1/GALNT18/RPN2/B4GALT1/STT3A/POMGNT1/TMEM59/GALNT2/ST3GAL2/MGAT4B/GOLGA2/POFUT1/SLC35C2/MOGS/EXT2/UGGT1/EXT1/FUT11/EXTL3/SERP1/ABCA2/TMTC2/POGLUT1/XXYLT1/COG7/MAGT1/GALNT11/B3GNT9/C1GALT1C1/B4GALT3/PLOD3	42
BP	GO:0043413	macromolecule glycosylation	5.8692e-05	0.00155808	0.00129625	RPN1/DDOST/B4GALT5/MLEC/B4GALT4/MAN1B1/GALNT14/ALG12/MGAT1/DHDDS/SLC35C1/ALG1/GALNT18/RPN2/B4GALT1/STT3A/POMGNT1/TMEM59/GALNT2/ST3GAL2/MGAT4B/GOLGA2/POFUT1/SLC35C2/MOGS/EXT2/UGGT1/EXT1/FUT11/EXTL3/SERP1/ABCA2/TMTC2/POGLUT1/XXYLT1/COG7/MAGT1/GALNT11/B3GNT9/C1GALT1C1/B4GALT3/PLOD3	42
BP	GO:1990778	protein localization to cell periphery	6.13836e-05	0.00162196	0.00134939	RAB3D/AP2M1/RAB7A/CLSTN1/ZDHHC5/F11R/RAB8A/TMBIM1/RER1/ATP2C1/FLOT2/EXOC7/SEC16A/GORASP2/VAMP3/TMEM59/RAB11A/NUBP1/PTPN9/GOLGA7/LRP1/GOLPH3L/RAB10/AKT2/TNFRSF1A/SQSTM1/OPTN/TSPAN17/EHD1/CDH2/EHD2/SPTBN1/VPS35/CLTC/INPP5K/PREPL/NSF/EXOC4/PRKCZ/ABCA2/DAB2/PGRMC1/ATP2B4/DAG1/EHD4/SLC1A1/NUMA1/IQSEC2/FLNA/ARL13B/DCHS1/DENND4C/SLC9A3R1/RAB40C/AKT1/PPIL2/DLG1	57
BP	GO:0046031	ADP metabolic process	6.26001e-05	0.00164644	0.00136976	PKM/AK4/JMJD8/PFKP/PGAM1/PFKL/ENO1/TPI1/APP/LDHA/HK1/PGK1/STAT3/GPI/GAPDH/PGM1/OGDH/AK2/EP300/GIT1/ZBTB7A/HK2	22
BP	GO:0031056	regulation of histone modification	6.31652e-05	0.00165365	0.00137575	WBP2/RNF40/ZBTB7B/MAPK3/SUPT6H/KDM4A/C6orf89/GLYR1/NOC2L/TADA2B/YEATS2/TP53/NSD1/PINK1/HCFC1/SART3/CTCF/SIN3A/SMARCB1/OTUB1/SPHK2/WDR5/TRIP12/RNF20/PRKD2/RTF1/KDM4C/PAF1/SETD7/MCRS1/ZMPSTE24/PPP4R3B/KDM4D/SUV39H1/CTR9	35
BP	GO:0022406	membrane docking	6.41639e-05	0.00167209	0.00139109	RAB3D/RAB7A/RAB8A/RALB/VPS11/SNAP29/AHCYL1/ESYT1/MSN/VAMP3/ATP2A2/CTBP2/RAB10/VAPB/ICAM1/SCFD2/VPS18/STX5/ESYT2/UNC13B/YKT6	21
BP	GO:0009135	purine nucleoside diphosphate metabolic process	6.7881e-05	0.00175287	0.0014583	PKM/AK4/JMJD8/PFKP/PGAM1/PFKL/ENO1/TPI1/APP/LDHA/HK1/PGK1/STAT3/GPI/GAPDH/PGM1/OGDH/AK2/EP300/GIT1/NUDT16/ZBTB7A/HK2/DLG1	24
BP	GO:0009179	purine ribonucleoside diphosphate metabolic process	6.7881e-05	0.00175287	0.0014583	PKM/AK4/JMJD8/PFKP/PGAM1/PFKL/ENO1/TPI1/APP/LDHA/HK1/PGK1/STAT3/GPI/GAPDH/PGM1/OGDH/AK2/EP300/GIT1/NUDT16/ZBTB7A/HK2/DLG1	24
BP	GO:0099111	microtubule-based transport	7.01773e-05	0.00180397	0.00150081	COPG1/IFT122/AP3D1/APP/IFT57/RAB1A/FLOT2/DYNC1I2/SNAPIN/MAP1S/AP3S2/AP3M1/BLOC1S3/TERF2/KIFAP3/ARL8A/RAB21/TTC30B/TTC26/KIF1C/LAMP1/PRKCZ/RAB6A/STAU2/BAG3/KIF1B/TTC30A/HTT/HNRNPU/OPA1/KIF3B/PEX14/BICD2/DYNC1H1/SLC9A3R1/FBXW11/TRAF3IP1/AP3B1	38
BP	GO:1904356	regulation of telomere maintenance via telomere lengthening	7.31997e-05	0.00187319	0.0015584	MAPK3/MAPK1/PARP1/SMG5/NAT10/XRCC5/CCT7/SMG6/TERF2/TERF1/DHX36/SRC/MAP2K7/HNRNPU/PARN/CCT2/CCT3	17
BP	GO:0010507	negative regulation of autophagy	7.72447e-05	0.00195905	0.00162983	EIF4G1/RRAGA/STAT3/KDM4A/TP53/BECN1/PINK1/GOLGA2/POLDIP2/RNF41/MET/SIRT2/CHMP4B/EIF4G2/SEC22B/TMEM39A/UBQLN4/RNF5/USP30/AKT1/QSOX1	21
BP	GO:0072384	organelle transport along microtubule	7.72447e-05	0.00195905	0.00162983	COPG1/AP3D1/RAB1A/SNAPIN/MAP1S/AP3S2/AP3M1/BLOC1S3/KIFAP3/KIF1C/LAMP1/PRKCZ/RAB6A/HTT/OPA1/KIF3B/PEX14/BICD2/DYNC1H1/FBXW11/AP3B1	21
BP	GO:2001242	regulation of intrinsic apoptotic signaling pathway	8.01083e-05	0.00202265	0.00168274	ENO1/P4HB/TXNDC12/PIK3CB/GRINA/TMBIM6/HYOU1/PARP1/NCK1/SYVN1/HNRNPK/NOC2L/TP53/BECN1/PIAS4/PINK1/FBH1/BCAP31/NACC2/CREB3/SERINC3/NCK2/SRC/MAPK7/MAPK8IP1/TRAP1/DDX3X/PTTG1IP/OPA1/CCAR2/SLC9A3R1/WFS1/AKT1/NONO	34
BP	GO:0047496	vesicle transport along microtubule	8.47682e-05	0.00213083	0.00177275	AP3D1/RAB1A/SNAPIN/AP3S2/AP3M1/BLOC1S3/KIFAP3/KIF1C/PRKCZ/HTT/KIF3B/DYNC1H1/FBXW11/AP3B1	14
BP	GO:0036294	cellular response to decreased oxygen levels	8.74358e-05	0.00218821	0.00182048	NDRG1/AK4/ENO1/P4HB/MIEF1/PIK3CB/TMBIM6/HYOU1/IRAK1/PGK1/TP53/PINK1/HIF1AN/EGLN1/SIRT2/STUB1/EGLN3/AQP3/DDAH1/SRC/BNIP3/BNIP3L/PDK1/EEF2K/PDK3/HIPK2/NOTCH1/SUV39H1/CD34/EPAS1/AKT1	31
BP	GO:0032436	positive regulation of proteasomal ubiquitin-dependent protein catabolic process	8.91232e-05	0.00222065	0.00184747	VCP/USP5/RAD23A/KEAP1/GBA/ZER1/DNAJB2/GSK3B/FZR1/BCAP31/SIRT2/STUB1/PSMD10/DAB2/CSNK1A1/UBQLN2/SUMO1/RNF19B/FBXW8/MAPK9/SGTA/AKT1	22
BP	GO:0016242	negative regulation of macroautophagy	9.44603e-05	0.00233317	0.00194108	TP53/BECN1/PINK1/POLDIP2/RNF41/CHMP4B/SEC22B/TMEM39A/UBQLN4/USP30/AKT1/QSOX1	12
BP	GO:0019068	virion assembly	9.44603e-05	0.00233317	0.00194108	RAB1B/RAB43/CHMP1A/CHMP6/VPS37C/RAB1A/CHMP7/CHMP3/TBC1D20/CHMP4B/VPS4B/DDX6	12
BP	GO:0007040	lysosome organization	9.59167e-05	0.00234872	0.00195402	RAB7A/CCDC115/MBTPS1/GBA/SNAPIN/BECN1/CHMP3/CLN6/TMEM9/VPS35/GAA/VPS18/ARSB/WASHC5/SCARB2/ACP2/LAMTOR1/GNPTAB/AP3B1	19
BP	GO:0080171	lytic vacuole organization	9.59167e-05	0.00234872	0.00195402	RAB7A/CCDC115/MBTPS1/GBA/SNAPIN/BECN1/CHMP3/CLN6/TMEM9/VPS35/GAA/VPS18/ARSB/WASHC5/SCARB2/ACP2/LAMTOR1/GNPTAB/AP3B1	19
BP	GO:0007080	mitotic metaphase plate congression	9.8167e-05	0.00238538	0.00198452	CHMP1A/CHMP6/NUP62/BECN1/RMDN1/CHMP7/RAB11A/CHMP3/CHMP4B/CDC23/KPNB1/HNRNPU/CUL3/VPS4B/CHAMP1	15
BP	GO:0044090	positive regulation of vacuole organization	9.82536e-05	0.00238538	0.00198452	SNX4/RALB/ATG2A/PIP4K2B/BECN1/RAB3GAP1/SH3GLB1/PIP4K2C/SNX7	9
BP	GO:0031334	positive regulation of protein-containing complex assembly	9.94085e-05	0.00240315	0.0019993	EIF4G1/VCP/ABCA3/GRB2/DCTN1/NCK1/AMBRA1/MSN/NR1H2/TP53/GSK3B/TRABD2B/PINK1/CTTN/CLASP1/CDC42EP4/MET/SH3GLB1/NCKAP1/STUB1/NCK2/TERF1/ARPC2/MLST8/CDK5RAP2/SRC/SUMO1/NUMA1/UNC13B/DAB2IP/GIT1/DDX3X/MAPK9/MAPRE1/SPIDR/PIEZO1/DLG1	37
BP	GO:1904925	positive regulation of autophagy of mitochondrion in response to mitochondrial depolarization	0.000101895	0.00245281	0.00204062	GBA/MUL1/PINK1/MFN2/OPTN/HUWE1/HK2	7
BP	GO:0071816	tail-anchored membrane protein insertion into ER membrane	0.000108607	0.00260336	0.00216587	BAG6/EMC1/GET3/EMC4/EMC2/EMC10/UBL4A/SGTA	8
BP	GO:0006090	pyruvate metabolic process	0.000109979	0.00262518	0.00218402	PKM/JMJD8/PFKP/PGAM1/PFKL/ENO1/TPI1/APP/LDHA/HK1/PGK1/STAT3/GPI/GAPDH/PGM1/PDK2/OGDH/EP300/PDK1/GIT1/PDK3/VDAC1/ZBTB7A/HK2	24
BP	GO:0035307	positive regulation of protein dephosphorylation	0.000110673	0.00263068	0.0021886	CALM3/PTBP1/GBA/VRK3/AMBRA1/PPP1R7/SPPL3/PINK1/GNA12/PPP2R5D/HSP90AB1/PIN1/SMPD1/SYMPK	14
BP	GO:0006096	glycolytic process	0.000114415	0.00270831	0.00225318	PKM/JMJD8/PFKP/PGAM1/PFKL/ENO1/TPI1/APP/LDHA/HK1/PGK1/STAT3/GPI/GAPDH/PGM1/OGDH/EP300/GIT1/ZBTB7A/HK2	20
BP	GO:0009117	nucleotide metabolic process	0.00011844	0.00279195	0.00232277	UMPS/PKM/AK4/JMJD8/ACLY/MBD4/PFKP/PGAM1/PFKL/ENO1/VCP/TPI1/APP/ELOVL1/LDHA/HK1/SLC35B2/PARP1/CNP/PGK1/STAT3/GPI/GAPDH/PPCS/DCTD/ASMTL/PARP9/PGM1/PRPS1/PINK1/PDK2/PAICS/PUDP/ADCY5/MLYCD/SHMT1/GMPS/OGDH/AK2/BPNT1/SARM1/SPHK2/GTPBP1/EP300/AMPD2/COASY/PFAS/ADCY9/TK2/PDK1/PAPSS2/UNG/EFL1/GNAI3/ABCD1/GIT1/HACD2/PDK3/ATP6V1A/RRM1/GART/NUDT16/PANK4/OPA1/ZBTB7A/STOML2/DCTPP1/ADCY3/GPAT4/SLC25A13/HK2/DHODH…	75
BP	GO:0045324	late endosome to vacuole transport	0.00012042	0.00282688	0.00235183	PIK3R4/CHMP1A/CHMP6/BECN1/CHMP7/CHMP3/CHMP4B/TMEM50A/VPS25/LEPROT	10
BP	GO:0006418	tRNA aminoacylation for protein translation	0.000121569	0.0028421	0.00236449	FARSA/EARS2/IARS2/LRRC47/DARS1/TARS2/EPRS1/YARS1/AARS1/VARS1/SARS1/AARS2/PARS2	13
BP	GO:0000002	mitochondrial genome maintenance	0.000129575	0.00301687	0.00250989	PARP1/POLG/TP53/LONP1/DNAJA3/SESN2/RRM1/OPA1/STOML2/TWNK/LIG3	11
BP	GO:0006757	ATP generation from ADP	0.000137209	0.00318157	0.00264691	PKM/JMJD8/PFKP/PGAM1/PFKL/ENO1/TPI1/APP/LDHA/HK1/PGK1/STAT3/GPI/GAPDH/PGM1/OGDH/EP300/GIT1/ZBTB7A/HK2	20
BP	GO:0031648	protein destabilization	0.000143171	0.00329529	0.00274152	RAD23A/MUL1/VPS35/CREBBP/EP300/UTP25/SRC/SENP2/PRKDC/HTT/CUL3/RNF5/RNF139/FBXW11	14
BP	GO:0010821	regulation of mitochondrion organization	0.000143274	0.00329529	0.00274152	NMT1/CAMKK2/MIEF1/MUL1/AMBRA1/ATP13A2/TP53/GSK3B/TMEM14A/PINK1/CTTN/RNF41/SQSTM1/VAT1/VPS35/MIEF2/HUWE1/PSMD10/EP300/BNIP3/BNIP3L/RALBP1/HTT/FZD5/VDAC1/TMEM102/OPA1/STOML2/USP30/AKT1	30
BP	GO:0032200	telomere organization	0.00014546	0.0033321	0.00277214	UPF1/MAPK3/RPA1/SMARCAL1/MAPK1/PARP1/TNKS1BP1/XRCC6/SMG5/NAT10/XRCC5/NHP2/CCT7/SMG6/TERF2/DCLRE1B/SIRT2/FEN1/TFIP11/TERF1/PML/RFC1/DHX36/SRC/HSP90AB1/MAP2K7/PRKDC/HNRNPU/PARN/CCT2/H3-3B/CCT3	32
BP	GO:0048194	Golgi vesicle budding	0.000150433	0.00343216	0.00285539	TMED9/GBF1/ARFGAP2/GOLPH3L/ARFGAP3/MYO18A	6
BP	GO:0071218	cellular response to misfolded protein	0.000151482	0.00344228	0.00286381	DNAJB12/VCP/BAG6/TOR1A/UGGT1/RNF185/STUB1/CUL3/RNF5	9
BP	GO:0050821	protein stabilization	0.00015681	0.00354916	0.00295273	RABL3/TBL1X/NCLN/BAG6/WIZ/FLOT2/SYVN1/SEC16A/MUL1/GAPDH/CALR/TP53/PINK1/GOLGA7/HCFC1/CCT7/RTN4/PEX19/RAB21/LAMP1/EP300/HIP1/GLMP/BAG3/SUMO1/HSP90AB1/PIN1/COG7/PDCL3/FLNA/PARVA/CCT2/GNAQ/DVL3/WFS1/CCT3	36
BP	GO:0032210	regulation of telomere maintenance via telomerase	0.000158631	0.00357612	0.00297515	MAPK3/MAPK1/SMG5/NAT10/XRCC5/CCT7/SMG6/TERF2/TERF1/SRC/MAP2K7/HNRNPU/PARN/CCT2/CCT3	15
BP	GO:0043487	regulation of RNA stability	0.000163169	0.00366388	0.00304817	ALKBH5/UPF1/KHSRP/MAPKAPK2/CARHSP1/THRAP3/DHX9/SAMD4B/PHAX/HNRNPM/GIGYF2/CSDE1/LARP1/FTO/HNRNPA0/FXR1/YTHDF2/ELAVL1/MAPK14/CNOT6/TRAF3IP2/DHX36/PUM1/DDX49/HNRNPU/YBX1/POLR2D/YTHDF3/FXR2/PARN/AKT1/SERBP1/CNOT8	33
BP	GO:0032092	positive regulation of protein binding	0.000163913	0.0036661	0.00305001	RALB/APP/ADD1/ABL1/DTX3L/SPPL3/GSK3B/HFE/POLDIP2/LRP1/TICAM1/EP300/HSP90AB1/PIN1/MAPRE1/PPP2CB/HIPK2/PLXND1/NRP1/MEN1	20
BP	GO:0019082	viral protein processing	0.000179621	0.00397053	0.00330329	MAN1B1/MGAT1/FURIN/PARP9/GSK3B/ST3GAL2/MGAT4B/MOGS/CANX/CSNK1A1/EDEM2	11
BP	GO:0032509	endosome transport via multivesicular body sorting pathway	0.000179621	0.00397053	0.00330329	VCP/CHMP1A/CHMP6/UBXN6/CHMP7/CHMP3/CHMP4B/TMEM50A/VPS25/VPS4B/LEPROT	11
BP	GO:1902235	regulation of endoplasmic reticulum stress-induced intrinsic apoptotic signaling pathway	0.000179621	0.00397053	0.00330329	TXNDC12/GRINA/TMBIM6/HYOU1/NCK1/SYVN1/CREB3/SERINC3/NCK2/OPA1/WFS1	11
BP	GO:0030010	establishment of cell polarity	0.000181876	0.00398933	0.00331893	CRKL/DCTN1/FLOT2/MSN/GBF1/GSK3B/MAP4/CLASP1/NSFL1C/MYH9/RAB10/FAT1/LLGL1/MARK2/PARD3/PRKCZ/TRAF3IP2/CDK5RAP2/AMOTL2/SIPA1L3/NUMA1/HSP90AB1/HTT/BCAS3/WWC1/SLC9A3R1/FBXW11/MYO18A/PTK2	29
BP	GO:0071456	cellular response to hypoxia	0.000181876	0.00398933	0.00331893	NDRG1/AK4/ENO1/P4HB/MIEF1/PIK3CB/TMBIM6/HYOU1/IRAK1/PGK1/TP53/PINK1/HIF1AN/EGLN1/SIRT2/STUB1/EGLN3/AQP3/DDAH1/SRC/BNIP3/BNIP3L/PDK1/PDK3/HIPK2/NOTCH1/SUV39H1/CD34/EPAS1	29
BP	GO:0051645	Golgi localization	0.000186088	0.00401964	0.00334414	COPG1/STK25/YWHAZ/ARCN1/RIPOR1/SLC9A3R1/TBCCD1	7
BP	GO:0098760	response to interleukin-7	0.000186088	0.00401964	0.00334414	P4HB/CRKL/HDGF/RAD23B/PDIA3/STIP1/YBX1	7
BP	GO:0098761	cellular response to interleukin-7	0.000186088	0.00401964	0.00334414	P4HB/CRKL/HDGF/RAD23B/PDIA3/STIP1/YBX1	7
BP	GO:1904923	regulation of autophagy of mitochondrion in response to mitochondrial depolarization	0.000186088	0.00401964	0.00334414	GBA/MUL1/PINK1/MFN2/OPTN/HUWE1/HK2	7
BP	GO:0006753	nucleoside phosphate metabolic process	0.000198543	0.00425868	0.00354301	UMPS/PKM/AK4/JMJD8/ACLY/MBD4/PFKP/PGAM1/PFKL/ENO1/VCP/TPI1/APP/ELOVL1/LDHA/HK1/SLC35B2/PARP1/CNP/PGK1/STAT3/GPI/GAPDH/PPCS/DCTD/ASMTL/PARP9/PGM1/PRPS1/PINK1/PDK2/PAICS/PUDP/ADCY5/MLYCD/SHMT1/GMPS/OGDH/AK2/BPNT1/SARM1/SPHK2/GTPBP1/EP300/AMPD2/COASY/PFAS/ADCY9/TK2/PDK1/PAPSS2/UNG/EFL1/GNAI3/ABCD1/GIT1/HACD2/PDK3/ATP6V1A/RRM1/GART/NUDT16/PANK4/OPA1/ZBTB7A/STOML2/DCTPP1/ADCY3/GPAT4/SLC25A13/HK2/DHODH…	75
BP	GO:0009132	nucleoside diphosphate metabolic process	0.000198653	0.00425868	0.00354301	UMPS/PKM/AK4/JMJD8/PFKP/PGAM1/PFKL/ENO1/TPI1/APP/LDHA/HK1/PGK1/STAT3/GPI/GAPDH/PGM1/OGDH/AK2/EP300/GIT1/RRM1/NUDT16/ZBTB7A/HK2/DHODH/DLG1	27
BP	GO:0008088	axo-dendritic transport	0.000203394	0.00432765	0.00360039	AP3D1/APP/FLOT2/SNAPIN/AP3S2/AP3M1/BLOC1S3/TERF2/ARL8A/RAB21/KIF1C/STAU2/KIF1B/HNRNPU/OPA1/KIF3B/DYNC1H1/FBXW11/AP3B1	19
BP	GO:1903533	regulation of protein targeting	0.000203394	0.00432765	0.00360039	MYO1C/ATG13/MIEF1/VPS11/UBE2L3/PINK1/STOM/AKT2/SH3GLB1/MIEF2/INPP5K/HSPA1L/HUWE1/BAG3/BNIP3L/SAE1/SLC1A1/FZD5/LEPROT	19
BP	GO:1902850	microtubule cytoskeleton organization involved in mitosis	0.000207762	0.00433676	0.00360798	SUN2/VCP/CHMP1A/CHMP6/NEK6/DCTN1/NUP62/SMC1A/RMDN1/GOLGA2/MAP4/CHMP7/RAB11A/CHMP3/POLDIP2/CLASP1/NSFL1C/STAG1/CHMP4B/CLTC/KPNB1/CDK5RAP2/NUMA1/HTT/FLNA/HNRNPU/KIF3B/VPS4B/DYNC1H1/FBXW11	30
BP	GO:0016571	histone methylation	0.000207967	0.00433676	0.00360798	SMYD5/SUPT6H/KDM4A/PRMT2/ASH2L/NSD1/HCFC1/CTCF/WDR5B/CARM1/SMYD2/SMARCB1/WDR5/CREBBP/KDM6A/NR1H4/RNF20/RTF1/PRDM4/KDM4C/PAF1/PWP1/SETD7/SETD1A/ASH1L/MCRS1/KDM4D/SUV39H1/RBBP5/MEN1/CTR9	31
BP	GO:0043488	regulation of mRNA stability	0.000207967	0.00433676	0.00360798	ALKBH5/UPF1/KHSRP/MAPKAPK2/CARHSP1/THRAP3/DHX9/SAMD4B/HNRNPM/GIGYF2/CSDE1/LARP1/FTO/HNRNPA0/FXR1/YTHDF2/ELAVL1/MAPK14/CNOT6/TRAF3IP2/DHX36/PUM1/HNRNPU/YBX1/POLR2D/YTHDF3/FXR2/PARN/AKT1/SERBP1/CNOT8	31
BP	GO:0001825	blastocyst formation	0.000208403	0.00433676	0.00360798	FURIN/SUPT6H/MFN2/RTN4/ACTL6A/RPL7L1/KDM4C/NLE1/CUL3/HNF1B/PTPN18/SP3/CTR9	13
BP	GO:0044786	cell cycle DNA replication	0.000208403	0.00433676	0.00360798	MCM2/RTF2/UPF1/WIZ/TERF2/FEN1/TERF1/MCM3/SENP2/ZPR1/INO80/ZMPSTE24/MCM4	13
BP	GO:0090224	regulation of spindle organization	0.000208403	0.00433676	0.00360798	CHMP1A/CHMP6/DCTN1/NUP62/RNF4/CHMP7/CHMP3/CHMP4B/CLTC/NUMA1/HNRNPU/VPS4B/DYNC1H1	13
BP	GO:0006303	double-strand break repair via nonhomologous end joining	0.000211023	0.00435935	0.00362677	HMCES/PRPF19/SMARCAL1/CYREN/XRCC6/DTX3L/PARP9/XRCC5/DCLRE1B/TFIP11/KDM2A/PRKDC/NHEJ1/ZBTB7A/XRCC4/KDM4D/LIG3	17
BP	GO:0034605	cellular response to heat	0.000211023	0.00435935	0.00362677	VCP/MAPKAPK2/IRAK1/YWHAE/GSK3B/PRKACA/SLU7/STUB1/CREBBP/EP300/DHX36/BAG3/SUMO1/HSP90AB1/POLR2D/RBBP7/CD34	17
BP	GO:0007052	mitotic spindle organization	0.000220428	0.00453714	0.00377468	SUN2/VCP/CHMP1A/CHMP6/NEK6/DCTN1/NUP62/SMC1A/RMDN1/GOLGA2/MAP4/CHMP7/RAB11A/CHMP3/POLDIP2/CLASP1/STAG1/CHMP4B/CLTC/KPNB1/NUMA1/FLNA/HNRNPU/KIF3B/VPS4B/DYNC1H1	26
BP	GO:0036293	response to decreased oxygen levels	0.000223707	0.00458802	0.00381701	NDRG1/AK4/ALKBH5/ENO1/P4HB/TM9SF4/ACTN4/MIEF1/PAM/PIK3CB/PLOD1/TMBIM6/HYOU1/IRAK1/PGK1/SLC2A1/ALAD/TP53/BECN1/PINK1/HIF1AN/LONP1/EGLN1/SIRT2/PLOD2/FUNDC1/STUB1/EGLN3/PML/CREBBP/AQP3/DDAH1/HSP90B1/EP300/SRC/BNIP3/BNIP3L/PDK1/SLC1A1/PIN1/EEF2K/PDK3/HIPK2/NOTCH1/SUV39H1/CD34/HK2/EPAS1/AKT1/CD24	50
BP	GO:0006997	nucleus organization	0.000230954	0.00471961	0.00392649	SUN2/CHMP1A/CHMP6/NEK6/DCTN1/TOR1B/CHMP7/CHMP3/TOR1A/NSFL1C/RTN4/BAZ2A/SIRT2/CHMP4B/PML/ZPR1/SUMO1/NUMA1/TOR1AIP1/HIPK2/VPS4B/ZMPSTE24/NUP133/NUP93/H3-3B/SUV39H1/SELENOF/SERBP1	28
BP	GO:0031440	regulation of mRNA 3'-end processing	0.000246566	0.00502058	0.00417688	RNF40/NCBP2/AHCYL1/SUPT5H/VIRMA/RNF20/DHX36/PAF1/LEO1/CTR9	10
BP	GO:0097352	autophagosome maturation	0.000249028	0.00505261	0.00420352	VCP/PIK3R4/CHMP1A/CHMP6/SNAP29/ATP2A2/TBC1D25/SNAPIN/BECN1/CHMP7/CHMP3/CHMP4B/TMEM39A/UBQLN4/CALCOCO2	15
BP	GO:0048524	positive regulation of viral process	0.000256228	0.00518017	0.00430965	RAB7A/P4HB/STAU1/RAD23A/DDB1/KPNA6/DHX9/TMEM250/STOM/ADAR/TBC1D20/LARP1/VAPB/TMEM39A/DDX3X/NOTCH1	16
BP	GO:0070482	response to oxygen levels	0.000259235	0.00522239	0.00434477	NDRG1/AK4/ALKBH5/ENO1/P4HB/TM9SF4/ACTN4/MIEF1/PAM/PIK3CB/CCDC115/PLOD1/TMBIM6/HYOU1/IRAK1/PGK1/SLC2A1/ALAD/TP53/BECN1/PINK1/HIF1AN/LONP1/EGLN1/SIRT2/PLOD2/FUNDC1/NDUFS2/STUB1/EGLN3/PML/CREBBP/AQP3/DDAH1/HSP90B1/EP300/SRC/BNIP3/BNIP3L/PDK1/SLC1A1/PIN1/EEF2K/PDK3/ATP6V1A/HIPK2/NOTCH1/SUV39H1/CD34/HK2/EPAS1/AKT1/CD24	53
BP	GO:0043039	tRNA aminoacylation	0.000268833	0.00539661	0.00448972	FARSA/EARS2/IARS2/LRRC47/DARS1/TARS2/EPRS1/YARS1/AARS1/VARS1/SARS1/AARS2/PARS2	13
BP	GO:0071375	cellular response to peptide hormone stimulus	0.000278607	0.00557313	0.00463657	PKM/MYO1C/ADIPOR1/RAB8A/GRB2/ZBTB7B/WDTC1/PARP1/NCK1/AHCYL1/STAT3/STAT6/PIP4K2B/SHC1/GSK3B/INSIG2/RELA/CYFIP1/JAK1/PDK2/PTPRA/STAT5B/RAB10/AKT2/NFKB1/FOXO4/MBD5/INPP5K/NCOA5/PRKCZ/NR1H4/CDK4/YWHAG/BCAR1/SRC/EPRS1/PIP4K2C/PRKDC/EEF2K/GNAI2/SYAP1/SOGA1/LEPROT/DENND4C/PLCB1/PTK2/MEN1/AKT1/SIK2	49
BP	GO:0031346	positive regulation of cell projection organization	0.000288699	0.00573996	0.00477537	AGRN/PLXNB2/HSPA5/NCK1/SEPTIN9/ABL1/IST1/MAP2K1/MARK4/CUX1/MEGF8/RETREG3/STK25/RAPGEF1/WASF2/GSK3B/KATNB1/CYFIP1/RAB11A/PLEKHM1/CDC42EP4/DBNL/EHD1/ARHGAP35/MAP3K13/PLXNA1/RAB21/NCKAP1/VLDLR/MARK2/STK24/CUL7/EIF4G2/EP300/DHX36/STAU2/ARPC2/SRC/ARSB/CREB3L2/ANKRD27/EEF2K/FBXW8/DAB2IP/SCARB2/HTT/FLNA/PLXND1/BCAS3/CAPRIN1/ACTR2/NRP1/DNM2/DVL3/ACTR3	55
BP	GO:0032204	regulation of telomere maintenance	0.000288968	0.00573996	0.00477537	UPF1/MAPK3/MAPK1/PARP1/SMG5/NAT10/XRCC5/CCT7/SMG6/TERF2/TERF1/PML/DHX36/SRC/MAP2K7/HNRNPU/PARN/CCT2/CCT3	19
BP	GO:0045185	maintenance of protein location	0.000299931	0.00591017	0.00491697	SUN2/OS9/SUFU/HK1/CCDC22/HSPA5/KEAP1/RER1/KDELR1/INSIG2/PINK1/GPAA1/YWHAB/PSMD10/PML/PKD2/FLNA/HNRNPU/CIZ1/HK2/AKT1	21
BP	GO:0050688	regulation of defense response to virus	0.000301804	0.00591017	0.00491697	ILRUN/RNF26/NLRX1/MUL1/TOMM70/DTX3L/PARP9/DHX9/DDX58/GPATCH3/SIN3A/NPLOC4/TRAF3IP2/RNF216/TKFC/ZMPSTE24/SEC14L1/TRAF3IP1	18
BP	GO:0060236	regulation of mitotic spindle organization	0.00030254	0.00591017	0.00491697	CHMP1A/CHMP6/DCTN1/NUP62/CHMP7/CHMP3/CHMP4B/CLTC/NUMA1/HNRNPU/VPS4B/DYNC1H1	12
BP	GO:0036490	regulation of translation in response to endoplasmic reticulum stress	0.000302739	0.00591017	0.00491697	EIF4G1/NCK1/DNAJC3/NCK2/SESN2/DDX3X	6
BP	GO:0090481	pyrimidine nucleotide-sugar transmembrane transport	0.000302739	0.00591017	0.00491697	SLC35A4/SLC35A2/SLC35A5/SLC35B1/SLC35C2/SLC35D1	6
BP	GO:0006260	DNA replication	0.00031115	0.00605357	0.00503627	MCM2/RTF2/RUVBL1/PPP2R1A/UPF1/RPA1/SMARCAL1/WIZ/GRWD1/POLE3/POLG/DDX23/ZBTB38/TP53/MCM5/TNFAIP1/DHX9/TOPBP1/TERF2/FBH1/SSRP1/SIN3A/FEN1/NFIC/TERF1/ACTL6A/RFC1/RBBP4/CHRAC1/MCM3/DNAJA3/SENP2/ZPR1/INO80/POLD2/MCRS1/RRM1/BRPF3/ZMPSTE24/STOML2/TWNK/RFWD3/LIG3/RBBP7/NFIX/CIZ1/MCM4	47
BP	GO:0006406	mRNA export from nucleus	0.000313523	0.00607892	0.00505737	ALKBH5/UPF1/NCBP2/SUPT6H/POLDIP3/SMG5/SMG6/SMG7/ENY2/NUP214/POLR2D/NUP133/GLE1/NUP93/THOC5/FYTTD1	16
BP	GO:0032869	cellular response to insulin stimulus	0.000314863	0.00608414	0.00506171	PKM/MYO1C/ADIPOR1/RAB8A/GRB2/ZBTB7B/WDTC1/PARP1/NCK1/PIP4K2B/SHC1/GSK3B/INSIG2/CYFIP1/PDK2/PTPRA/RAB10/AKT2/FOXO4/INPP5K/NCOA5/PRKCZ/NR1H4/CDK4/YWHAG/BCAR1/SRC/EPRS1/PIP4K2C/PRKDC/EEF2K/GNAI2/SYAP1/SOGA1/DENND4C/AKT1/SIK2	37
BP	GO:0090110	COPII-coated vesicle cargo loading	0.000318658	0.00609527	0.00507097	RAB1A/SEC24C/SEC31A/TBC1D20/SAR1A/MIA3/SEC23B	7
BP	GO:1904380	endoplasmic reticulum mannose trimming	0.000318658	0.00609527	0.00507097	MAN1B1/SYVN1/UGGT1/RNF185/RNF5/RNF139/EDEM2	7
BP	GO:2000767	positive regulation of cytoplasmic translation	0.000318658	0.00609527	0.00507097	PKM/CNBP/DHX9/CSDE1/DHX36/HNRNPU/YBX1	7
BP	GO:0009150	purine ribonucleotide metabolic process	0.000320087	0.00610206	0.00507662	PKM/AK4/JMJD8/ACLY/PFKP/PGAM1/PFKL/ENO1/VCP/TPI1/APP/ELOVL1/LDHA/HK1/SLC35B2/PARP1/PGK1/STAT3/GPI/GAPDH/PPCS/PGM1/PINK1/PDK2/PAICS/ADCY5/MLYCD/GMPS/OGDH/AK2/BPNT1/SPHK2/GTPBP1/EP300/AMPD2/COASY/PFAS/ADCY9/PDK1/PAPSS2/EFL1/GNAI3/ABCD1/GIT1/HACD2/PDK3/ATP6V1A/GART/NUDT16/PANK4/OPA1/ZBTB7A/STOML2/ADCY3/GPAT4/SLC25A13/HK2/DLG1	58
BP	GO:0061640	cytoskeleton-dependent cytokinesis	0.000322371	0.00612504	0.00509574	CHMP1A/CHMP6/ARF1/STAMBP/RAB35/NUP62/SEPTIN9/IST1/CHMP7/CHMP3/POLDIP2/TMEM250/SPTBN1/DCTN3/CHMP4B/CUL7/SEPTIN2/WASHC5/INCENP/VPS4B/ACTR2/ACTR3	22
BP	GO:0006482	protein demethylation	0.000329703	0.0062189	0.00517382	PPME1/KDM4A/KDM5C/KDM4B/KDM3B/KDM2A/KDM6A/FBXL19/KDM4C/KDM5B/KDM4D	11
BP	GO:0008214	protein dealkylation	0.000329703	0.0062189	0.00517382	PPME1/KDM4A/KDM5C/KDM4B/KDM3B/KDM2A/KDM6A/FBXL19/KDM4C/KDM5B/KDM4D	11
BP	GO:0051788	response to misfolded protein	0.000330595	0.0062189	0.00517382	DNAJB12/VCP/BAG6/TOR1A/UGGT1/RNF185/STUB1/CUL3/RNF5	9
BP	GO:0090169	regulation of spindle assembly	0.000342657	0.00637924	0.00530721	CHMP1A/CHMP6/RNF4/CHMP7/CHMP3/CHMP4B/NUMA1/HNRNPU/VPS4B/DYNC1H1	10
BP	GO:0006378	mRNA polyadenylation	0.00034361	0.00637924	0.00530721	RNF40/APP/AHCYL1/CSTF2/SUPT5H/VIRMA/RNF20/WDR33/PAF1/LEO1/CLP1/SYMPK/CTR9	13
BP	GO:0043038	amino acid activation	0.00034361	0.00637924	0.00530721	FARSA/EARS2/IARS2/LRRC47/DARS1/TARS2/EPRS1/YARS1/AARS1/VARS1/SARS1/AARS2/PARS2	13
BP	GO:0072583	clathrin-dependent endocytosis	0.00034361	0.00637924	0.00530721	AP2M1/AP2A1/AP2B1/GPR107/PIK3CB/AP2A2/CANX/CLTC/DAB2/HIP1/UBQLN2/DNM2/PIP5K1C	13
BP	GO:1903312	negative regulation of mRNA metabolic process	0.000350196	0.00648034	0.00539133	RNF40/PTBP1/MAPKAPK2/U2AF2/SRSF9/HNRNPK/THRAP3/DHX9/CSDE1/LARP1/HNRNPA0/SUPT5H/ELAVL1/MAPK14/TRAF3IP2/RNF20/NBAS/HNRNPU/YBX1/HNRNPAB/CTR9	21
BP	GO:0140056	organelle localization by membrane tethering	0.000360322	0.00664606	0.0055292	RAB3D/RAB8A/RALB/VPS11/SNAP29/AHCYL1/ESYT1/VAMP3/ATP2A2/CTBP2/RAB10/VAPB/SCFD2/VPS18/STX5/ESYT2/UNC13B/YKT6	18
BP	GO:0009259	ribonucleotide metabolic process	0.000371935	0.00683806	0.00568894	UMPS/PKM/AK4/JMJD8/ACLY/PFKP/PGAM1/PFKL/ENO1/VCP/TPI1/APP/ELOVL1/LDHA/HK1/SLC35B2/PARP1/PGK1/STAT3/GPI/GAPDH/PPCS/PGM1/PINK1/PDK2/PAICS/ADCY5/MLYCD/GMPS/OGDH/AK2/BPNT1/SPHK2/GTPBP1/EP300/AMPD2/COASY/PFAS/ADCY9/PDK1/PAPSS2/EFL1/GNAI3/ABCD1/GIT1/HACD2/PDK3/ATP6V1A/GART/NUDT16/PANK4/OPA1/ZBTB7A/STOML2/ADCY3/GPAT4/SLC25A13/HK2/DHODH/DLG1	60
BP	GO:0006626	protein targeting to mitochondrion	0.000373647	0.00684738	0.00569669	ATG13/VPS11/TOMM70/UBE2L3/TIMM22/PINK1/MFN2/SAMM50/BCAP31/SH3GLB1/TOMM20/HSPA1L/HUWE1/GRPEL1/TOMM40L/BAG3/BNIP3L/SAE1/FZD5/LEPROT/TOMM34/PITRM1	22
BP	GO:0010212	response to ionizing radiation	0.000378225	0.00690305	0.005743	GRB2/TMEM109/HSPA5/PARP1/TNKS1BP1/XRCC6/ALAD/ELK1/TP53/BABAM2/XRCC5/TOPBP1/MAPK14/PML/CCND1/SMPD1/INO80/PRKDC/SPIDR/NHEJ1/ZMPSTE24/XRCC4/KDM4D/RFWD3/KAT5/INIP/DNM2/MEN1	28
BP	GO:0006998	nuclear envelope organization	0.000380726	0.00690305	0.005743	SUN2/CHMP1A/CHMP6/NEK6/DCTN1/TOR1B/CHMP7/CHMP3/TOR1A/NSFL1C/SIRT2/CHMP4B/TOR1AIP1/ZMPSTE24/NUP93	15
BP	GO:0070534	protein K63-linked ubiquitination	0.000380726	0.00690305	0.005743	PRPF19/RNF4/WWP2/RNF135/UBE2E3/UBE2V2/OTUB1/STUB1/TRIP12/TRAF3IP2/PLAA/DDX3X/BFAR/RNF5/SASH1	15
BP	GO:0071806	protein transmembrane transport	0.000381545	0.00690305	0.005743	SEC61A1/PEX10/PEX5/HSPA5/TOMM70/TIMM22/SEC62/BCR/BLOC1S3/AKT2/TOMM20/GRPEL1/PEX26/TOMM40L/PEX13/PEX14	16
BP	GO:0006643	membrane lipid metabolic process	0.00038284	0.00690449	0.0057442	B4GALT5/B4GALT4/PPP2R1A/PGAP3/ELOVL1/PIGS/PIGX/SMPD4/GBA/CERS2/PIGO/ST3GAL2/PIGT/GPAA1/PIGB/ORMDL3/CSNK1G2/CLN6/TM9SF2/NAGA/SERINC3/SPHK2/SGPL1/SGPP2/PRKD2/ABCA2/TEX2/SMPD1/SIRT3/PIGU/HACD2/A4GALT/PIGG/SPNS2/B4GALT3/OSBP/DEGS1	37
BP	GO:0000184	nuclear-transcribed mRNA catabolic process, nonsense-mediated decay	0.000393043	0.00706606	0.00587862	UPF1/NCBP2/RBM8A/SMG5/SMG8/SMG6/SMG7/HELZ2/NBAS/CASC3/PARN/HNRNPAB	12
BP	GO:0072659	protein localization to plasma membrane	0.000398032	0.00713319	0.00593447	RAB3D/AP2M1/RAB7A/ZDHHC5/F11R/RAB8A/TMBIM1/RER1/ATP2C1/FLOT2/SEC16A/GORASP2/VAMP3/TMEM59/RAB11A/PTPN9/GOLGA7/LRP1/GOLPH3L/RAB10/AKT2/TNFRSF1A/SQSTM1/OPTN/TSPAN17/EHD1/CDH2/EHD2/SPTBN1/VPS35/CLTC/INPP5K/PREPL/NSF/PRKCZ/DAB2/PGRMC1/ATP2B4/EHD4/FLNA/DCHS1/DENND4C/SLC9A3R1/RAB40C/AKT1/PPIL2/DLG1	47
BP	GO:0019693	ribose phosphate metabolic process	0.000426755	0.00758138	0.00630734	UMPS/PKM/AK4/JMJD8/ACLY/PFKP/PGAM1/PFKL/ENO1/VCP/TPI1/APP/ELOVL1/LDHA/HK1/SLC35B2/PARP1/PGK1/STAT3/GPI/GAPDH/PPCS/PGM1/PRPS1/PINK1/PDK2/PAICS/ADCY5/MLYCD/GMPS/OGDH/AK2/BPNT1/SPHK2/GTPBP1/EP300/AMPD2/COASY/PFAS/ADCY9/PDK1/PAPSS2/EFL1/GNAI3/ABCD1/GIT1/HACD2/PDK3/ATP6V1A/GART/NUDT16/PANK4/OPA1/ZBTB7A/STOML2/ADCY3/GPAT4/SLC25A13/HK2/DHODH/DLG1	61
BP	GO:0043555	regulation of translation in response to stress	0.000427045	0.00758138	0.00630734	EIF4G1/NCK1/PPP1CA/DNAJC3/NCK2/SESN2/DDX3X/EIF2AK2	8
BP	GO:1902236	negative regulation of endoplasmic reticulum stress-induced intrinsic apoptotic signaling pathway	0.000427045	0.00758138	0.00630734	TXNDC12/GRINA/TMBIM6/HYOU1/SYVN1/CREB3/OPA1/WFS1	8
BP	GO:0034599	cellular response to oxidative stress	0.000431486	0.00763637	0.00635309	P4HB/CAMKK2/STAU1/MAPK3/KEAP1/MAPK1/PARP1/ABL1/STAT6/NFE2L1/ATP2A2/STK25/ATP13A2/TP53/BECN1/PINK1/RELA/LONP1/PDK2/RIPK1/ADPRS/SIGMAR1/MET/SIRT2/SIN3A/MEAK7/STK24/PML/STAU2/DHFR/LANCL1/SRC/BNIP3/PDK1/MAPK7/SIRPA/SLC1A1/PKD2/SESN2/TRAP1/ABCD1/MAPK9/MAPK13/EPAS1/NOS3/AKT1/NONO	47
BP	GO:0043631	RNA polyadenylation	0.000435373	0.00768122	0.0063904	RNF40/APP/AHCYL1/CSTF2/SUPT5H/VIRMA/RNF20/WDR33/PAF1/LEO1/CLP1/SYMPK/CTR9	13
BP	GO:0050775	positive regulation of dendrite morphogenesis	0.000437523	0.00769525	0.00640207	CUX1/DBNL/RAB21/CUL7/DHX36/STAU2/ANKRD27/EEF2K/FBXW8/CAPRIN1/ACTR2	11
BP	GO:0009408	response to heat	0.000450811	0.00790449	0.00657615	VCP/MAPKAPK2/IRAK1/YWHAE/GSK3B/PRKACA/EIF2B1/SLU7/STUB1/CREBBP/EP300/DHX36/EIF2B5/DNAJA3/BAG3/SUMO1/HSP90AB1/MAP2K7/POLR2D/RBBP7/CD34/NOS3/AKT1	23
BP	GO:0140694	non-membrane-bounded organelle assembly	0.000456127	0.0079731	0.00663323	CHMP1A/CHMP6/NEK6/MRPS7/NUP62/DHX37/SMC1A/CEP63/MSN/UBAP2L/RNF4/ERAL1/TRAF7/XRCC5/HDAC3/GOLGA2/CHMP7/RAB11A/CHMP3/POLDIP2/CLASP1/STAG1/ACTG1/CSDE1/DBNL/FLII/CHMP4B/TUBGCP2/YTHDF2/KPNB1/CNOT6/CDK5RAP2/SRC/WASHC5/WDR1/NUMA1/INCENP/EIF2A/EFL1/INO80/ABT1/PRKDC/DDX3X/FLNA/NLE1/MAPK9/MAPRE1/HNRNPU/YTHDF3/G3BP1/NGRN/KIF3B/VPS4B/EDC3/DYNC1H1/MRTO4/MRPS11/TUBGCP3/DDX6	59
BP	GO:0065002	intracellular protein transmembrane transport	0.000458738	0.00799414	0.00665074	SEC61A1/PEX10/PEX5/HSPA5/TOMM70/SEC62/BCR/AKT2/TOMM20/GRPEL1/PEX26/TOMM40L/PEX13/PEX14	14
BP	GO:0036258	multivesicular body assembly	0.000468035	0.00807971	0.00672193	CHMP1A/CHMP6/VPS37C/IST1/CHMP7/RAB11A/CHMP3/CHMP4B/VPS25/VPS4B	10
BP	GO:0045948	positive regulation of translational initiation	0.000468035	0.00807971	0.00672193	NCK1/LARP1/DNAJC3/YTHDF2/KHDRBS1/EIF2B5/CDC123/DDX3X/POLR2D/YTHDF3	10
BP	GO:0046578	regulation of Ras protein signal transduction	0.000469988	0.00807971	0.00672193	RABL3/F11R/ARHGDIA/STAMBP/DENND1A/PIK3CB/NUP62/KCTD10/ABL1/GBF1/LRRC59/TNFAIP1/MFN2/BCR/MET/SQSTM1/ARHGEF18/ADGRG1/ARHGAP35/PSD4/RALBP1/IQSEC2/DAB2IP/DENND4A/PPP2CB/CUL3/MADD/STARD8/NOTCH1/RASA3/NRP1/DENND4C/DNM2/SHOC2	34
BP	GO:0032469	endoplasmic reticulum calcium ion homeostasis	0.000470759	0.00807971	0.00672193	APP/GRINA/TMBIM6/ATP2A2/CCDC47/BCAP31/PML/TMCO1/WFS1	9
BP	GO:0046835	carbohydrate phosphorylation	0.000470759	0.00807971	0.00672193	HK1/PFKFB4/PFKFB3/GNE/TKFC/KHK/GNPTAB/HK2/GALK2	9
BP	GO:0062197	cellular response to chemical stress	0.000474258	0.00811524	0.00675149	P4HB/CAMKK2/STAU1/MAPK3/KEAP1/MAPK1/PARP1/ABL1/SLC2A1/STAT6/NFE2L1/ATP2A2/STK25/ATP13A2/TP53/BECN1/XRCC5/PINK1/RELA/LONP1/PDK2/RIPK1/ADPRS/SIGMAR1/MET/SIRT2/SIN3A/MEAK7/OXSR1/STK24/PML/MICU1/STAU2/DHFR/LANCL1/SRC/SLC25A23/BNIP3/PDK1/MAPK7/SIRPA/SLC1A1/PKD2/SESN2/TRAP1/ABCD1/DDX3X/MAPK9/MAPK13/EPAS1/NOS3/AKT1/NONO	53
BP	GO:0001666	response to hypoxia	0.000506031	0.0086043	0.00715836	NDRG1/AK4/ALKBH5/ENO1/P4HB/TM9SF4/ACTN4/MIEF1/PAM/PIK3CB/PLOD1/TMBIM6/HYOU1/IRAK1/PGK1/SLC2A1/ALAD/TP53/BECN1/PINK1/HIF1AN/LONP1/EGLN1/SIRT2/PLOD2/FUNDC1/STUB1/EGLN3/PML/CREBBP/AQP3/DDAH1/HSP90B1/EP300/SRC/BNIP3/BNIP3L/PDK1/PIN1/PDK3/HIPK2/NOTCH1/SUV39H1/CD34/HK2/EPAS1/CD24	47
BP	GO:0000380	alternative mRNA splicing, via spliceosome	0.000507383	0.0086043	0.00715836	RAVER1/PTBP1/RBM8A/SRSF9/PUF60/THRAP3/DHX9/HNRNPM/RSRC1/FXR1/SLU7/KHDRBS1/HNRNPU/SMU1/FXR2/ZBTB7A/RBFOX2/TRA2B	18
BP	GO:1903363	negative regulation of cellular protein catabolic process	0.000507383	0.0086043	0.00715836	PSMF1/SUFU/BAG6/FURIN/ATP13A2/ALAD/HFE/VPS35/N4BP1/RGP1/PML/HSP90AB1/PDCL3/DAB2IP/HIPK2/SGTA/CCAR2/EIF3H	18
BP	GO:0030148	sphingolipid biosynthetic process	0.000516703	0.0086973	0.00723573	B4GALT5/B4GALT4/ELOVL1/SMPD4/GBA/CERS2/ST3GAL2/ORMDL3/CSNK1G2/TM9SF2/SPHK2/SGPL1/SGPP2/PRKD2/ABCA2/SMPD1/SIRT3/HACD2/A4GALT/SPNS2/B4GALT3/OSBP/DEGS1	23
BP	GO:0048207	vesicle targeting, rough ER to cis-Golgi	0.00051746	0.0086973	0.00723573	SEC16A/TFG/PEF1/SAR1A/CUL3/PREB/KLHL12	7
BP	GO:0048208	COPII vesicle coating	0.00051746	0.0086973	0.00723573	SEC16A/TFG/PEF1/SAR1A/CUL3/PREB/KLHL12	7
BP	GO:0006261	DNA-templated DNA replication	0.000522404	0.00875451	0.00728332	MCM2/RTF2/UPF1/RPA1/SMARCAL1/WIZ/POLE3/POLG/DDX23/MCM5/TOPBP1/TERF2/FBH1/FEN1/TERF1/RFC1/MCM3/DNAJA3/SENP2/ZPR1/INO80/POLD2/RRM1/ZMPSTE24/STOML2/TWNK/RFWD3/LIG3/CIZ1/MCM4	30
BP	GO:0099518	vesicle cytoskeletal trafficking	0.00053507	0.0089374	0.00743549	MYO1C/AP3D1/ACTN4/RAB1A/SNAPIN/AP3S2/AP3M1/BLOC1S3/KIFAP3/KIF1C/PRKCZ/MYO1E/HTT/KIF3B/DYNC1H1/FBXW11/AP3B1	17
BP	GO:0018210	peptidyl-threonine modification	0.000538038	0.0089374	0.00743549	EIF4G1/CALM3/RPTOR/ACVR1B/APP/MAPK1/TNKS1BP1/DYRK1B/GALNT2/GSK3B/PRKACA/SIRT2/OXSR1/INPP5K/CDC42BPB/MARK2/PKN1/PARD3/PRKD2/PRKDC/ACVR1/GALNT11/HIPK2/CDC42BPA/AKT1	25
BP	GO:1903313	positive regulation of mRNA metabolic process	0.000538038	0.0089374	0.00743549	UPF1/PRPF19/KHSRP/NCBP2/THRAP3/DHX9/SAMD4B/GIGYF2/CSDE1/NCL/FTO/YTHDF2/GTPBP1/CNOT6/DHX36/PUM1/PAF1/HNRNPU/YBX1/POLR2D/YTHDF3/LEO1/PARN/TRA2B/CNOT8	25
BP	GO:0070849	response to epidermal growth factor	0.000547097	0.00904336	0.00752364	MAPK3/MAPK1/DUSP3/BECN1/STAT5B/NCL/IQGAP1/INPP5K/DAB2/ZPR1/DAB2IP/SYAP1/AKT1	13
BP	GO:2001237	negative regulation of extrinsic apoptotic signaling pathway	0.000547685	0.00904336	0.00752364	CTNNA1/TMBIM1/SIAH2/GSK3B/RELA/CTTN/RIPK1/ICAM1/PSME3/SRC/RFFL/MAPK7/ITGAV/ACVR1/HTT/DDX3X/PEA15/UNC5B/NRP1/NOS3/AKT1	21
BP	GO:0006983	ER overload response	0.000553968	0.00904336	0.00752364	HSPA5/TP53/GSK3B/CCDC47/TMCO1/WFS1	6
BP	GO:0033523	histone H2B ubiquitination	0.000553968	0.00904336	0.00752364	RNF40/DTX3L/RNF20/PAF1/LEO1/CTR9	6
BP	GO:0071712	ER-associated misfolded protein catabolic process	0.000553968	0.00904336	0.00752364	VCP/BAG6/TOR1A/UGGT1/RNF185/RNF5	6
BP	GO:0097201	negative regulation of transcription from RNA polymerase II promoter in response to stress	0.000553968	0.00904336	0.00752364	TMBIM6/NCK1/HIF1AN/SIRT2/NCK2/BAG3	6
BP	GO:0006364	rRNA processing	0.000558403	0.00908965	0.00756215	DHX37/PES1/DDX54/ERI3/NAT10/NOL6/GEMIN4/EBNA1BP2/NHP2/TSR1/WBP11/YTHDF2/NSUN3/FCF1/NSUN4/TSR3/PDCD11/POP4/UTP25/REXO4/RPL7L1/IMP4/TSR2/PWP1/ABT1/PRKDC/BMS1/FTSJ3/DDX49/NOL10/WDR46/NUDT16/URB1/TFB2M/MRTO4/SUV39H1/WDR55/NOB1/MRPS11	39
BP	GO:0006904	vesicle docking involved in exocytosis	0.000573355	0.00927986	0.00772039	RAB3D/RAB8A/RALB/VPS11/VAMP3/CTBP2/RAB10/SCFD2/VPS18/UNC13B/YKT6	11
BP	GO:1903749	positive regulation of establishment of protein localization to mitochondrion	0.000573355	0.00927986	0.00772039	ATG13/NMT1/VPS11/UBE2L3/PINK1/SH3GLB1/HSPA1L/HUWE1/SAE1/FZD5/LEPROT	11
BP	GO:0036257	multivesicular body organization	0.000629207	0.0101003	0.00840293	CHMP1A/CHMP6/VPS37C/IST1/CHMP7/RAB11A/CHMP3/CHMP4B/VPS25/VPS4B	10
BP	GO:0045056	transcytosis	0.000629378	0.0101003	0.00840293	LRPAP1/RAB11A/LRP1/VPS35/CLTC/FCGRT/RAB11B/SRC	8
BP	GO:0070262	peptidyl-serine dephosphorylation	0.000629378	0.0101003	0.00840293	PPP2R1A/NCK1/YWHAE/PPP1CA/PPP5C/PPP2CB/PPP2R2A/PPM1F	8
BP	GO:0033143	regulation of intracellular steroid hormone receptor signaling pathway	0.000635843	0.0101467	0.00844156	WBP2/VPS11/PARP1/PRMT2/NCOR2/SMARCA4/CALR/CARM1/PKN1/EP300/VPS18/DAB2/SRC/KDM4C/UBA5/ZBTB7A/UFSP2	17
BP	GO:0043966	histone H3 acetylation	0.000635843	0.0101467	0.00844156	WBP2/POLE3/YEATS2/NAA60/TAF5L/ATXN7L3/SIN3A/SMARCB1/USP22/SPHK2/WDR5/ENY2/EP300/TAF6/BRPF3/TRRAP/PBXIP1	17
BP	GO:0071763	nuclear membrane organization	0.00064353	0.0102406	0.00851969	CHMP1A/CHMP6/NEK6/DCTN1/TOR1B/CHMP7/CHMP3/TOR1A/NSFL1C/SIRT2/CHMP4B/TOR1AIP1	12
BP	GO:0006338	chromatin remodeling	0.000652756	0.0103584	0.00861768	MCM2/RUVBL1/SMARCD1/SCMH1/RERE/GATAD2A/GRWD1/SUPT6H/POLE3/KDM4A/TTI1/SMARCA4/TADA2B/KDM5C/YEATS2/MLLT1/NAA60/KDM4B/NAP1L4/HCFC1/SART3/SMARCD2/SMARCC2/BAZ2A/SSRP1/SMARCB1/MORC2/ACTL6A/KDM6A/RBBP4/CHRAC1/SMARCA2/KDM4C/INO80/MCRS1/KDM5B/MTA3/ZBTB7A/KDM4D/BRD2/CHD8/RBBP7/H3-3B/MIS18A	44
BP	GO:0006893	Golgi to plasma membrane transport	0.000688037	0.0108448	0.00902234	CCDC22/ATP2C1/SEC16A/VAMP3/VPS35L/GOLGA7/GOLPH3L/RAB10/OPTN/LLGL1/SPTBN1/PREPL/NSF/EXOC4/DNM2	15
BP	GO:0051205	protein insertion into membrane	0.000688037	0.0108448	0.00902234	SEC61A1/NMT1/BAG6/EMC1/TOMM70/TIMM22/GET3/EMC4/EMC2/CCDC47/SAMM50/EMC10/MAIP1/UBL4A/SGTA	15
BP	GO:0051028	mRNA transport	0.000689134	0.0108448	0.00902234	MYO1C/ALKBH5/UPF1/KHSRP/NCBP2/NUP62/SUPT6H/POLDIP3/SMG5/MVP/DHX9/SMG6/POM121C/SMG7/ENY2/NUP214/POM121/SENP2/POLR2D/NUP133/GLE1/BICD2/NUP93/THOC5/FYTTD1	25
BP	GO:0032868	response to insulin	0.000691292	0.0108487	0.00902559	PKM/MYO1C/ADIPOR1/RAB8A/GRB2/ZBTB7B/HADHA/WDTC1/PARP1/NCK1/SLC2A1/PIP4K2B/SHC1/GSK3B/INSIG2/CYFIP1/PDK2/PTPRA/RAB10/AKT2/FOXO4/MEAK7/INPP5K/NCOA5/MAPK14/PRKCZ/NR1H4/CDK4/YWHAG/BCAR1/SRC/EPRS1/PIP4K2C/SESN2/PRKDC/EEF2K/GNAI2/SYAP1/SOGA1/DENND4C/KHK/AKT1/SIK2	43
BP	GO:0006163	purine nucleotide metabolic process	0.000724607	0.0113402	0.0094345	PKM/AK4/JMJD8/ACLY/PFKP/PGAM1/PFKL/ENO1/VCP/TPI1/APP/ELOVL1/LDHA/HK1/SLC35B2/PARP1/PGK1/STAT3/GPI/GAPDH/PPCS/PGM1/PRPS1/PINK1/PDK2/PAICS/ADCY5/MLYCD/GMPS/OGDH/AK2/BPNT1/SPHK2/GTPBP1/EP300/AMPD2/COASY/PFAS/ADCY9/PDK1/PAPSS2/EFL1/GNAI3/ABCD1/GIT1/HACD2/PDK3/ATP6V1A/GART/NUDT16/PANK4/OPA1/ZBTB7A/STOML2/ADCY3/GPAT4/SLC25A13/HK2/NOS3/DLG1	60
BP	GO:0006165	nucleoside diphosphate phosphorylation	0.000727671	0.0113569	0.00944836	PKM/AK4/JMJD8/PFKP/PGAM1/PFKL/ENO1/TPI1/APP/LDHA/HK1/PGK1/STAT3/GPI/GAPDH/PGM1/OGDH/EP300/GIT1/ZBTB7A/HK2	21
BP	GO:0006479	protein methylation	0.000734748	0.0114047	0.00948812	RAB3D/ICMT/SMYD5/SUPT6H/KDM4A/PRMT2/ASH2L/NSD1/HCFC1/CTCF/WDR5B/CARM1/SMYD2/SMARCB1/WDR5/CREBBP/KDM6A/NR1H4/RNF20/RAB6A/RTF1/PRDM4/KDM4C/PAF1/PWP1/SETD7/SETD1A/ASH1L/MCRS1/KDM4D/SUV39H1/RBBP5/MEN1/SNRPD3/CTR9	35
BP	GO:0008213	protein alkylation	0.000734748	0.0114047	0.00948812	RAB3D/ICMT/SMYD5/SUPT6H/KDM4A/PRMT2/ASH2L/NSD1/HCFC1/CTCF/WDR5B/CARM1/SMYD2/SMARCB1/WDR5/CREBBP/KDM6A/NR1H4/RNF20/RAB6A/RTF1/PRDM4/KDM4C/PAF1/PWP1/SETD7/SETD1A/ASH1L/MCRS1/KDM4D/SUV39H1/RBBP5/MEN1/SNRPD3/CTR9	35
BP	GO:0031503	protein-containing complex localization	0.000738541	0.0114323	0.00951111	IFT122/CLSTN1/AP3D1/RAB8A/RALB/IFT57/SNAPIN/RAB11A/TERF2/NACC2/VPS35/LSG1/TTC30B/TTC26/TERF1/PRKCZ/STAU2/HIP1/DAG1/WASHC5/SLC1A1/IQSEC2/TTC30A/RCC2/HNRNPU/KIF3B/TRAF3IP1/DLG1/CEP112	29
BP	GO:0006470	protein dephosphorylation	0.000744963	0.0115004	0.00956774	CALM3/PPP2R1A/CTDSP1/PPP6R1/PTBP1/PPP2R3A/NCK1/GBA/PTPRF/VRK3/AMBRA1/PPP1R7/DUSP3/YWHAE/SPPL3/ENSA/CTDSP2/GSK3B/PPP1CA/PINK1/PTPN9/PTPRA/PPP1R11/MINPP1/PTPN14/YWHAB/MTMR2/PPM1G/GNA12/HSP90B1/PPP5C/PPP2R5D/HSP90AB1/PIN1/SMPD1/HTT/GNAI2/PPP2CB/CTTNBP2NL/PPP4R3B/PPP2R2A/PTPN18/FBXW11/PPM1F/SYMPK/PPP1R8/DLG1	47
BP	GO:0006661	phosphatidylinositol biosynthetic process	0.00077416	0.0119187	0.00991578	PIK3R4/PGAP3/PIGS/PIGX/PIK3CB/CDIPT/PI4KB/MBOAT7/PIGO/PIP4K2B/BPNT2/BECN1/PIGT/GPAA1/PIGB/VAC14/BPNT1/MTMR2/INPP5K/IP6K1/PIP4K2C/PIGU/PIGG/PIP5K1C/PI4KA/IPMK	26
BP	GO:0043414	macromolecule methylation	0.000778362	0.011951	0.00994266	RAB3D/ICMT/GATAD2A/PARP1/SMYD5/SUPT6H/KDM4A/PRMT2/NIBAN2/ASH2L/NSD1/PCIF1/HCFC1/CTCF/WDR5B/CARM1/BAZ2A/SMYD2/SMARCB1/NSUN3/WDR5/VIRMA/CREBBP/NSUN4/TRIM28/KDM6A/NR1H4/RNF20/RAB6A/RTF1/MEPCE/PRDM4/KDM4C/CMTR1/PAF1/PWP1/SETD7/FTSJ3/SETD1A/ASH1L/MCRS1/TGS1/ZMPSTE24/KDM4D/TFB2M/SUV39H1/LCMT2/RBBP5/MEN1/SNRPD3/MIS18A/CTR9	52
BP	GO:1900037	regulation of cellular response to hypoxia	0.000803657	0.0123061	0.0102381	ENO1/PIK3CB/TMBIM6/HYOU1/PINK1/DDAH1/CD34	7
BP	GO:0035306	positive regulation of dephosphorylation	0.000828845	0.0125887	0.0104732	CALM3/PTBP1/GBA/VRK3/AMBRA1/PPP1R7/SPPL3/PINK1/GNA12/PPP2R5D/SRC/HSP90AB1/PIN1/SMPD1/SYMPK	15
BP	GO:0043112	receptor metabolic process	0.000828845	0.0125887	0.0104732	CAPN1/PIK3R4/FURIN/VAMP3/DTX3L/BECN1/ECE1/OPTN/SH3GLB1/MTMR2/NSF/ABCA2/RAB11B/LAMTOR1/TBC1D16	15
BP	GO:0061951	establishment of protein localization to plasma membrane	0.000828845	0.0125887	0.0104732	RAB7A/RAB8A/ATP2C1/SEC16A/GORASP2/VAMP3/RAB11A/GOLGA7/GOLPH3L/RAB10/OPTN/SPTBN1/VPS35/PREPL/NSF	15
BP	GO:0016577	histone demethylation	0.000833564	0.0125887	0.0104732	KDM4A/KDM5C/KDM4B/KDM3B/KDM2A/KDM6A/FBXL19/KDM4C/KDM5B/KDM4D	10
BP	GO:1903955	positive regulation of protein targeting to mitochondrion	0.000833564	0.0125887	0.0104732	ATG13/VPS11/UBE2L3/PINK1/SH3GLB1/HSPA1L/HUWE1/SAE1/FZD5/LEPROT	10
BP	GO:0046939	nucleotide phosphorylation	0.000835409	0.0125887	0.0104732	PKM/AK4/JMJD8/PFKP/PGAM1/PFKL/ENO1/TPI1/APP/LDHA/HK1/PGK1/STAT3/GPI/GAPDH/PGM1/OGDH/EP300/GIT1/ZBTB7A/HK2	21
BP	GO:2001020	regulation of response to DNA damage stimulus	0.000840137	0.0126265	0.0105046	RUVBL1/PARP1/ABL1/CYREN/HNRNPK/DTX3L/PARP9/TP53/BABAM2/PIAS4/DHX9/TERF2/FAM168A/FBH1/UBE2V2/SMYD2/FXR1/NACC2/MAGEF1/OTUB1/TFIP11/ACTL6A/PSMD10/PML/TRIM28/TRIP12/CASP9/PRKDC/PTTG1IP/SPIDR/FXR2/ZMPSTE24/PPP4R3B/KDM4D/UBQLN4/RFWD3/ACTR2/CCAR2/KAT5/THOC5/TRRAP	41
BP	GO:0072599	establishment of protein localization to endoplasmic reticulum	0.000844108	0.0126527	0.0105264	SEC61A1/SRPRA/BAG6/HSPA5/SRP68/GET3/SEC62/RAB3GAP1/RAB10/CHMP4B/SRP72/UBL4A/SGTA	13
BP	GO:0051653	spindle localization	0.000847186	0.0126654	0.010537	DCTN1/MAP4/CLASP1/NSFL1C/MYH9/LLGL1/KPNB1/CDK5RAP2/NUMA1/HTT/DYNC1H1/ACTR2/FBXW11/ACTR3	14
BP	GO:0051099	positive regulation of binding	0.000858437	0.0127999	0.0106489	EIF4G1/CALM3/RALB/APP/PARP1/ADD1/ABL1/DTX3L/PARP9/SPPL3/NIBAN2/GSK3B/CTBP2/HFE/DHX9/POLDIP2/LRP1/MET/SIRT2/TICAM1/TRIM28/EP300/HSP90AB1/PIN1/MAPRE1/PPP2CB/HIPK2/PLXND1/KDM4D/NRP1/MEN1	31
BP	GO:0000271	polysaccharide biosynthetic process	0.000886854	0.0131546	0.010944	B4GALT5/AP2A1/GYS1/NDST1/GBE1/UGP2/GSK3B/PPP1CA/AKT2/EXT2/NFKB1/CLTC/EXT1/INPP5K/B3GNT9/HS2ST1/AKT1	17
BP	GO:0042274	ribosomal small subunit biogenesis	0.000886854	0.0131546	0.010944	MRPS7/DHX37/NAT10/ERAL1/XRCC5/TSR1/TSR3/UTP25/TSR2/ABT1/PRKDC/BMS1/NOL10/WDR46/SURF6/NOB1/MRPS11	17
BP	GO:0050687	negative regulation of defense response to virus	0.000897298	0.0132749	0.011044	ILRUN/RNF26/NLRX1/MUL1/GPATCH3/NPLOC4/TKFC/SEC14L1/TRAF3IP1	9
BP	GO:0016311	dephosphorylation	0.000910464	0.0134347	0.011177	CALM3/PPP2R1A/CTDSP1/PPP6R1/PTBP1/PPP2R3A/NCK1/GBA/PTPRF/VRK3/AMBRA1/SMG5/PPP1R7/DUSP3/YWHAE/SPPL3/BPNT2/ENSA/CTDSP2/GSK3B/PPP1CA/PINK1/PTPN9/PTPRA/SMG6/PPP1R11/PUDP/MINPP1/TNS3/PTPN14/PFKFB4/YWHAB/IQGAP1/SMG7/BPNT1/MTMR2/PPM1G/PFKFB3/GNA12/INPP5K/SGPP2/HSP90B1/PPP5C/PRUNE1/PPP2R5D/SRC/HSP90AB1/PIN1/SMPD1/HTT/GNAI2/PPP2CB/NUDT16/CTTNBP2NL/ACP2/PPP4R3B/PPP2R2A/PTPN18/FBXW11/PPM1F/SYMPK/PPP1R8/DLG1	63
BP	GO:0008361	regulation of cell size	0.000913795	0.0134489	0.0111888	SEMA5B/RPTOR/WDTC1/ANO6/DPYSL2/ABL1/AKT1S1/IST1/MSN/MEGF8/GSK3B/CYFIP1/RAB11A/CTTN/VAV2/CLCN3/RTN4/DBNL/MAP3K13/SIN3A/RAB21/LRRC8A/EIF4G2/HSP90AB1/DIP2B/SLC12A4/RYK/NRP1/SLC9A3R1/DNM2/SEMA4F/SLC12A7	32
BP	GO:0035437	maintenance of protein localization in endoplasmic reticulum	0.000941459	0.0137492	0.0114386	OS9/HSPA5/RER1/KDELR1/INSIG2/GPAA1	6
BP	GO:0046761	viral budding from plasma membrane	0.000941459	0.0137492	0.0114386	CHMP1A/CHMP6/CHMP7/CHMP3/CHMP4B/VPS4B	6
BP	GO:1903651	positive regulation of cytoplasmic transport	0.000941459	0.0137492	0.0114386	VPS11/MSN/EIPR1/RAB21/MTMR2/DAB2	6
BP	GO:1905475	regulation of protein localization to membrane	0.000948456	0.0137555	0.0114439	AP2M1/ZDHHC5/MYO1C/NMT1/CRKL/AP2B1/MIEF1/TMBIM1/RER1/ATP2C1/TMEM59/PTPN9/LRP1/MESD/STOM/AKT2/SQSTM1/CDH2/SPTBN1/MIEF2/CLTC/INPP5K/PRKCZ/DAB2/PGRMC1/ATP2B4/DAG1/SLC1A1/IQSEC2/AKT1/DLG1	31
BP	GO:0033260	nuclear DNA replication	0.000951296	0.0137555	0.0114439	MCM2/RTF2/UPF1/WIZ/TERF2/FEN1/TERF1/MCM3/INO80/ZMPSTE24/MCM4	11
BP	GO:0071985	multivesicular body sorting pathway	0.000951296	0.0137555	0.0114439	VCP/CHMP1A/CHMP6/UBXN6/CHMP7/CHMP3/CHMP4B/TMEM50A/VPS25/VPS4B/LEPROT	11
BP	GO:0051052	regulation of DNA metabolic process	0.000951576	0.0137555	0.0114439	HMCES/RUVBL1/PPP2R1A/UPF1/MAPK3/SMARCAL1/WIZ/MAPK1/PARP1/SUPT6H/POLE3/CYREN/SMG5/STAT6/NAT10/DTX3L/PARP9/ZBTB38/NIBAN2/TP53/BABAM2/XRCC5/TNFAIP1/DHX9/CCT7/SMG6/TERF2/FAM168A/FBH1/UBE2V2/MAGEF1/KPNA1/OTUB1/TFIP11/TERF1/ACTL6A/PML/MSH6/TRIM28/TRIP12/PRKD2/CHRAC1/DHX36/SRC/SENP2/HSP90AB1/MAP2K7/INO80/PRKDC/MCRS1/HNRNPU/SPIDR/BRPF3/PARN/ZMPSTE24/PPP4R3B/STOML2/KDM4D/CCT2/UBQLN4/LIG3/ACTR2/KAT5/CIZ1/T…	69
BP	GO:0005976	polysaccharide metabolic process	0.000977053	0.0140879	0.0117205	B4GALT5/AP2A1/GYS1/STK40/NDST1/GBE1/UGP2/GSK3B/PPP1CA/AKT2/EXT2/NFKB1/CLTC/EXT1/INPP5K/GAA/STBD1/B3GNT9/PHKA2/KHK/HS2ST1/AKT1	22
BP	GO:0018107	peptidyl-threonine phosphorylation	0.000987703	0.0141696	0.0117884	EIF4G1/CALM3/RPTOR/ACVR1B/APP/MAPK1/TNKS1BP1/DYRK1B/GSK3B/PRKACA/SIRT2/OXSR1/INPP5K/CDC42BPB/MARK2/PKN1/PARD3/PRKD2/PRKDC/ACVR1/HIPK2/CDC42BPA/AKT1	23
BP	GO:0030518	intracellular steroid hormone receptor signaling pathway	0.000987703	0.0141696	0.0117884	WBP2/VPS11/PARP1/DDX54/PRMT2/NCOR2/SMARCA4/CALR/CARM1/TRIP4/PKN1/EP300/VPS18/DAB2/SRC/KDM4C/YWHAH/ZMIZ1/UBA5/ZBTB7A/UFSP2/RBFOX2/CALCOCO1	23
BP	GO:0060147	regulation of post-transcriptional gene silencing	0.00101564	0.0144608	0.0120307	EIF4G1/STAT3/MAP2K1/NCOR2/TP53/DHX9/RIPK1/ADAR/FXR1/ELAVL1/PUM1/ZMPSTE24	12
BP	GO:1900368	regulation of post-transcriptional gene silencing by RNA	0.00101564	0.0144608	0.0120307	EIF4G1/STAT3/MAP2K1/NCOR2/TP53/DHX9/RIPK1/ADAR/FXR1/ELAVL1/PUM1/ZMPSTE24	12
BP	GO:1903214	regulation of protein targeting to mitochondrion	0.00101564	0.0144608	0.0120307	ATG13/VPS11/UBE2L3/PINK1/SH3GLB1/HSPA1L/HUWE1/BAG3/BNIP3L/SAE1/FZD5/LEPROT	12
BP	GO:0032535	regulation of cellular component size	0.00102546	0.0145641	0.0121167	SEMA5B/AP2M1/RPTOR/GRB2/WDTC1/ANO6/DPYSL2/NCK1/ADD1/ABL1/AKT1S1/IST1/MSN/TRIOBP/MEGF8/ATP13A2/GSK3B/PEX11B/PPP1CA/CYFIP1/RAB11A/CTTN/VAV2/CDC42EP4/CLCN3/RTN4/DBNL/FLII/ARHGAP35/MAP3K13/SIN3A/SPTBN1/RAB21/LRRC8A/ADD3/CAPZB/NCKAP1/NCK2/EIF4G2/SPTAN1/ARPC2/MLST8/WASHC5/WDR1/HSP90AB1/DIP2B/SLC12A4/RYK/NRP1/SLC9A3R1/DNM2/SEMA4F/SLC12A7/DLG1	54
BP	GO:1903747	regulation of establishment of protein localization to mitochondrion	0.00103717	0.0146742	0.0122082	ATG13/NMT1/VPS11/UBE2L3/PINK1/SH3GLB1/HSPA1L/HUWE1/BAG3/BNIP3L/SAE1/FZD5/LEPROT	13
BP	GO:0072521	purine-containing compound metabolic process	0.00103838	0.0146742	0.0122082	PKM/AK4/JMJD8/ACLY/PFKP/PGAM1/PFKL/ENO1/VCP/TPI1/APP/ELOVL1/LDHA/HK1/SLC35B2/ICMT/PARP1/PGK1/STAT3/GPI/GAPDH/PPCS/PGM1/PRPS1/PINK1/PDK2/PAICS/ADCY5/MLYCD/SHMT1/GMPS/OGDH/AK2/BPNT1/SPHK2/GTPBP1/EP300/AMPD2/COASY/PFAS/ADCY9/PDK1/PAPSS2/EFL1/GNAI3/ABCD1/GIT1/HACD2/PDK3/ATP6V1A/GART/NUDT16/PANK4/OPA1/ZBTB7A/STOML2/ADCY3/GPAT4/SLC25A13/HK2/NOS3/DLG1	62
BP	GO:0009615	response to virus	0.00106678	0.0150381	0.012511	POLR3H/ILRUN/ENO1/ABCF3/ARF1/AGBL5/RNF26/NLRX1/MUL1/HNRNPUL1/TOMM70/GBF1/DTX3L/PARP9/IL17RA/BECN1/GTF2F1/DHX9/RELA/IKBKG/CHMP3/DDX58/ADAR/RNF135/GPATCH3/NFKB1/RNF185/DNAJC3/SIN3A/EXT1/NPLOC4/IFNAR1/SERINC3/MAPK14/PML/TICAM1/TRIM28/TRAF3IP2/TRIM26/DHX36/RNF216/SRC/ZNFX1/BNIP3/BNIP3L/PUM1/XPR1/DDX1/SMPD1/TRIM8/DDX3X/TRIM35/TKFC/G3BP1/ZMPSTE24/SEC14L1/POLR3A/EIF2AK2/TRAF3IP1	59
BP	GO:2001243	negative regulation of intrinsic apoptotic signaling pathway	0.00109266	0.0153648	0.0127828	ENO1/TXNDC12/PIK3CB/GRINA/TMBIM6/HYOU1/SYVN1/NOC2L/PINK1/CREB3/SRC/MAPK7/MAPK8IP1/TRAP1/DDX3X/PTTG1IP/OPA1/CCAR2/WFS1/AKT1/NONO	21
BP	GO:0090174	organelle membrane fusion	0.00111013	0.0155719	0.0129551	RAB7A/RAB8A/VPS11/SNAP29/DYSF/VAMP3/VPS39/PIP4K2B/ATP13A2/TGFBRAP1/SNAPIN/CHMP3/PLEKHM1/SNAP47/GOSR1/AKT2/SEC22B/STX5/ANKRD27/GNAI3/GOSR2/RCC1L	22
BP	GO:0090307	mitotic spindle assembly	0.0011171	0.0156311	0.0130043	CHMP1A/CHMP6/SMC1A/GOLGA2/CHMP7/RAB11A/CHMP3/POLDIP2/CLASP1/STAG1/CHMP4B/KPNB1/FLNA/HNRNPU/KIF3B/VPS4B	16
BP	GO:0016052	carbohydrate catabolic process	0.00115746	0.0161166	0.0134082	PKM/JMJD8/PFKP/PGAM1/PFKL/ENO1/TPI1/APP/LDHA/HK1/PGK1/STAT3/GPI/GAPDH/PGM1/TP53/PPP1CA/LRP5/OGDH/NAGA/GAA/EP300/STBD1/SCARB2/GIT1/TKFC/ZBTB7A/HK2	28
BP	GO:0070507	regulation of microtubule cytoskeleton organization	0.00115746	0.0161166	0.0134082	CHMP1A/CHMP6/DCTN1/NUP62/ABL1/RNF4/GSK3B/KATNB1/MAP1S/CHMP7/CHMP3/CLASP1/MET/PHLDB2/CHMP4B/CLTC/MARK2/PRUNE1/CDK5RAP2/NUMA1/GIT1/MAPRE1/HNRNPU/CAMSAP1/VPS4B/BICD2/DYNC1H1/TRAF3IP1	28
BP	GO:2001252	positive regulation of chromosome organization	0.00117663	0.0162375	0.0135088	MAPK3/MAPK1/XRCC5/CCT7/TERF2/SIN3A/FEN1/MORC2/PML/TRIM28/DHX36/NUMA1/MAP2K7/RAD21/NCAPD2/PARN/MAD2L1BP/CCT2/CCT3	19
BP	GO:0008654	phospholipid biosynthetic process	0.00118067	0.0162375	0.0135088	PIK3R4/AGPAT1/PGAP3/DHDDS/PIGS/PCYT1A/PIGX/PIK3CB/CDIPT/PI4KB/MBOAT7/PIGO/AGPAT3/PIP4K2B/BPNT2/BECN1/LPCAT3/PIGT/GPAA1/PIGB/ORMDL3/HDHD5/VAC14/BPNT1/MTMR2/INPP5K/SPHK2/NR1H4/ABCA2/IP6K1/PIP4K2C/PTDSS1/PIGU/PIGG/SLC44A2/GPAT4/LPCAT1/LPGAT1/PIP5K1C/OSBP/PI4KA/IPMK	42
BP	GO:0070059	intrinsic apoptotic signaling pathway in response to endoplasmic reticulum stress	0.00118449	0.0162375	0.0135088	TXNDC12/BAG6/GRINA/TMBIM6/HYOU1/NCK1/SYVN1/TP53/CREB3/SERINC3/NCK2/PML/DAB2IP/OPA1/WFS1	15
BP	GO:0036507	protein demannosylation	0.00120162	0.0162375	0.0135088	MAN1B1/SYVN1/UGGT1/RNF185/RNF5/RNF139/EDEM2	7
BP	GO:0036508	protein alpha-1,2-demannosylation	0.00120162	0.0162375	0.0135088	MAN1B1/SYVN1/UGGT1/RNF185/RNF5/RNF139/EDEM2	7
BP	GO:0046112	nucleobase biosynthetic process	0.00120162	0.0162375	0.0135088	UMPS/PRPS1/PAICS/SHMT1/GMPS/GART/DHODH	7
BP	GO:0008053	mitochondrial fusion	0.00120554	0.0162375	0.0135088	MUL1/MFN2/VAT1/HUWE1/BNIP3/OPA1/STOML2/USP30/MIGA1	9
BP	GO:0010971	positive regulation of G2/M transition of mitotic cell cycle	0.00120554	0.0162375	0.0135088	APP/RAB11A/SIN3A/CDK4/CCND1/RCC2/RRM1/MTA3/VPS4B	9
BP	GO:0019076	viral release from host cell	0.00120554	0.0162375	0.0135088	RAB7A/CHMP1A/CHMP6/IST1/DDB1/CHMP7/CHMP3/CHMP4B/VPS4B	9
BP	GO:0035890	exit from host	0.00120554	0.0162375	0.0135088	RAB7A/CHMP1A/CHMP6/IST1/DDB1/CHMP7/CHMP3/CHMP4B/VPS4B	9
BP	GO:0035891	exit from host cell	0.00120554	0.0162375	0.0135088	RAB7A/CHMP1A/CHMP6/IST1/DDB1/CHMP7/CHMP3/CHMP4B/VPS4B	9
BP	GO:0070076	histone lysine demethylation	0.00120554	0.0162375	0.0135088	KDM4A/KDM5C/KDM4B/KDM3B/KDM2A/KDM6A/KDM4C/KDM5B/KDM4D	9
BP	GO:2000765	regulation of cytoplasmic translation	0.00120554	0.0162375	0.0135088	PKM/CNBP/NCK1/DHX9/CSDE1/YTHDF2/DHX36/HNRNPU/YBX1	9
BP	GO:1901998	toxin transport	0.00120616	0.0162375	0.0135088	COPB2/RAB43/HSPA5/COPZ1/CCT7/TRIP4/ATP6V0A1/BNIP3/CCT2/NRP1/CCT3	11
BP	GO:0007219	Notch signaling pathway	0.00121691	0.0163235	0.0135804	APP/NCSTN/SLC35C1/APH1A/STAT3/WWP2/DTX3L/NIBAN2/TRAF7/RITA1/HIF1AN/POFUT1/SLC35C2/MAML2/LLGL1/YTHDF2/ANXA4/NR1H4/MAML1/EPN1/POGLUT1/SRC/NEPRO/ZMIZ1/NLE1/EPN2/GALNT11/NOTCH1/ZBTB7A/HNF1B/NOS3/AKT1	32
BP	GO:0032091	negative regulation of protein binding	0.0012183	0.0163235	0.0135804	RALB/MAPK3/TMBIM6/PTPRF/ATP2A2/DNAJB2/LRPAP1/GSK3B/GTF2F1/HFE/PPP1CA/GOLGA2/TFIP11/STUB1/DAB2/CTNNBIP1/PIN1/PEX14/SYMPK/AKT1	20
BP	GO:0031058	positive regulation of histone modification	0.00124496	0.0166414	0.0138448	WBP2/RNF40/ZBTB7B/MAPK3/C6orf89/GLYR1/TADA2B/TP53/PINK1/HCFC1/SART3/SMARCB1/SPHK2/WDR5/RNF20/PRKD2/RTF1/PAF1/MCRS1/SUV39H1/CTR9	21
BP	GO:0042177	negative regulation of protein catabolic process	0.00125338	0.0167147	0.0139058	PSMF1/SUFU/BAG6/FURIN/SF3B3/ATP13A2/ALAD/HFE/RELA/SNX12/SIRT2/VPS35/N4BP1/RGP1/PML/HSP90AB1/PIN1/PDCL3/DAB2IP/FLNA/HIPK2/SGTA/CCAR2/EIF3H	24
BP	GO:1902410	mitotic cytokinetic process	0.00126284	0.0168014	0.013978	CHMP1A/CHMP6/ARF1/NUP62/CHMP7/CHMP3/CHMP4B/VPS4B	8
BP	GO:2001236	regulation of extrinsic apoptotic signaling pathway	0.00128371	0.0170391	0.0141757	CTNNA1/PPP2R1A/TMBIM1/PAK2/SIAH2/GSK3B/PPP1CA/RELA/CTTN/RIPK1/PDIA3/ICAM1/PML/PSME3/SRC/RFFL/MAPK7/ITGAV/ACVR1/HTT/DDX3X/PEA15/MADD/UNC5B/WWOX/NRP1/NOS3/AKT1	28
BP	GO:0061077	chaperone-mediated protein folding	0.00131525	0.0174171	0.0144902	DNAJB12/UNC45A/HSPA5/DNAJC5/TOR1B/DNAJB2/TOR1A/CCT7/PEX19/HSPA1L/ST13/PDCL3/TRAP1/PDIA4/CCT2/CCT3	16
BP	GO:0006109	regulation of carbohydrate metabolic process	0.00133577	0.0176477	0.014682	JMJD8/PGAM1/AP2A1/BCKDK/ADIPOR1/APP/STAT3/DDB1/TP53/GSK3B/PPP1CA/PDK2/AKT2/MLYCD/NFKB1/CLTC/INPP5K/WDR5/EP300/SRC/PDK1/SESN2/SCARB2/GIT1/PDK3/SOGA1/ZMPSTE24/ZBTB7A/PPP4R3B/NCOA2/KHK/AKT1	32
BP	GO:0097191	extrinsic apoptotic signaling pathway	0.00134708	0.0177558	0.014772	CTNNA1/ACVR1B/PPP2R1A/TMBIM1/PAK2/SIAH2/BEX3/GSK3B/PPP1CA/RELA/CTTN/DELE1/RIPK1/PDIA3/RNF41/TNFRSF1A/ICAM1/IL6R/PML/PSME3/SRC/BAG3/RFFL/MAPK7/TRADD/ITGAV/ACVR1/DAB2IP/HTT/DDX3X/PEA15/MADD/UNC5B/WWOX/NRP1/NOS3/AKT1	37
BP	GO:0008593	regulation of Notch signaling pathway	0.00139249	0.0183118	0.0152346	SLC35C1/STAT3/WWP2/NIBAN2/RITA1/HIF1AN/POFUT1/SLC35C2/LLGL1/YTHDF2/POGLUT1/SRC/NEPRO/ZMIZ1/EPN2/GALNT11/NOTCH1/ZBTB7A/NOS3/AKT1	20
BP	GO:0046390	ribose phosphate biosynthetic process	0.00139657	0.0183193	0.0152407	UMPS/AK4/ACLY/ENO1/VCP/ELOVL1/SLC35B2/PARP1/PPCS/PRPS1/PINK1/PDK2/PAICS/ADCY5/MLYCD/GMPS/AK2/SPHK2/AMPD2/COASY/PFAS/ADCY9/PDK1/PAPSS2/HACD2/PDK3/ATP6V1A/GART/PANK4/STOML2/ADCY3/SLC25A13/DHODH	33
BP	GO:0098930	axonal transport	0.00140569	0.0183193	0.0152407	AP3D1/SNAPIN/AP3S2/AP3M1/BLOC1S3/TERF2/ARL8A/RAB21/KIF1C/KIF1B/OPA1/KIF3B/DYNC1H1/FBXW11/AP3B1	15
BP	GO:0043162	ubiquitin-dependent protein catabolic process via the multivesicular body sorting pathway	0.00140595	0.0183193	0.0152407	UBAP1/CHMP1A/CHMP6/VPS37C/CHMP7/CHMP3/CHMP4B/PLAA/VPS25/VPS4B	10
BP	GO:0070670	response to interleukin-4	0.00140595	0.0183193	0.0152407	MCM2/HSPA5/KEAP1/STAT6/TUBA1B/ALAD/STAT5B/PML/CDK4/HSP90AB1	10
BP	GO:0006476	protein deacetylation	0.00141997	0.0183791	0.0152905	TBL1X/ZBTB7B/GATAD2A/C6orf89/YEATS2/TP53/PINK1/HDAC3/BAZ2A/SIRT2/SIN3A/SPHK2/WDR5/EP300/RBBP4/PRKD2/SIRT3/FLNA/MTA3/RBBP7/CCAR2/TBL1XR1/SUV39H1	23
BP	GO:0008286	insulin receptor signaling pathway	0.00141997	0.0183791	0.0152905	ADIPOR1/GRB2/ZBTB7B/NCK1/PIP4K2B/SHC1/GSK3B/PDK2/PTPRA/AKT2/FOXO4/INPP5K/NCOA5/PRKCZ/NR1H4/CDK4/BCAR1/SRC/PIP4K2C/GNAI2/SOGA1/AKT1/SIK2	23
BP	GO:0010639	negative regulation of organelle organization	0.00142082	0.0183791	0.0152905	RAB7A/F11R/MCM2/PARP1/PAK2/ADD1/MUL1/TRIOBP/NAT10/WASF2/TP53/TMEM14A/BECN1/KATNB1/PINK1/MAP4/CLASP1/NUBP1/SMG6/TERF2/RNF41/MET/PHLDB2/VAT1/ARHGEF18/FLII/SPTBN1/CHMP4B/ADD3/CAPZB/INPP5K/HUWE1/TERF1/RHPN2/PSMD10/SPTAN1/SEC22B/CDK5RAP2/SRC/BNIP3/TMEM39A/IK/ANKRD27/RAD21/MAPRE1/HNRNPU/CAMSAP1/OPA1/MAD2L1BP/H3-3B/TOM1L2/DNM2/USP30/AKT1	54
BP	GO:0046474	glycerophospholipid biosynthetic process	0.00142348	0.0183791	0.0152905	PIK3R4/AGPAT1/PGAP3/PIGS/PCYT1A/PIGX/PIK3CB/CDIPT/PI4KB/MBOAT7/PIGO/AGPAT3/PIP4K2B/BPNT2/BECN1/LPCAT3/PIGT/GPAA1/PIGB/HDHD5/VAC14/BPNT1/MTMR2/INPP5K/NR1H4/IP6K1/PIP4K2C/PTDSS1/PIGU/PIGG/SLC44A2/GPAT4/LPCAT1/PIP5K1C/PI4KA/IPMK	36
BP	GO:0009260	ribonucleotide biosynthetic process	0.00146458	0.0188669	0.0156963	UMPS/AK4/ACLY/ENO1/VCP/ELOVL1/SLC35B2/PARP1/PPCS/PINK1/PDK2/PAICS/ADCY5/MLYCD/GMPS/AK2/SPHK2/AMPD2/COASY/PFAS/ADCY9/PDK1/PAPSS2/HACD2/PDK3/ATP6V1A/GART/PANK4/STOML2/ADCY3/SLC25A13/DHODH	32
BP	GO:1900024	regulation of substrate adhesion-dependent cell spreading	0.00148206	0.0190489	0.0158477	P4HB/CRKL/ACTN4/ABL1/TRIOBP/CALR/DAB2/ARPC2/DOCK1/RCC2/FLNA/NRP1/DNM2/PTK2	14
BP	GO:0006264	mitochondrial DNA replication	0.00150799	0.0192082	0.0159803	POLG/DNAJA3/RRM1/STOML2/TWNK/LIG3	6
BP	GO:0046753	non-lytic viral release	0.00150799	0.0192082	0.0159803	CHMP1A/CHMP6/CHMP7/CHMP3/CHMP4B/VPS4B	6
BP	GO:0051984	positive regulation of chromosome segregation	0.00150799	0.0192082	0.0159803	BECN1/SIRT2/NUMA1/RCC2/HNRNPU/MAD2L1BP	6
BP	GO:1904152	regulation of retrograde protein transport, ER to cytosol	0.00150799	0.0192082	0.0159803	OS9/UBAC2/BCAP31/DERL2/EDEM2/ERLEC1	6
BP	GO:0060966	regulation of gene silencing by RNA	0.00155107	0.0197128	0.0164001	EIF4G1/STAT3/MAP2K1/NCOR2/TP53/DHX9/RIPK1/ADAR/FXR1/ELAVL1/PUM1/ZMPSTE24	12
BP	GO:0032479	regulation of type I interferon production	0.00158744	0.0200406	0.0166728	ILRUN/RNF26/NLRX1/IRAK1/GAPDH/TOMM70/OTUD5/DHX9/DDX58/RNF135/GPATCH3/NPLOC4/TICAM1/DHX36/RNF216/SIRPA/DDX3X/G3BP1/POLR3A/TRAF3IP1	20
BP	GO:0032606	type I interferon production	0.00158744	0.0200406	0.0166728	ILRUN/RNF26/NLRX1/IRAK1/GAPDH/TOMM70/OTUD5/DHX9/DDX58/RNF135/GPATCH3/NPLOC4/TICAM1/DHX36/RNF216/SIRPA/DDX3X/G3BP1/POLR3A/TRAF3IP1	20
BP	GO:0050773	regulation of dendrite development	0.00158744	0.0200406	0.0166728	CRKL/ABL1/CUX1/GSK3B/CYFIP1/CARM1/DBNL/RAB21/SARM1/VLDLR/CUL7/DHX36/STAU2/YWHAH/ANKRD27/EEF2K/FBXW8/DAB2IP/CAPRIN1/ACTR2	20
BP	GO:0009152	purine ribonucleotide biosynthetic process	0.00160186	0.0201677	0.0167786	AK4/ACLY/ENO1/VCP/ELOVL1/SLC35B2/PARP1/PPCS/PINK1/PDK2/PAICS/ADCY5/MLYCD/GMPS/AK2/SPHK2/AMPD2/COASY/PFAS/ADCY9/PDK1/PAPSS2/HACD2/PDK3/ATP6V1A/GART/PANK4/STOML2/ADCY3/SLC25A13	30
BP	GO:0006906	vesicle fusion	0.00160461	0.0201677	0.0167786	RAB7A/RAB8A/VPS11/SNAP29/DYSF/VAMP3/VPS39/PIP4K2B/ATP13A2/TGFBRAP1/SNAPIN/CHMP3/PLEKHM1/SNAP47/GOSR1/AKT2/SEC22B/STX5/ANKRD27/GNAI3/GOSR2	21
BP	GO:0071826	ribonucleoprotein complex subunit organization	0.00163602	0.0205171	0.0170692	VCP/AAR2/RUVBL1/EIF4H/MRPS7/PRPF19/SRSF9/DDX23/PUF60/SF3A1/ERAL1/TRAF7/XRCC5/DHX9/GEMIN4/SNRNP200/SART3/DHX8/PRPF6/SLU7/PRPF8/TFIP11/HSP90AB1/DDX1/ABT1/PRKDC/NLE1/SF3A3/CD2BP2/POLR2D/TGS1/COIL/MRTO4/MRPS11/SNRPD3	35
BP	GO:1901264	carbohydrate derivative transport	0.00164765	0.0205786	0.0171204	SLC35A4/SLC35A2/SLC35B2/SLC35C1/SLC35A5/SLC35B1/SLC33A1/SLC35C2/LRRC8A/VLDLR/SLC25A23/RALBP1/ABCD1/SLC35D1/SLC25A17/CD47/SLC37A4	17
BP	GO:0009113	purine nucleobase biosynthetic process	0.00166864	0.0205786	0.0171204	PRPS1/PAICS/SHMT1/GMPS/GART	5
BP	GO:0018401	peptidyl-proline hydroxylation to 4-hydroxy-L-proline	0.00166864	0.0205786	0.0171204	P4HB/EGLN1/P4HA1/EGLN3/P4HA2	5
BP	GO:0030953	astral microtubule organization	0.00166864	0.0205786	0.0171204	RAB11A/CLASP1/KPNB1/NUMA1/DLG1	5
BP	GO:0035646	endosome to melanosome transport	0.00166864	0.0205786	0.0171204	AP1M1/AP3D1/BLOC1S3/ANKRD27/AP1G1	5
BP	GO:0043485	endosome to pigment granule transport	0.00166864	0.0205786	0.0171204	AP1M1/AP3D1/BLOC1S3/ANKRD27/AP1G1	5
BP	GO:0048757	pigment granule maturation	0.00166864	0.0205786	0.0171204	AP1M1/AP3D1/BLOC1S3/ANKRD27/AP1G1	5
BP	GO:0061025	membrane fusion	0.0016699	0.0205786	0.0171204	RAB7A/RAB8A/VPS11/BET1L/SNAP29/DYSF/VAMP3/VPS39/PIP4K2B/ATP13A2/TGFBRAP1/SNAPIN/NAPA/CHMP3/PLEKHM1/SNAP47/GOSR1/NSFL1C/RABIF/AKT2/HUWE1/NSF/SEC22B/STX5/ANKRD27/GNAI3/YKT6/GOSR2/RCC1L	29
BP	GO:0046777	protein autophosphorylation	0.00172299	0.0211231	0.0175734	CALM3/ATG13/ACVR1B/CAMKK2/NEK6/MAPK3/MAPKAPK2/PAK2/IRAK1/TNKS1BP1/ABL1/MVP/DYRK1B/STK25/ATP13A2/GSK3B/STK16/PINK1/MAP3K11/TAOK2/PRKACA/RIPK1/MAP3K13/OXSR1/MARK2/STK24/TRIM28/PRKD2/SRC/EEF2K/DDX3X/STK10/TNK1/PTK2/EIF2AK2/AKT1/SIK2	37
BP	GO:0001778	plasma membrane repair	0.00172897	0.0211231	0.0175734	CHMP1A/CHMP6/DYSF/CHMP7/CHMP3/MYH9/CHMP4B/SMPD1	8
BP	GO:0018196	peptidyl-asparagine modification	0.00172897	0.0211231	0.0175734	RPN1/DDOST/MGAT1/RPN2/STT3A/HIF1AN/UGGT1/MAGT1	8
BP	GO:0036003	positive regulation of transcription from RNA polymerase II promoter in response to stress	0.00172897	0.0211231	0.0175734	HSPA5/GCN1/ATF6B/TP53/MAPK7/SESN2/ATF6/NOTCH1	8
BP	GO:0006337	nucleosome disassembly	0.00173872	0.0211967	0.0176346	SMARCD1/GRWD1/SMARCA4/SMARCD2/SMARCC2/SSRP1/SMARCB1	7
BP	GO:1905898	positive regulation of response to endoplasmic reticulum stress	0.00179332	0.0218155	0.0181495	BAG6/NCK1/BCAP31/RNF185/SERINC3/NCK2/UBQLN2/DAB2IP/ATF6/SGTA	10
BP	GO:0071897	DNA biosynthetic process	0.0018211	0.0221061	0.0183912	VCP/MAPK3/RPA1/USP10/MAPK1/TNKS1BP1/POLE3/POLG/SMG5/NAT10/NIBAN2/TP53/XRCC5/POLDIP2/NHP2/CCT7/SMG6/TERF2/TERF1/RFC1/PRKD2/CHRAC1/SRC/TK2/HSP90AB1/MAP2K7/POLD2/HNRNPU/PARN/CCT2/LIG3/MEN1/CCT3	33
BP	GO:0051972	regulation of telomerase activity	0.00189529	0.0229576	0.0190996	MAPK3/MAPK1/TP53/XRCC5/SMG6/TERF1/SRC/HSP90AB1/MAP2K7/PARN/CCT2/MEN1	12
BP	GO:1901653	cellular response to peptide	0.00194471	0.0235061	0.0195559	PKM/MYO1C/ADIPOR1/RAB8A/GRB2/APP/ZBTB7B/WDTC1/PARP1/NCK1/AHCYL1/STAT3/STAT6/PIP4K2B/SHC1/TP53/GSK3B/INSIG2/RELA/CYFIP1/JAK1/LRP1/PDK2/PTPRA/STAT5B/RAB10/AKT2/NFKB1/FOXO4/ICAM1/MBD5/KLF11/INPP5K/NCOA5/PRKCZ/NR1H4/CDK4/YWHAG/BCAR1/SRC/EPRS1/PIP4K2C/PRKDC/EEF2K/GNAI2/SYAP1/SOGA1/LEPROT/DENND4C/PLCB1/PTK2/MEN1/AKT1/SIK2	54
BP	GO:0038127	ERBB signaling pathway	0.00200513	0.024185	0.0201207	RAB7A/CHMP6/GRB2/MAPK1/NUP62/ABL1/MVP/DUSP3/SHC1/SHKBP1/RTN4/IQGAP1/STUB1/NCK2/HIP1/BCAR1/SRC/VPS25/DAB2IP/CPNE3/PTPN18/PTK2/AKT1	23
BP	GO:0051100	negative regulation of binding	0.00202073	0.0243215	0.0202343	ILRUN/RALB/MAPK3/TMBIM6/PTPRF/C4orf3/ATP2A2/DNAJB2/LRPAP1/GSK3B/GTF2F1/HFE/PPP1CA/SUMO3/GOLGA2/FBH1/PEX19/SIN3A/TFIP11/STUB1/DAB2/MEPCE/CTNNBIP1/SENP2/SUMO1/PIN1/PEX14/SYMPK/AKT1	29
BP	GO:0030516	regulation of axon extension	0.00202575	0.0243305	0.0202418	SEMA5B/DPYSL2/ABL1/MEGF8/GSK3B/CYFIP1/RAB11A/CTTN/RTN4/DBNL/MAP3K13/SIN3A/RAB21/EIF4G2/DIP2B/RYK/NRP1/DNM2/SEMA4F	19
BP	GO:0007346	regulation of mitotic cell cycle	0.00208759	0.0250102	0.0208072	EIF4G1/RPTOR/NEK11/NEK6/APP/CTDSP1/NUP62/ABL1/PRMT2/AMBRA1/DDB1/DUSP3/GBF1/YWHAE/CTDSP2/TP53/BABAM2/TAOK2/RAB11A/LRP5/POLDIP2/TOPBP1/FZR1/STAT5B/GIGYF2/FOXO4/SIRT2/NACC2/SIN3A/IQGAP1/CDC23/USP22/PML/CUL7/CDK4/MEPCE/PSME3/CDK5RAP2/SENP2/CCND1/IK/PKD2/PIN1/INO80/PRKDC/ACVR1/RCC2/DDX3X/RAD21/NLE1/TRIM35/HNRNPU/RRM1/CUL3/MTA3/AATF/VPS4B/MAD2L1BP/ZMPSTE24/RFWD3/INIP/TOM1L2/SLC9A3R1/TTLL12/ECD/PLCB1/AK…	68
BP	GO:0043967	histone H4 acetylation	0.00209555	0.0250102	0.0208072	RUVBL1/NAA50/NAA60/HCFC1/APBB1/HAT1/MSL2/SMARCB1/USP22/WDR5/ACTL6A/EP300/MCRS1/ZMPSTE24/KAT5/TRRAP	16
BP	GO:0140029	exocytic process	0.00209555	0.0250102	0.0208072	RAB3D/SNX4/RAB8A/RALB/VPS11/SNAP29/VAMP3/SNAPIN/CTBP2/NAPA/SNAP47/RAB10/SCFD2/VPS18/UNC13B/YKT6	16
BP	GO:0043434	response to peptide hormone	0.00218721	0.0260197	0.0216471	PKM/MYO1C/RNF40/ADIPOR1/RAB8A/GRB2/ZBTB7B/HADHA/WDTC1/PARP1/NCK1/AHCYL1/STAT3/SLC2A1/STAT6/PIP4K2B/SHC1/GSK3B/INSIG2/RELA/CYFIP1/JAK1/PDK2/PTPRA/EIF2B1/STAT5B/RAB10/AKT2/NFKB1/FOXO4/MBD5/MEAK7/INPP5K/NCOA5/MAPK14/PRKCZ/NR1H4/CDK4/EIF2B5/YWHAG/BCAR1/SRC/DAG1/EPRS1/PIP4K2C/SESN2/PRKDC/EEF2K/GNAI2/SYAP1/SOGA1/LEPROT/DENND4C/KHK/PLCB1/PTK2/MEN1/AKT1/SIK2	59
BP	GO:0035601	protein deacylation	0.0021893	0.0260197	0.0216471	TBL1X/ZBTB7B/GATAD2A/C6orf89/YEATS2/TP53/PINK1/HDAC3/LYPLA2/BAZ2A/SIRT2/SIN3A/SPHK2/WDR5/EP300/RBBP4/PRKD2/SIRT3/FLNA/MTA3/RBBP7/CCAR2/TBL1XR1/SUV39H1	24
BP	GO:0016925	protein sumoylation	0.00221556	0.0262769	0.0218611	ZBED1/MUL1/PIAS4/SUMO3/RELA/TOLLIP/PML/TRIM28/HMG20A/SAE1/SUMO1/PIAS3/ZMIZ1	13
BP	GO:0016574	histone ubiquitination	0.00229968	0.0270627	0.0225148	RNF40/DDB1/DTX3L/ATXN7L3/OTUB1/USP22/HUWE1/TRIP12/RNF20/PAF1/LEO1/CTR9	12
BP	GO:0019511	peptidyl-proline hydroxylation	0.00230087	0.0270627	0.0225148	P4HB/EGLN1/P3H2/P4HA1/EGLN3/P4HA2	6
BP	GO:0032933	SREBP signaling pathway	0.00230087	0.0270627	0.0225148	ZBTB7B/ERLIN1/INSIG2/LPCAT3/ERLIN2/EIF2A	6
BP	GO:1900102	negative regulation of endoplasmic reticulum unfolded protein response	0.00230087	0.0270627	0.0225148	HSPA5/NCK1/ATF6B/NCK2/BFAR/WFS1	6
BP	GO:0033233	regulation of protein sumoylation	0.00232106	0.0271779	0.0226107	MUL1/PIAS4/RELA/TOLLIP/HMG20A/SAE1/PIAS3/ZMIZ1	8
BP	GO:0060964	regulation of miRNA-mediated gene silencing	0.00232503	0.0271779	0.0226107	EIF4G1/STAT3/MAP2K1/NCOR2/TP53/DHX9/RIPK1/FXR1/ELAVL1/PUM1/ZMPSTE24	11
BP	GO:1900026	positive regulation of substrate adhesion-dependent cell spreading	0.00232503	0.0271779	0.0226107	P4HB/CRKL/ABL1/TRIOBP/CALR/DAB2/ARPC2/DOCK1/FLNA/NRP1/DNM2	11
BP	GO:0090501	RNA phosphodiester bond hydrolysis	0.00242114	0.0282433	0.0234971	POP1/NCBP2/ERI3/DBR1/ELAC2/SND1/CSTF2/ISG20L2/TSEN34/NHP2/SMG6/TSR1/FEN1/N4BP1/CSTF2T/HELZ2/CNOT6/POP4/TOE1/ABT1/BMS1/NUDT16/PARN/EDC3/PPP1R8/NOB1/CNOT8	27
BP	GO:0006007	glucose catabolic process	0.002445	0.028405	0.0236316	PFKP/PFKL/ENO1/HK1/TP53/LRP5/HK2	7
BP	GO:0015919	peroxisomal membrane transport	0.002445	0.028405	0.0236316	PEX10/PEX5/PEX19/PEX26/ABCD1/PEX13/PEX14	7
BP	GO:0031396	regulation of protein ubiquitination	0.00246802	0.028614	0.0238054	RNF40/HSPA5/U2AF2/ABL1/UBE2L3/SIAH2/DTX3L/DNAJB2/PINK1/HDAC3/PEF1/FZR1/WBP1L/SQSTM1/UBE2V2/N4BP1/OTUB1/STUB1/HUWE1/PSMD10/TICAM1/TRIP12/PLAA/RNF20/SENP2/HSP90AB1/PIN1/DDX3X/MAPK9/PTTG1IP/CUL3/SASH1/WFS1/AKT1/CTR9	35
BP	GO:0001558	regulation of cell growth	0.00255047	0.0295039	0.0245458	SEMA5B/EIF4G1/CLSTN3/CLSTN1/ENO1/RPTOR/ACVR1B/CRKL/PPP2R1A/ADIPOR1/DPYSL2/ABL1/EI24/MUL1/IST1/TOMM70/NAIF1/SMARCA4/MEGF8/DNAJB2/TP53/GSK3B/PAK4/CYFIP1/TAOK2/RAB11A/CTTN/NUBP1/RTN4/DBNL/MAP3K13/SIN3A/RAB21/SPHK2/PSMD10/PML/EXTL3/EIF4G2/PLAA/SMARCA2/DAB2/BCAR1/EBAG9/DIP2B/SESN2/INO80/DDX3X/DDX49/DERL2/RYK/RBBP7/H3-3B/NRP1/LAMTOR1/CCAR2/HPN/DNM2/SEMA4F/AKT1/SERTAD2	60
BP	GO:0045936	negative regulation of phosphate metabolic process	0.00255517	0.0295039	0.0245458	EIF4G1/CALM3/CRKL/CHMP6/PPP2R1A/CTDSP1/PIK3CB/WWTR1/NUP62/PARP1/PAK2/NCK1/GBA/ABL1/STAT3/AKT1S1/MVP/PIP4K2B/DUSP3/YWHAE/ENSA/CTDSP2/TP53/GSK3B/MLLT1/LRP5/LRP1/PPP1R11/ADAR/YWHAB/SIRT2/DNAJC3/IQGAP1/SH3BP5L/INPP5K/NCK2/PKN1/PARD3/AIDA/PRKCZ/ABCA2/YWHAG/CDK5RAP2/VPS25/SIRPA/PIP4K2C/MAPK8IP1/PWP1/SMPD1/PRKDC/DAB2IP/GIT1/HNRNPU/GNAI2/PPP4R3B/GNAQ/PPM1F/LPCAT1/PPP1R8/GGNBP2/MEN1/AKT1/TRAF3IP1	63
BP	GO:0072665	protein localization to vacuole	0.00266629	0.0306237	0.0254775	RAB7A/AP3D1/PIK3R4/VPS37C/MON1B/ATP13A2/AP3M1/RTN4/SH3GLB1/MEAK7/GLMP/VPS25/SCARB2/GNPTAB/AP3B1	15
BP	GO:0006506	GPI anchor biosynthetic process	0.00266832	0.0306237	0.0254775	PGAP3/PIGS/PIGX/PIGO/PIGT/GPAA1/PIGB/PIGU/PIGG	9
BP	GO:1902751	positive regulation of cell cycle G2/M phase transition	0.00266832	0.0306237	0.0254775	APP/RAB11A/SIN3A/CDK4/CCND1/RCC2/RRM1/MTA3/VPS4B	9
BP	GO:0010563	negative regulation of phosphorus metabolic process	0.00269618	0.0308811	0.0256916	EIF4G1/CALM3/CRKL/CHMP6/PPP2R1A/CTDSP1/PIK3CB/WWTR1/NUP62/PARP1/PAK2/NCK1/GBA/ABL1/STAT3/AKT1S1/MVP/PIP4K2B/DUSP3/YWHAE/ENSA/CTDSP2/TP53/GSK3B/MLLT1/LRP5/LRP1/PPP1R11/ADAR/YWHAB/SIRT2/DNAJC3/IQGAP1/SH3BP5L/INPP5K/NCK2/PKN1/PARD3/AIDA/PRKCZ/ABCA2/YWHAG/CDK5RAP2/VPS25/SIRPA/PIP4K2C/MAPK8IP1/PWP1/SMPD1/PRKDC/DAB2IP/GIT1/HNRNPU/GNAI2/PPP4R3B/GNAQ/PPM1F/LPCAT1/PPP1R8/GGNBP2/MEN1/AKT1/TRAF3IP1	63
BP	GO:0008089	anterograde axonal transport	0.00277176	0.0316828	0.0263585	AP3D1/SNAPIN/AP3S2/AP3M1/BLOC1S3/TERF2/ARL8A/RAB21/KIF1C/KIF1B/KIF3B/AP3B1	12
BP	GO:0006665	sphingolipid metabolic process	0.00279666	0.0317018	0.0263743	B4GALT5/B4GALT4/PPP2R1A/ELOVL1/SMPD4/GBA/CERS2/ST3GAL2/ORMDL3/CSNK1G2/CLN6/TM9SF2/NAGA/SERINC3/SPHK2/SGPL1/SGPP2/PRKD2/ABCA2/TEX2/SMPD1/SIRT3/HACD2/A4GALT/SPNS2/B4GALT3/OSBP/DEGS1	28
BP	GO:0006735	NADH regeneration	0.0028069	0.0317018	0.0263743	PFKP/PFKL/ENO1/HK1/HK2	5
BP	GO:0031293	membrane protein intracellular domain proteolysis	0.0028069	0.0317018	0.0263743	NCSTN/MBTPS1/APH1A/RHBDD1/ADAM9	5
BP	GO:0039532	negative regulation of viral-induced cytoplasmic pattern recognition receptor signaling pathway	0.0028069	0.0317018	0.0263743	NLRX1/GPATCH3/NPLOC4/TKFC/SEC14L1	5
BP	GO:0061621	canonical glycolysis	0.0028069	0.0317018	0.0263743	PFKP/PFKL/ENO1/HK1/HK2	5
BP	GO:0061718	glucose catabolic process to pyruvate	0.0028069	0.0317018	0.0263743	PFKP/PFKL/ENO1/HK1/HK2	5
BP	GO:0022616	DNA strand elongation	0.00282548	0.0318483	0.0264962	RUVBL1/POLE3/DCLRE1B/ACTL6A/MCM3/INO80/POLD2/MCRS1/LIG3/MCM4	10
BP	GO:0071364	cellular response to epidermal growth factor stimulus	0.00284514	0.0320064	0.0266278	DUSP3/BECN1/STAT5B/NCL/IQGAP1/INPP5K/DAB2/ZPR1/DAB2IP/SYAP1/AKT1	11
BP	GO:0042255	ribosome assembly	0.00290283	0.0325266	0.0270605	MRPS7/DHX37/ERAL1/TRAF7/XRCC5/EIF2A/EFL1/ABT1/PRKDC/DDX3X/NLE1/NGRN/MRTO4/MRPS11	14
BP	GO:2000736	regulation of stem cell differentiation	0.00290283	0.0325266	0.0270605	SMYD5/ABL1/STAT3/GSK3B/NELFB/YTHDF2/DHX36/KDM4C/PWP1/PRKDC/SETD1A/HNRNPU/NOTCH1/EIF2AK2	14
BP	GO:2000779	regulation of double-strand break repair	0.00290883	0.0325296	0.0270631	RUVBL1/PARP1/CYREN/DTX3L/PARP9/FBH1/UBE2V2/MAGEF1/OTUB1/TFIP11/ACTL6A/PML/TRIP12/PRKDC/SPIDR/PPP4R3B/KDM4D/UBQLN4/ACTR2/KAT5/TRRAP	21
BP	GO:0032259	methylation	0.00291755	0.0325631	0.0270909	RAB3D/ICMT/GATAD2A/PARP1/SMYD5/SUPT6H/KDM4A/PRMT2/ASMTL/NIBAN2/ASH2L/NSD1/PCIF1/HCFC1/CTCF/WDR5B/CARM1/BAZ2A/SMYD2/SMARCB1/NSUN3/WDR5/VIRMA/CREBBP/NSUN4/TRIM28/KDM6A/NR1H4/RNF20/RAB6A/RTF1/MEPCE/PRDM4/KDM4C/CMTR1/PAF1/PWP1/METTL9/SETD7/FTSJ3/SETD1A/ASH1L/MCRS1/TGS1/ZMPSTE24/KDM4D/TFB2M/SUV39H1/LCMT2/COQ5/RBBP5/MEN1/SNRPD3/MIS18A/CTR9	55
BP	GO:0006164	purine nucleotide biosynthetic process	0.0029423	0.032749	0.0272456	AK4/ACLY/ENO1/VCP/ELOVL1/SLC35B2/PARP1/PPCS/PRPS1/PINK1/PDK2/PAICS/ADCY5/MLYCD/GMPS/AK2/SPHK2/AMPD2/COASY/PFAS/ADCY9/PDK1/PAPSS2/HACD2/PDK3/ATP6V1A/GART/PANK4/STOML2/ADCY3/SLC25A13/NOS3	32
BP	GO:0006664	glycolipid metabolic process	0.00294574	0.032749	0.0272456	B4GALT5/B4GALT4/PGAP3/PIGS/PIGX/GBA/PIGO/ST3GAL2/PIGT/GPAA1/PIGB/CLN6/TM9SF2/NAGA/ABCA2/SMPD1/PIGU/A4GALT/PIGG/B4GALT3	20
BP	GO:0006497	protein lipidation	0.0029596	0.0328388	0.0273203	RABL3/ZDHHC5/ATG13/ZDHHC9/NMT1/PGAP3/PIGS/PIGX/GBA/PIGO/WDR45B/PIGT/RAB3GAP1/GPAA1/PIGB/GOLGA7/ZDHHC24/PIGU/PIGG	19
BP	GO:0009165	nucleotide biosynthetic process	0.00303533	0.0336135	0.0279648	UMPS/AK4/ACLY/ENO1/VCP/ELOVL1/SLC35B2/PARP1/PPCS/DCTD/PARP9/PRPS1/PINK1/PDK2/PAICS/ADCY5/MLYCD/SHMT1/GMPS/AK2/SPHK2/AMPD2/COASY/PFAS/ADCY9/TK2/PDK1/PAPSS2/HACD2/PDK3/ATP6V1A/RRM1/GART/PANK4/STOML2/ADCY3/SLC25A13/DHODH/NOS3/NADK	40
BP	GO:0015012	heparan sulfate proteoglycan biosynthetic process	0.00306099	0.0338041	0.0281233	XYLT2/NDST1/EXT2/TM9SF2/EXT1/EXTL3/HS6ST1/HS2ST1	8
BP	GO:0046488	phosphatidylinositol metabolic process	0.00306444	0.0338041	0.0281233	PIK3R4/PGAP3/PIGS/PIGX/PIK3CB/CDIPT/PI4KB/MBOAT7/PIGO/PIP4K2B/BPNT2/BECN1/PIGT/GPAA1/PIGB/VAC14/BPNT1/MTMR2/INPP5K/IP6K1/PIP4K2C/PIGU/PIGG/LPGAT1/PLCB1/PIP5K1C/PI4KA/IPMK	28
BP	GO:0034394	protein localization to cell surface	0.00309662	0.0340928	0.0283635	RAB11FIP5/TM9SF4/GBF1/HFE/RAB11A/TOR1A/MESD/ABCA2/RAB11B/HSP90AB1/PIGU/FLNA/LEPROT/AKT1/AP3B1	15
BP	GO:0006399	tRNA metabolic process	0.00311409	0.0342189	0.0284684	POP1/GTF3C2/GTF3C1/ELAC2/QTRT2/NAT10/FARSA/EARS2/TSEN34/IARS2/LRRC47/NSUN3/DARS1/URM1/TARS2/RTCB/POP4/EPRS1/DDX1/GTF3C4/CDKAL1/YARS1/AARS1/VARS1/CLP1/MOCS3/SARS1/LCMT2/AARS2/PARS2/SSB	31
BP	GO:0030522	intracellular receptor signaling pathway	0.00326278	0.0357835	0.0297701	CRKL/WBP2/ACTN4/VPS11/NLRX1/PARP1/DDX54/STAT3/PRMT2/NCOR2/RXRA/NR1H2/SMARCA4/CALR/CTBP2/RELA/DDX58/RNF135/CARM1/GPATCH3/NPLOC4/TRIP4/PKN1/PML/EP300/NR1H4/VPS18/DAB2/SRC/PUM1/KDM4C/YWHAH/ZMIZ1/UBA5/PDK3/TKFC/ZBTB7A/SEC14L1/UFSP2/RBFOX2/CALCOCO1	41
BP	GO:1903509	liposaccharide metabolic process	0.00331018	0.0360251	0.0299712	B4GALT5/B4GALT4/PGAP3/PIGS/PIGX/GBA/PIGO/ST3GAL2/PIGT/GPAA1/PIGB/CLN6/TM9SF2/NAGA/ABCA2/SMPD1/PIGU/A4GALT/PIGG/B4GALT3	20
BP	GO:0098732	macromolecule deacylation	0.00331563	0.0360251	0.0299712	TBL1X/ZBTB7B/GATAD2A/C6orf89/YEATS2/TP53/PINK1/HDAC3/LYPLA2/BAZ2A/SIRT2/SIN3A/SPHK2/WDR5/EP300/RBBP4/PRKD2/SIRT3/FLNA/MTA3/RBBP7/CCAR2/TBL1XR1/SUV39H1	24
BP	GO:0031057	negative regulation of histone modification	0.00331952	0.0360251	0.0299712	SUPT6H/KDM4A/NOC2L/SIN3A/SMARCB1/OTUB1/SPHK2/WDR5/TRIP12/KDM4C/PPP4R3B/KDM4D	12
BP	GO:0051293	establishment of spindle localization	0.00331952	0.0360251	0.0299712	DCTN1/MAP4/CLASP1/NSFL1C/MYH9/LLGL1/KPNB1/CDK5RAP2/NUMA1/HTT/DYNC1H1/FBXW11	12
BP	GO:0045787	positive regulation of cell cycle	0.00333605	0.0360251	0.0299712	EIF4G1/RPTOR/APP/RAD23A/WIZ/NUP62/ABL1/C6orf89/MARK4/DUSP3/CALR/BECN1/RAB11A/LRP5/POLDIP2/NSFL1C/HCFC1/STAT5B/CCNY/SIRT2/SIN3A/FEN1/CDC23/ZNF16/USP22/PSMD10/CDK4/MEPCE/SRC/CCND1/PKD2/NUMA1/PAF1/INO80/RCC2/DDX3X/RAD21/HNRNPU/RRM1/CUL3/NUDT16/MTA3/KIF3B/VPS4B/MAD2L1BP/DYNC1H1/THOC5/PLCB1/AKT1	49
BP	GO:0044264	cellular polysaccharide metabolic process	0.00334133	0.0360251	0.0299712	B4GALT5/GYS1/STK40/NDST1/GBE1/UGP2/GSK3B/PPP1CA/AKT2/EXT2/EXT1/INPP5K/GAA/STBD1/B3GNT9/PHKA2/KHK/HS2ST1/AKT1	19
BP	GO:0032986	protein-DNA complex disassembly	0.00335282	0.0360251	0.0299712	SMARCD1/GRWD1/SMARCA4/SMARCD2/SMARCC2/SSRP1/SMARCB1	7
BP	GO:0090141	positive regulation of mitochondrial fission	0.00335282	0.0360251	0.0299712	MIEF1/MUL1/PINK1/VPS35/MIEF2/BNIP3/RALBP1	7
BP	GO:1901990	regulation of mitotic cell cycle phase transition	0.00336906	0.0360251	0.0299712	EIF4G1/RPTOR/NEK11/NEK6/APP/CTDSP1/PRMT2/AMBRA1/DDB1/CTDSP2/TP53/BABAM2/TAOK2/RAB11A/TOPBP1/FZR1/GIGYF2/FOXO4/SIRT2/NACC2/SIN3A/CDC23/PML/CDK4/MEPCE/PSME3/CDK5RAP2/SENP2/CCND1/IK/PKD2/INO80/PRKDC/ACVR1/RCC2/DDX3X/RAD21/RRM1/CUL3/MTA3/VPS4B/MAD2L1BP/RFWD3/INIP/ECD/PLCB1/AKT1/DLG1	48
BP	GO:0044790	suppression of viral release by host	0.00337092	0.0360251	0.0299712	CHMP3/PML/TRIM28/TRIM26/TRIM8/TRIM35	6
BP	GO:0071501	cellular response to sterol depletion	0.00337092	0.0360251	0.0299712	ZBTB7B/ERLIN1/INSIG2/LPCAT3/ERLIN2/EIF2A	6
BP	GO:1900044	regulation of protein K63-linked ubiquitination	0.00337092	0.0360251	0.0299712	UBE2V2/OTUB1/TRIP12/PLAA/DDX3X/SASH1	6
BP	GO:0006505	GPI anchor metabolic process	0.00338627	0.0360251	0.0299712	PGAP3/PIGS/PIGX/PIGO/PIGT/GPAA1/PIGB/PIGU/PIGG	9
BP	GO:0030201	heparan sulfate proteoglycan metabolic process	0.00338627	0.0360251	0.0299712	XYLT2/NDST1/EXT2/SGSH/TM9SF2/EXT1/EXTL3/HS6ST1/HS2ST1	9
BP	GO:0045070	positive regulation of viral genome replication	0.00338627	0.0360251	0.0299712	STAU1/RAD23A/DDB1/ADAR/LARP1/VAPB/TMEM39A/DDX3X/NOTCH1	9
BP	GO:0071353	cellular response to interleukin-4	0.00338627	0.0360251	0.0299712	MCM2/HSPA5/KEAP1/STAT6/TUBA1B/ALAD/PML/CDK4/HSP90AB1	9
BP	GO:0009124	nucleoside monophosphate biosynthetic process	0.00345497	0.0366189	0.0304651	UMPS/DCTD/PRPS1/PAICS/SHMT1/GMPS/AMPD2/PFAS/TK2/GART/DHODH	11
BP	GO:0021762	substantia nigra development	0.00345497	0.0366189	0.0304651	CALM3/ZNF148/HSPA5/CNP/SEC16A/YWHAE/YWHAQ/MAOB/SIRT2/YWHAH/GLUD1	11
BP	GO:1901293	nucleoside phosphate biosynthetic process	0.00349254	0.0369481	0.030739	UMPS/AK4/ACLY/ENO1/VCP/ELOVL1/SLC35B2/PARP1/PPCS/DCTD/PARP9/PRPS1/PINK1/PDK2/PAICS/ADCY5/MLYCD/SHMT1/GMPS/AK2/SPHK2/AMPD2/COASY/PFAS/ADCY9/TK2/PDK1/PAPSS2/HACD2/PDK3/ATP6V1A/RRM1/GART/PANK4/STOML2/ADCY3/SLC25A13/DHODH/NOS3/NADK	40
BP	GO:0072522	purine-containing compound biosynthetic process	0.00353592	0.0373375	0.031063	AK4/ACLY/ENO1/VCP/ELOVL1/SLC35B2/PARP1/PPCS/PRPS1/PINK1/PDK2/PAICS/ADCY5/MLYCD/SHMT1/GMPS/AK2/SPHK2/AMPD2/COASY/PFAS/ADCY9/PDK1/PAPSS2/HACD2/PDK3/ATP6V1A/GART/PANK4/STOML2/ADCY3/SLC25A13/NOS3	33
BP	GO:0006487	protein N-linked glycosylation	0.00358244	0.0377586	0.0314133	RPN1/DDOST/MLEC/ALG12/MGAT1/DHDDS/ALG1/RPN2/B4GALT1/STT3A/MGAT4B/MOGS/EXT2/UGGT1/MAGT1	15
BP	GO:0019079	viral genome replication	0.00366322	0.0385384	0.0320621	VCP/STAU1/RAD23A/ZBED1/DDB1/KPNA6/CTBP2/STOM/ADAR/TBC1D20/LARP1/VAPB/N4BP1/SMARCB1/INPP5K/MORC2/TRIM28/TNIP1/ZNFX1/TMEM39A/DDX3X/NOTCH1/EIF2AK2/PI4KA	24
BP	GO:0051607	defense response to virus	0.00369993	0.0388527	0.0323236	POLR3H/ILRUN/ABCF3/AGBL5/RNF26/NLRX1/MUL1/TOMM70/DTX3L/PARP9/BECN1/DHX9/RELA/CHMP3/DDX58/ADAR/RNF135/GPATCH3/RNF185/DNAJC3/SIN3A/NPLOC4/SERINC3/PML/TICAM1/TRIM28/TRAF3IP2/TRIM26/DHX36/RNF216/ZNFX1/BNIP3/BNIP3L/PUM1/DDX1/TRIM8/TRIM35/TKFC/G3BP1/ZMPSTE24/SEC14L1/POLR3A/EIF2AK2/TRAF3IP1	44
BP	GO:0016575	histone deacetylation	0.00376315	0.0394437	0.0328152	TBL1X/ZBTB7B/GATAD2A/C6orf89/YEATS2/TP53/PINK1/BAZ2A/SIRT2/SIN3A/SPHK2/WDR5/RBBP4/PRKD2/SIRT3/MTA3/RBBP7/TBL1XR1/SUV39H1	19
BP	GO:0034968	histone lysine methylation	0.00380369	0.0397951	0.0331076	SMYD5/SUPT6H/KDM4A/ASH2L/NSD1/HCFC1/WDR5B/SMYD2/SMARCB1/WDR5/KDM6A/RTF1/KDM4C/PWP1/SETD7/SETD1A/ASH1L/MCRS1/KDM4D/SUV39H1/RBBP5/MEN1/CTR9	23
BP	GO:0140546	defense response to symbiont	0.00394585	0.0409528	0.0340708	POLR3H/ILRUN/ABCF3/AGBL5/RNF26/NLRX1/MUL1/TOMM70/DTX3L/PARP9/BECN1/DHX9/RELA/CHMP3/DDX58/ADAR/RNF135/GPATCH3/RNF185/DNAJC3/SIN3A/NPLOC4/SERINC3/PML/TICAM1/TRIM28/TRAF3IP2/TRIM26/DHX36/RNF216/ZNFX1/BNIP3/BNIP3L/PUM1/DDX1/TRIM8/TRIM35/TKFC/G3BP1/ZMPSTE24/SEC14L1/POLR3A/EIF2AK2/TRAF3IP1	44
BP	GO:0032507	maintenance of protein location in cell	0.00395045	0.0409528	0.0340708	SUN2/OS9/HK1/HSPA5/RER1/KDELR1/INSIG2/PINK1/GPAA1/PML/HNRNPU/CIZ1/HK2/AKT1	14
BP	GO:0048814	regulation of dendrite morphogenesis	0.00395045	0.0409528	0.0340708	CUX1/GSK3B/DBNL/RAB21/SARM1/CUL7/DHX36/STAU2/YWHAH/ANKRD27/EEF2K/FBXW8/CAPRIN1/ACTR2	14
BP	GO:0010823	negative regulation of mitochondrion organization	0.00395144	0.0409528	0.0340708	MUL1/TP53/TMEM14A/PINK1/RNF41/VAT1/HUWE1/PSMD10/BNIP3/OPA1/USP30/AKT1	12
BP	GO:0030490	maturation of SSU-rRNA	0.00395144	0.0409528	0.0340708	DHX37/NAT10/TSR1/TSR3/UTP25/TSR2/ABT1/BMS1/NOL10/WDR46/NOB1/MRPS11	12
BP	GO:0044772	mitotic cell cycle phase transition	0.00397148	0.0409528	0.0340708	EIF4G1/CALM3/RPTOR/NEK11/ACVR1B/NEK6/APP/PPME1/CTDSP1/PRMT2/AMBRA1/DDB1/ENSA/CTDSP2/TP53/BABAM2/CDK16/TAOK2/CHMP7/RAB11A/CLASP1/TOPBP1/FZR1/GIGYF2/CCNY/FOXO4/SIRT2/NACC2/SIN3A/KLF11/CHMP4B/CDC23/PML/KHDRBS1/CDK4/MEPCE/PSME3/CDK5RAP2/SENP2/CCND1/ZPR1/IK/PKD2/INO80/PRKDC/ACVR1/RCC2/DDX3X/RAD21/RRM1/CUL3/MTA3/VPS4B/MAD2L1BP/RFWD3/INIP/DNM2/ECD/ZNF324/PLCB1/AKT1/DLG1	62
BP	GO:0034063	stress granule assembly	0.00397201	0.0409528	0.0340708	UBAP2L/CSDE1/YTHDF2/DDX3X/YTHDF3/G3BP1/DYNC1H1/DDX6	8
BP	GO:0070861	regulation of protein exit from endoplasmic reticulum	0.00397201	0.0409528	0.0340708	OS9/TM9SF4/UBAC2/BCAP31/SAR1A/DERL2/EDEM2/ERLEC1	8
BP	GO:2000113	negative regulation of cellular macromolecule biosynthetic process	0.00398805	0.0410437	0.0341463	UPF1/KHSRP/EIF4E2/PAIP2/GAPDH/TMEM59/CALR/GSK3B/DHX9/SAMD4B/PCIF1/GIGYF2/CSDE1/LARP1/NCL/FTO/SHMT1/FXR1/YTHDF2/INPP5K/CNOT6/DHX36/DHFR/AGO1/PUM1/EPRS1/SESN2/DDX3X/HNRNPU/YBX1/POLR2D/YTHDF3/FXR2/AATF/PARN/CAPRIN1/RNF139/MRPL13/CNOT11/EIF2AK2/DDX6/CNOT8	42
BP	GO:0043401	steroid hormone mediated signaling pathway	0.00404088	0.0415121	0.0345361	WBP2/VPS11/PARP1/DDX54/PRMT2/NCOR2/RXRA/SMARCA4/CALR/CARM1/TRIP4/PKN1/EP300/VPS18/DAB2/SRC/KDM4C/YWHAH/ZMIZ1/UBA5/ZBTB7A/UFSP2/RBFOX2/CALCOCO1	24
BP	GO:0010675	regulation of cellular carbohydrate metabolic process	0.00405575	0.0415148	0.0345383	PGAM1/BCKDK/ADIPOR1/STAT3/DDB1/TP53/GSK3B/PPP1CA/PDK2/AKT2/MLYCD/INPP5K/WDR5/EP300/SRC/PDK1/SESN2/SCARB2/GIT1/PDK3/SOGA1/ZMPSTE24/PPP4R3B/NCOA2/KHK/AKT1	26
BP	GO:0010976	positive regulation of neuron projection development	0.00405575	0.0415148	0.0345383	PLXNB2/HSPA5/NCK1/ABL1/RETREG3/RAPGEF1/KATNB1/CYFIP1/DBNL/EHD1/ARHGAP35/VLDLR/MARK2/STK24/EP300/DHX36/STAU2/ARSB/CREB3L2/ANKRD27/EEF2K/DAB2IP/SCARB2/FLNA/CAPRIN1/ACTR2	26
BP	GO:0009247	glycolipid biosynthetic process	0.00412894	0.0421879	0.0350983	B4GALT5/B4GALT4/PGAP3/PIGS/PIGX/PIGO/ST3GAL2/PIGT/GPAA1/PIGB/TM9SF2/PIGU/A4GALT/PIGG/B4GALT3	15
BP	GO:0008631	intrinsic apoptotic signaling pathway in response to oxidative stress	0.00416511	0.042405	0.0352789	P4HB/PARP1/STK25/PINK1/STK24/PML/PDK1/MAPK7/TRAP1/AKT1/NONO	11
BP	GO:0045047	protein targeting to ER	0.00416511	0.042405	0.0352789	SEC61A1/SRPRA/BAG6/HSPA5/SRP68/GET3/SEC62/CHMP4B/SRP72/UBL4A/SGTA	11
BP	GO:0045931	positive regulation of mitotic cell cycle	0.0042064	0.0427488	0.0355649	EIF4G1/RPTOR/APP/ABL1/DUSP3/RAB11A/POLDIP2/STAT5B/SIN3A/CDC23/USP22/CDK4/MEPCE/CCND1/RCC2/DDX3X/RRM1/CUL3/MTA3/VPS4B/MAD2L1BP/PLCB1/AKT1	23
BP	GO:1902369	negative regulation of RNA catabolic process	0.00423388	0.0429512	0.0357333	MAPKAPK2/THRAP3/DHX9/PHAX/CSDE1/LARP1/HNRNPA0/ELAVL1/MAPK14/TRAF3IP2/DHX36/NBAS/HNRNPU/YBX1/PARN/HNRNPAB	16
BP	GO:0051497	negative regulation of stress fiber assembly	0.0042476	0.0430136	0.0357852	F11R/PAK2/WASF2/CLASP1/MET/PHLDB2/ARHGEF18/INPP5K/RHPN2	9
BP	GO:0034249	negative regulation of cellular amide metabolic process	0.0042586	0.0430482	0.035814	UPF1/KHSRP/EIF4E2/PAIP2/GAPDH/CALR/DHX9/SAMD4B/PCIF1/ORMDL3/GIGYF2/CSDE1/LARP1/NCL/RTN4/FTO/SHMT1/FXR1/YTHDF2/CNOT6/DHX36/DHFR/AGO1/PUM1/EPRS1/PIN1/SESN2/RTN3/DDX3X/HNRNPU/YBX1/POLR2D/YTHDF3/FXR2/PARN/CAPRIN1/RNF139/MRPL13/CNOT11/EIF2AK2/DDX6/CNOT8	42
BP	GO:0007044	cell-substrate junction assembly	0.00427286	0.0431157	0.0358701	TLN1/ABL1/DUSP3/TAOK2/POLDIP2/CTTN/CLASP1/PTPRA/BCR/ACTG1/PHLDB2/SRC/RCC2/BCAS3/LAMC1/NRP1/PPM1F/PTK2	18
BP	GO:0032506	cytokinetic process	0.00428402	0.0431516	0.0359001	CHMP1A/CHMP6/ARF1/NUP62/ANXA11/CHMP7/CHMP3/MYH9/CHMP4B/VPS4B	10
BP	GO:0048010	vascular endothelial growth factor receptor signaling pathway	0.00432131	0.043446	0.036145	MAPKAPK2/PAK2/NIBAN2/VAV2/MAPK14/PRKD2/BCAR1/SRC/DAB2IP/EPN2/NRP1/MMRN2/PTK2	13
BP	GO:0016049	cell growth	0.00432854	0.043446	0.036145	SEMA5B/EIF4G1/CLSTN3/CLSTN1/ENO1/RPTOR/ACVR1B/CRKL/PPP2R1A/ADIPOR1/APP/DPYSL2/ABL1/EI24/MUL1/IST1/PRMT2/TOMM70/NAIF1/SMARCA4/MEGF8/DNAJB2/TP53/GSK3B/PAK4/CYFIP1/TAOK2/RAB11A/CTTN/NUBP1/RTN4/DBNL/MAP3K13/PLXNA1/SIN3A/IQGAP1/RAB21/EXT1/SPHK2/PSMD10/PML/EXTL3/PRKCZ/EIF4G2/PLAA/SMARCA2/DAB2/BCAR1/EBAG9/HSP90AB1/DIP2B/SESN2/INO80/DDX3X/DDX49/DERL2/RYK/RBBP7/H3-3B/NRP1/LAMTOR1/CCAR2/HPN/DNM2/SEMA4F/AKT…	67
BP	GO:0031398	positive regulation of protein ubiquitination	0.00436368	0.0436314	0.0362992	RNF40/HSPA5/UBE2L3/PINK1/HDAC3/PEF1/FZR1/WBP1L/UBE2V2/STUB1/HUWE1/PSMD10/TICAM1/RNF20/SENP2/PIN1/DDX3X/MAPK9/PTTG1IP/CUL3/WFS1/CTR9	22
BP	GO:0009451	RNA modification	0.00436371	0.0436314	0.0362992	ALKBH5/QTRT2/NAT10/PCIF1/NHP2/ADAR/FTO/DNAJB11/ALKBH3/NSUN3/VIRMA/URM1/NSUN4/TSR3/MEPCE/CMTR1/FTSJ3/CDKAL1/AARS1/NUDT16/TGS1/PARN/MOCS3/TFB2M/LCMT2/HNRNPAB/AARS2/SSB	28
BP	GO:0006650	glycerophospholipid metabolic process	0.00439605	0.0436314	0.0362992	ABCA3/PIK3R4/AGPAT1/PGAP3/PIGS/HADHA/PCYT1A/PIGX/SMPD4/PIK3CB/CDIPT/PI4KB/MBOAT7/PIGO/NR1H2/AGPAT3/PIP4K2B/BPNT2/BECN1/LPCAT3/PIGT/GPAA1/PIGB/HDHD5/VAC14/BPNT1/MTMR2/INPP5K/SERINC3/NR1H4/IP6K1/OSBPL10/PNPLA6/PIP4K2C/PTDSS1/PIGU/PIGG/SLC44A2/STOML2/GPAT4/LPCAT1/LPGAT1/PLCB1/PIP5K1C/PI4KA/IPMK	46
BP	GO:0033182	regulation of histone ubiquitination	0.00441614	0.0436314	0.0362992	RNF40/OTUB1/TRIP12/RNF20/CTR9	5
BP	GO:0033235	positive regulation of protein sumoylation	0.00441614	0.0436314	0.0362992	MUL1/PIAS4/TOLLIP/SAE1/PIAS3	5
BP	GO:0043476	pigment accumulation	0.00441614	0.0436314	0.0362992	AP1M1/AP3D1/BLOC1S3/ANKRD27/AP1G1	5
BP	GO:0043482	cellular pigment accumulation	0.00441614	0.0436314	0.0362992	AP1M1/AP3D1/BLOC1S3/ANKRD27/AP1G1	5
BP	GO:0070202	regulation of establishment of protein localization to chromosome	0.00441614	0.0436314	0.0362992	CCT7/TERF1/SPIDR/CCT2/CCT3	5
BP	GO:1901524	regulation of mitophagy	0.00441614	0.0436314	0.0362992	AMBRA1/TP53/RNF41/VDAC1/USP30	5
BP	GO:0062012	regulation of small molecule metabolic process	0.00443676	0.0437591	0.0364055	AK4/JMJD8/PGAM1/ENO1/VCP/BCKDK/ADIPOR1/APP/WDTC1/PARP1/MBTPS1/STAT3/NCOR2/NR1H2/DDB1/TP53/GSK3B/ERLIN1/INSIG2/PPP1CA/LPCAT3/PINK1/H6PD/PDK2/AKT2/MLYCD/NFKB1/INPP5K/SPHK2/ERLIN2/WDR5/EP300/NR1H4/DAB2/SRC/ATP2B4/PDK1/SESN2/ABCD1/GIT1/PDK3/SOGA1/ZMPSTE24/ZBTB7A/PPP4R3B/NCOA2/KHK/LPGAT1/NOS3/AKT1	50
BP	GO:0042770	signal transduction in response to DNA damage	0.00448826	0.0439648	0.0365766	NDRG1/NEK11/GRB2/PRPF19/USP10/ABL1/CEP63/TP53/BABAM2/TAOK2/TOPBP1/FZR1/GIGYF2/SMYD2/FOXO4/PSMD10/MAPK14/PML/CASP9/CCND1/SESN2/PRKDC/PTTG1IP/HIPK2/ZMPSTE24/RFWD3/CCAR2/KAT5/THOC5	29
BP	GO:0039702	viral budding via host ESCRT complex	0.00449631	0.0439648	0.0365766	CHMP1A/CHMP6/VPS37C/CHMP7/CHMP3/CHMP4B/VPS4B	7
BP	GO:0043574	peroxisomal transport	0.00449631	0.0439648	0.0365766	PEX10/PEX5/PEX19/PEX26/ABCD1/PEX13/PEX14	7
BP	GO:0051220	cytoplasmic sequestering of protein	0.00449631	0.0439648	0.0365766	SUFU/CCDC22/KEAP1/YWHAB/PSMD10/PKD2/FLNA	7
BP	GO:1901673	regulation of mitotic spindle assembly	0.00449631	0.0439648	0.0365766	CHMP1A/CHMP6/CHMP7/CHMP3/CHMP4B/HNRNPU/VPS4B	7
BP	GO:0008637	apoptotic mitochondrial changes	0.00463598	0.0452526	0.0376479	NMT1/MUL1/NAIF1/TP53/GSK3B/TMEM14A/PINK1/VPS35/ATG3/PSMD10/BNIP3/BNIP3L/PPP2CB/TMEM102/OPA1/STPG1/CCAR2/HK2/RTL10/AKT1	20
BP	GO:0061952	midbody abscission	0.00477125	0.0464135	0.0386137	CHMP1A/CHMP6/CHMP7/CHMP3/CHMP4B/VPS4B	6
BP	GO:1903358	regulation of Golgi organization	0.00477125	0.0464135	0.0386137	MAPK3/MAPK1/MAP2K1/ARMH3/STX5/DNM2	6
BP	GO:0032273	positive regulation of protein polymerization	0.00481217	0.0467315	0.0388783	GRB2/DCTN1/NCK1/AMBRA1/PINK1/CTTN/CLASP1/CDC42EP4/MET/NCKAP1/NCK2/ARPC2/MLST8/CDK5RAP2/NUMA1/GIT1/MAPRE1/DLG1	18
BP	GO:0031060	regulation of histone methylation	0.00482496	0.0467757	0.0389151	SUPT6H/KDM4A/NSD1/HCFC1/CTCF/SMARCB1/WDR5/RNF20/RTF1/KDM4C/PAF1/SETD7/MCRS1/KDM4D/SUV39H1/CTR9	16
BP	GO:1900542	regulation of purine nucleotide metabolic process	0.00484422	0.0468825	0.039004	AK4/JMJD8/PGAM1/ENO1/VCP/APP/PARP1/STAT3/PINK1/PDK2/SPHK2/EP300/PDK1/GIT1/PDK3/ZBTB7A/NOS3	17
BP	GO:0006282	regulation of DNA repair	0.00485954	0.0469507	0.0390607	RUVBL1/PARP1/CYREN/DTX3L/PARP9/BABAM2/DHX9/TERF2/FAM168A/FBH1/UBE2V2/MAGEF1/OTUB1/TFIP11/ACTL6A/PML/TRIM28/TRIP12/PRKDC/SPIDR/PPP4R3B/KDM4D/UBQLN4/ACTR2/KAT5/TRRAP	26
BP	GO:0043122	regulation of I-kappaB kinase/NF-kappaB signaling	0.00491704	0.0474256	0.0394558	JMJD8/NEK6/CANT1/CCDC22/SLC35B2/USP10/NKIRAS2/ATP2C1/NLRX1/NUP62/IRAK1/ABL1/MUL1/GAPDH/SHISA5/TFG/PINK1/RELA/IKBKG/TRIM14/RIPK1/MTDH/TNFRSF1A/SQSTM1/OPTN/SPHK2/TICAM1/PPP5C/NR1H4/TRAF3IP2/TNIP1/DHX36/TRADD/DDX1/TRIM8/DAB2IP/FLNA/ASH1L/SLC44A2	39
BP	GO:0032801	receptor catabolic process	0.0050786	0.0488182	0.0406144	CAPN1/PIK3R4/FURIN/DTX3L/BECN1/SH3GLB1/MTMR2/ABCA2	8
BP	GO:0060765	regulation of androgen receptor signaling pathway	0.0050786	0.0488182	0.0406144	PRMT2/NCOR2/SMARCA4/PKN1/EP300/DAB2/KDM4C/ZBTB7A	8
BP	GO:0061387	regulation of extent of cell growth	0.00516508	0.0495656	0.0412362	SEMA5B/DPYSL2/ABL1/IST1/MEGF8/GSK3B/CYFIP1/RAB11A/CTTN/RTN4/DBNL/MAP3K13/SIN3A/RAB21/EIF4G2/DIP2B/RYK/NRP1/DNM2/SEMA4F	20
BP	GO:0043001	Golgi to plasma membrane protein transport	0.00520716	0.0498852	0.041502	ATP2C1/SEC16A/VAMP3/GOLGA7/GOLPH3L/RAB10/OPTN/SPTBN1/PREPL/NSF	10
BP	GO:0043489	RNA stabilization	0.00528616	0.0505567	0.0420607	MAPKAPK2/THRAP3/DHX9/PHAX/CSDE1/LARP1/HNRNPA0/ELAVL1/MAPK14/TRAF3IP2/DHX36/HNRNPU/YBX1/PARN	14
BP	GO:0042158	lipoprotein biosynthetic process	0.00530109	0.0506142	0.0421086	RABL3/ZDHHC5/ATG13/ZDHHC9/NMT1/PGAP3/PIGS/PIGX/GBA/PIGO/WDR45B/PIGT/RAB3GAP1/GPAA1/PIGB/GOLGA7/ZDHHC24/PIGU/PIGG	19
BP	GO:0010906	regulation of glucose metabolic process	0.00533834	0.0508844	0.0423333	BCKDK/ADIPOR1/DDB1/TP53/GSK3B/PPP1CA/PDK2/AKT2/MLYCD/INPP5K/WDR5/EP300/SRC/PDK1/SESN2/PDK3/SOGA1/ZMPSTE24/PPP4R3B/NCOA2/KHK/AKT1	22
BP	GO:0061014	positive regulation of mRNA catabolic process	0.00540606	0.0514436	0.0427986	UPF1/KHSRP/DHX9/SAMD4B/GIGYF2/CSDE1/FTO/YTHDF2/GTPBP1/CNOT6/DHX36/PUM1/HNRNPU/YBX1/POLR2D/YTHDF3/PARN/CNOT8	18
BP	GO:0007249	I-kappaB kinase/NF-kappaB signaling	0.0054521	0.0517949	0.0430908	JMJD8/NEK6/CANT1/CCDC22/SLC35B2/USP10/NKIRAS2/ATP2C1/NLRX1/NUP62/IRAK1/ABL1/MUL1/GAPDH/SHISA5/TFG/PINK1/ERC1/RELA/IKBKG/TRIM14/RIPK1/MTDH/TNFRSF1A/SQSTM1/OPTN/SPHK2/TICAM1/PPP5C/NR1H4/TRAF3IP2/TNIP1/DHX36/SIRPA/TRADD/DDX1/TRIM8/DAB2IP/FLNA/ASH1L/SLC44A2/MYO18A/AKT1	43
BP	GO:0022618	ribonucleoprotein complex assembly	0.00554142	0.0525556	0.0437237	AAR2/RUVBL1/EIF4H/MRPS7/PRPF19/SRSF9/DDX23/PUF60/SF3A1/ERAL1/TRAF7/XRCC5/DHX9/GEMIN4/SNRNP200/SART3/PRPF6/SLU7/PRPF8/HSP90AB1/DDX1/ABT1/PRKDC/NLE1/SF3A3/CD2BP2/POLR2D/TGS1/COIL/MRTO4/MRPS11/SNRPD3	32
BP	GO:0030100	regulation of endocytosis	0.00559051	0.0529328	0.0440375	AP2M1/CALM3/SNX17/RAB5B/ARF1/AP2B1/PIK3CB/ANO6/RAB5C/ABL1/HNRNPK/NR1H2/RUFY1/APLN/LRPAP1/HFE/LRP1/TOR1A/SNX12/CD151/RAB21/MTMR2/BTBD9/ABCA2/DAB2/HIP1/SRC/EHD4/UBQLN2/ITGAV/SMPD1/EEF2K/DNM2	33
BP	GO:0017148	negative regulation of translation	0.00563838	0.0532972	0.0443407	UPF1/KHSRP/EIF4E2/PAIP2/GAPDH/CALR/DHX9/SAMD4B/PCIF1/GIGYF2/CSDE1/LARP1/NCL/FTO/SHMT1/FXR1/YTHDF2/CNOT6/DHX36/DHFR/AGO1/PUM1/EPRS1/SESN2/DDX3X/HNRNPU/YBX1/POLR2D/YTHDF3/FXR2/PARN/CAPRIN1/RNF139/MRPL13/CNOT11/EIF2AK2/DDX6/CNOT8	38
BP	GO:0034446	substrate adhesion-dependent cell spreading	0.00574291	0.0541951	0.0450877	P4HB/CRKL/ACTN4/RAB1A/ABL1/VAMP3/TRIOBP/CALR/DAB2/ARPC2/DOCK1/SRC/ITGAV/RCC2/FLNA/PARVA/LAMC1/NRP1/DNM2/PTK2	20
BP	GO:0000381	regulation of alternative mRNA splicing, via spliceosome	0.00585896	0.0551072	0.0458465	RAVER1/PTBP1/RBM8A/PUF60/THRAP3/FXR1/KHDRBS1/HNRNPU/SMU1/FXR2/ZBTB7A/RBFOX2/TRA2B	13
BP	GO:0046824	positive regulation of nucleocytoplasmic transport	0.00585896	0.0551072	0.0458465	NCBP2/YWHAE/GSK3B/DHX9/HDAC3/PRKACA/MAPK14/TRIM28/KHDRBS1/BAG3/ZPR1/HSP90AB1/FLNA	13
BP	GO:0018279	protein N-linked glycosylation via asparagine	0.00591096	0.0554128	0.0461008	RPN1/DDOST/MGAT1/RPN2/STT3A/UGGT1/MAGT1	7
BP	GO:0031468	nuclear membrane reassembly	0.00591096	0.0554128	0.0461008	CHMP1A/CHMP6/CHMP7/CHMP3/NSFL1C/SIRT2/CHMP4B	7
BP	GO:0016051	carbohydrate biosynthetic process	0.00601531	0.0562981	0.0468373	B4GALT5/AP2A1/TPI1/GYS1/NDST1/GBE1/UGP2/B4GALT1/PGK1/GPI/DDB1/PGM1/GSK3B/ST3GAL2/PPP1CA/PDK2/AKT2/EXT2/NFKB1/CLTC/EXT1/INPP5K/WDR5/EP300/CHST14/SESN2/B3GNT9/SOGA1/PPP4R3B/SLC25A13/SLC37A4/HS2ST1/AKT1	33
BP	GO:0033692	cellular polysaccharide biosynthetic process	0.00607852	0.0567961	0.0472516	B4GALT5/GYS1/NDST1/GBE1/UGP2/GSK3B/PPP1CA/AKT2/EXT2/EXT1/INPP5K/B3GNT9/HS2ST1/AKT1	14
BP	GO:0034614	cellular response to reactive oxygen species	0.00611818	0.0570728	0.0474818	CAMKK2/MAPK3/MAPK1/ABL1/STAT6/STK25/BECN1/PINK1/RELA/PDK2/RIPK1/ADPRS/SIGMAR1/MET/DHFR/SRC/BNIP3/MAPK7/SIRPA/PKD2/TRAP1/MAPK9/MAPK13/NOS3/AKT1	25
BP	GO:0006140	regulation of nucleotide metabolic process	0.00616044	0.0573729	0.0477315	AK4/JMJD8/PGAM1/ENO1/VCP/APP/PARP1/STAT3/PINK1/PDK2/SPHK2/EP300/PDK1/GIT1/PDK3/ZBTB7A/NOS3	17
BP	GO:0070988	demethylation	0.0061877	0.0574443	0.0477908	ALKBH5/PPME1/KDM4A/KDM5C/KDM4B/KDM3B/FTO/ALKBH3/KDM2A/TRIM28/KDM6A/FBXL19/KDM4C/KDM5B/KDM4D	15
BP	GO:1901987	regulation of cell cycle phase transition	0.00618833	0.0574443	0.0477908	EIF4G1/RPTOR/NEK11/NEK6/APP/CTDSP1/PRPF19/PRMT2/AMBRA1/CEP63/DDB1/CTDSP2/TP53/BABAM2/TAOK2/RAB11A/TOPBP1/FZR1/APBB1/GIGYF2/FOXO4/SIRT2/NACC2/SIN3A/CDC23/ZNF16/MAPK14/PML/CDK4/MEPCE/PSME3/CDK5RAP2/SENP2/ATP2B4/CCND1/IK/PKD2/PAF1/INO80/PRKDC/ACVR1/RCC2/DDX3X/RAD21/RRM1/CUL3/MTA3/VPS4B/MAD2L1BP/RFWD3/CCAR2/INIP/THOC5/ECD/PLCB1/MEN1/AKT1/DLG1	58
BP	GO:2000008	regulation of protein localization to cell surface	0.00627895	0.0581904	0.0484116	RAB11FIP5/TM9SF4/GBF1/HFE/TOR1A/ABCA2/RAB11B/HSP90AB1/LEPROT/AKT1	10
BP	GO:0010390	histone monoubiquitination	0.00640613	0.0589842	0.049072	RNF40/DDB1/DTX3L/ATXN7L3/RNF20/PAF1/LEO1/CTR9	8
BP	GO:0035521	monoubiquitinated histone deubiquitination	0.00640613	0.0589842	0.049072	SF3B3/TADA2B/TAF5L/ATXN7L3/USP22/ENY2/TAF6/TRRAP	8
BP	GO:0035522	monoubiquitinated histone H2A deubiquitination	0.00640613	0.0589842	0.049072	SF3B3/TADA2B/TAF5L/ATXN7L3/USP22/ENY2/TAF6/TRRAP	8
BP	GO:0050686	negative regulation of mRNA processing	0.00640613	0.0589842	0.049072	RNF40/PTBP1/U2AF2/SRSF9/HNRNPK/SUPT5H/RNF20/CTR9	8
BP	GO:0006887	exocytosis	0.00645721	0.0592173	0.0492659	RAB3D/RAB7A/CALM3/RAB11FIP5/SNX4/SDF4/RAB8A/RALB/VPS11/SNAP29/DNAJC5/EXOC7/VAMP3/ATP2A2/ATP13A2/SNAPIN/GSK3B/CTBP2/CDK16/RAB3GAP1/NAPA/RAB11A/CLASP1/SNAP47/BCR/MYH9/RAB10/LLGL1/RAB21/SPHK2/SCFD2/PREPL/NSF/EXOC4/SEPTIN2/LAMP1/VPS18/TXLNA/RAB11B/TMEM167B/MIA3/MICAL3/UNC13B/GIT1/GNAI2/VPS4B/YKT6/NOTCH1/AP1G1/PIP5K1C/SYNGR2	51
BP	GO:0043244	regulation of protein-containing complex disassembly	0.00648625	0.0592173	0.0492659	UPF1/GBA/ADD1/TRIOBP/TBC1D25/ASPH/KATNB1/MAP1S/CLASP1/FLII/SPTBN1/ADD3/CAPZB/SPTAN1/BNIP3/TMEM39A/WDR1/CAMSAP1/ZMPSTE24/GLE1/UBQLN4/CALCOCO2	22
BP	GO:0006085	acetyl-CoA biosynthetic process	0.00655606	0.0592173	0.0492659	ACLY/PPCS/PDK2/MLYCD/PDK1/PDK3	6
BP	GO:0006625	protein targeting to peroxisome	0.00655606	0.0592173	0.0492659	PEX10/PEX5/PEX19/PEX26/PEX13/PEX14	6
BP	GO:0006991	response to sterol depletion	0.00655606	0.0592173	0.0492659	ZBTB7B/ERLIN1/INSIG2/LPCAT3/ERLIN2/EIF2A	6
BP	GO:0032511	late endosome to vacuole transport via multivesicular body sorting pathway	0.00655606	0.0592173	0.0492659	CHMP6/CHMP7/CHMP4B/TMEM50A/VPS25/LEPROT	6
BP	GO:0072662	protein localization to peroxisome	0.00655606	0.0592173	0.0492659	PEX10/PEX5/PEX19/PEX26/PEX13/PEX14	6
BP	GO:0072663	establishment of protein localization to peroxisome	0.00655606	0.0592173	0.0492659	PEX10/PEX5/PEX19/PEX26/PEX13/PEX14	6
BP	GO:1904872	regulation of telomerase RNA localization to Cajal body	0.00655606	0.0592173	0.0492659	RUVBL1/NHP2/CCT7/PARN/CCT2/CCT3	6
BP	GO:1905477	positive regulation of protein localization to membrane	0.00658767	0.0592173	0.0492659	ZDHHC5/MYO1C/NMT1/AP2B1/MIEF1/RER1/ATP2C1/PTPN9/LRP1/MESD/STOM/AKT2/SQSTM1/SPTBN1/MIEF2/PGRMC1/ATP2B4/AKT1/DLG1	19
BP	GO:0016558	protein import into peroxisome matrix	0.00658781	0.0592173	0.0492659	PEX10/PEX5/PEX26/PEX13/PEX14	5
BP	GO:0061620	glycolytic process through glucose-6-phosphate	0.00658781	0.0592173	0.0492659	PFKP/PFKL/ENO1/HK1/HK2	5
BP	GO:0061744	motor behavior	0.00658781	0.0592173	0.0492659	DCTN1/GBA/ORMDL3/EXT1/SLC1A1	5
BP	GO:0106074	aminoacyl-tRNA metabolism involved in translational fidelity	0.00658781	0.0592173	0.0492659	IARS2/TARS2/AARS1/VARS1/AARS2	5
BP	GO:1903599	positive regulation of autophagy of mitochondrion	0.00658781	0.0592173	0.0492659	CAMKK2/AMBRA1/BNIP3/HTT/VDAC1	5
BP	GO:0000070	mitotic sister chromatid segregation	0.00661093	0.0593312	0.0493607	CHMP1A/CHMP6/PPP2R1A/NEK6/NUP62/SMC1A/NAA50/BECN1/KATNB1/RMDN1/CHMP7/RAB11A/CHMP3/CHMP4B/CDC23/KPNB1/CDK5RAP2/IK/NUMA1/INO80/RAD21/NCAPD2/HNRNPU/CUL3/VPS4B/MAD2L1BP/CHAMP1/MAU2	28
BP	GO:0008333	endosome to lysosome transport	0.00677635	0.0607199	0.050516	RAB7A/VCP/AP3D1/VPS11/MGRN1/UBXN6/VPS39/DTX3L/TGFBRAP1/SNAPIN/CHMP3/VPS18/VPS4B	13
BP	GO:0007009	plasma membrane organization	0.0068689	0.0614523	0.0511253	NDRG1/CHMP1A/CHMP6/ATG9A/DYSF/ANO6/ATP2A2/PLEKHM2/CHMP7/CHMP3/MYH9/AKT2/SH3GLB1/EHD2/MICALL1/SPTBN1/CHMP4B/NSF/SERP1/SMPD1/ABCD1/A4GALT/SLC9A3R1/DNM2/AKT1/DEGS1	26
BP	GO:0006091	generation of precursor metabolites and energy	0.00691303	0.0617499	0.0513729	PKM/AK4/JMJD8/PDIA5/PFKP/PGAM1/PFKL/ENO1/VCP/TPI1/GYS1/APP/LDHA/HK1/STK40/GBA/GBE1/UGP2/PGK1/STAT3/GPI/CYB561/GAPDH/PGM1/ASPH/TP53/GSK3B/PPP1CA/PINK1/AACS/H6PD/ACO1/AKT2/ACO2/HMGCL/OGDH/MAOB/SDHC/NDUFS2/INPP5K/IFNAR1/SPHK2/GAA/ACOX1/EP300/STBD1/CIAPIN1/SLC25A23/BNIP3/SIRT3/TRAP1/ABCD1/QDPR/GIT1/P4HA2/AKR7A2/ZBTB7A/PHKA2/STOML2/KHK/ADH5/SLC25A13/HK2/RPE/AKT1/DEGS1/COX15	67
BP	GO:0060976	coronary vasculature development	0.0070109	0.0624278	0.0519369	SNX17/SUFU/AP2B1/NDST1/MEGF8/APLN/TAB1/DCTN5/PLXND1/NOTCH1/NRP1	11
BP	GO:1902108	regulation of mitochondrial membrane permeability involved in apoptotic process	0.0070109	0.0624278	0.0519369	NMT1/MUL1/NAIF1/TP53/GSK3B/TMEM14A/BNIP3/BNIP3L/TMEM102/STPG1/RTL10	11
BP	GO:0010822	positive regulation of mitochondrion organization	0.00703329	0.0624315	0.05194	NMT1/CAMKK2/MIEF1/MUL1/AMBRA1/TP53/GSK3B/PINK1/VPS35/MIEF2/BNIP3/RALBP1/HTT/VDAC1/STOML2	15
BP	GO:0071479	cellular response to ionizing radiation	0.00703329	0.0624315	0.05194	GRB2/TMEM109/HSPA5/TNKS1BP1/XRCC6/ELK1/TP53/BABAM2/XRCC5/MAPK14/INO80/SPIDR/ZMPSTE24/KDM4D/DNM2	15
BP	GO:0010038	response to metal ion	0.00733313	0.0649915	0.0540697	NDRG1/CALM3/APP/NCSTN/MAPK3/PAM/HSPA5/MAPK1/PARP1/ADD1/AHCYL1/GPI/ATP13A2/ALAD/ANXA11/CALR/SEC31A/BECN1/HFE/PPP1CA/ACO1/PEF1/ACTG1/MTF1/MAOB/IQGAP1/AQP3/PPP5C/EIF2B5/CASP9/SLC25A23/BNIP3/CCND1/SUMO1/SLC1A1/PKD2/CLIC4/SMPD1/EEF2K/MAPK9/ARL13B/SLC41A1/PPP2CB/ADAM9/STIM1/CPNE3/KHK/SLC25A13/SLC30A1/AKT1	50
BP	GO:0090305	nucleic acid phosphodiester bond hydrolysis	0.00737738	0.0652818	0.0543113	ASTE1/POP1/NCBP2/APEX2/ERI3/DBR1/ELAC2/POLG/SND1/CSTF2/TSN/ISG20L2/TSEN34/NHP2/SMG6/TSR1/DCLRE1B/FEN1/N4BP1/CSTF2T/HELZ2/CNOT6/POP4/PELO/TOE1/DDX1/ABT1/BMS1/PLD3/G3BP1/NUDT16/PARN/EDC3/MRPL44/PPP1R8/NOB1/CNOT8	37
BP	GO:0043467	regulation of generation of precursor metabolites and energy	0.007439	0.0656226	0.0545948	AK4/JMJD8/PGAM1/VCP/APP/STAT3/TP53/GSK3B/PPP1CA/PINK1/AKT2/INPP5K/IFNAR1/SPHK2/EP300/SLC25A23/BNIP3/TRAP1/ABCD1/GIT1/ZBTB7A/KHK/AKT1	23
BP	GO:2001235	positive regulation of apoptotic signaling pathway	0.007439	0.0656226	0.0545948	CTNNA1/PPP2R1A/PAK2/NCK1/TP53/BECN1/TRAF7/PIAS4/PPP1CA/RIPK1/MAGED1/PDIA3/FBH1/BCAP31/NACC2/SERINC3/NCK2/PML/DAB2IP/PEA15/MAPK9/WWOX/SLC9A3R1	23
BP	GO:1900371	regulation of purine nucleotide biosynthetic process	0.00751455	0.0661863	0.0550638	AK4/ENO1/VCP/PARP1/PINK1/PDK2/SPHK2/PDK1/PDK3/NOS3	10
BP	GO:0035561	regulation of chromatin binding	0.00763296	0.066712	0.0555012	DTX3L/PARP9/CTBP2/FBH1/MEPCE/SENP2/KDM4D	7
BP	GO:0036010	protein localization to endosome	0.00763296	0.066712	0.0555012	RAB35/MSN/DTX3L/TOLLIP/MICALL1/VPS35/NRP1	7
BP	GO:0051156	glucose 6-phosphate metabolic process	0.00763296	0.066712	0.0555012	PGAM1/HK1/GPI/TP53/H6PD/HK2/RPE	7
BP	GO:0099637	neurotransmitter receptor transport	0.00763296	0.066712	0.0555012	CLSTN1/AP3D1/RAB8A/RAB11A/VPS35/HIP1/SLC1A1	7
BP	GO:2000637	positive regulation of miRNA-mediated gene silencing	0.00763296	0.066712	0.0555012	STAT3/MAP2K1/TP53/DHX9/RIPK1/FXR1/PUM1	7
BP	GO:0032508	DNA duplex unwinding	0.00775258	0.0675497	0.0561981	MCM2/RUVBL1/UPF1/RPA1/XRCC6/MCM5/XRCC5/DHX9/FBH1/DHX36/MCM3/DDX1/DDX3X/G3BP1/TWNK/CHD8/MCM4	17
BP	GO:0061157	mRNA destabilization	0.00775258	0.0675497	0.0561981	UPF1/KHSRP/DHX9/SAMD4B/GIGYF2/CSDE1/FTO/YTHDF2/CNOT6/DHX36/PUM1/HNRNPU/YBX1/POLR2D/YTHDF3/PARN/CNOT8	17
BP	GO:0046902	regulation of mitochondrial membrane permeability	0.00780402	0.0678447	0.0564435	NMT1/CNP/MUL1/NAIF1/TP53/GSK3B/TMEM14A/BNIP3/BNIP3L/TMEM102/STPG1/HK2/RTL10	13
BP	GO:0045017	glycerolipid biosynthetic process	0.00781032	0.0678447	0.0564435	PIK3R4/AGPAT1/PGAP3/PIGS/PCYT1A/PIGX/PIK3CB/CDIPT/PI4KB/MBOAT7/PIGO/NR1H2/AGPAT3/PIP4K2B/BPNT2/BECN1/LPCAT3/PIGT/GPAA1/PIGB/HDHD5/VAC14/BPNT1/MTMR2/INPP5K/NR1H4/IP6K1/PIP4K2C/PTDSS1/PIGU/PIGG/SLC44A2/GPAT4/LPCAT1/LPGAT1/PIP5K1C/PI4KA/IPMK	38
BP	GO:0007031	peroxisome organization	0.00787817	0.0680181	0.0565877	PEX10/PEX5/PEX11B/PEX19/SCP2/PEX26/ABCD1/PEX13/PEX14	9
BP	GO:0032232	negative regulation of actin filament bundle assembly	0.00787817	0.0680181	0.0565877	F11R/PAK2/WASF2/CLASP1/MET/PHLDB2/ARHGEF18/INPP5K/RHPN2	9
BP	GO:0044743	protein transmembrane import into intracellular organelle	0.00787817	0.0680181	0.0565877	PEX10/PEX5/TOMM70/TOMM20/GRPEL1/PEX26/TOMM40L/PEX13/PEX14	9
BP	GO:0051294	establishment of spindle orientation	0.00787817	0.0680181	0.0565877	DCTN1/MAP4/CLASP1/NSFL1C/LLGL1/CDK5RAP2/NUMA1/HTT/FBXW11	9
BP	GO:0048041	focal adhesion assembly	0.00789636	0.0680717	0.0566323	ABL1/DUSP3/TAOK2/POLDIP2/CTTN/CLASP1/PTPRA/BCR/ACTG1/PHLDB2/SRC/RCC2/BCAS3/NRP1/PPM1F/PTK2	16
BP	GO:0099003	vesicle-mediated transport in synapse	0.00795979	0.0682799	0.0568056	AP2M1/CLSTN1/CALM3/AP3D1/RAB8A/SNAP29/DNAJC5/ATP2A2/SNAPIN/GSK3B/CTBP2/RAB3GAP1/NAPA/CYFIP1/TOR1A/SNAP47/ACTG1/CLCN3/CDH2/CANX/VPS35/BTBD9/PREPL/VPS18/PLAA/SH3GL1/UNC13B/GIT1/DNM2/PIP5K1C/AP3B1	31
BP	GO:0006635	fatty acid beta-oxidation	0.00796885	0.0682799	0.0568056	PEX5/HADHA/ACAD11/EHHADH/AKT2/MLYCD/SCP2/ACOX1/MCAT/HADHB/SESN2/ABCD1/CPT2/SLC25A17/AKT1	15
BP	GO:0006734	NADH metabolic process	0.00798061	0.0682799	0.0568056	PFKP/PFKL/ENO1/VCP/HK1/TP53/OGDH/HK2	8
BP	GO:0060218	hematopoietic stem cell differentiation	0.00798061	0.0682799	0.0568056	ABL1/TP53/XRCC5/EXT1/YTHDF2/PRKDC/SETD1A/EIF2AK2	8
BP	GO:1900101	regulation of endoplasmic reticulum unfolded protein response	0.00798061	0.0682799	0.0568056	HSPA5/NCK1/ATF6B/NCK2/DAB2IP/ATF6/BFAR/WFS1	8
BP	GO:0006672	ceramide metabolic process	0.00811758	0.0693473	0.0576936	B4GALT5/B4GALT4/PPP2R1A/ELOVL1/SMPD4/GBA/CERS2/ST3GAL2/ORMDL3/CLN6/TM9SF2/NAGA/SPHK2/SGPL1/ABCA2/SMPD1/SIRT3/B4GALT3/DEGS1	19
BP	GO:1990928	response to amino acid starvation	0.00823802	0.0701652	0.0583741	RRAGA/MAPK3/MAPK1/GCN1/BECN1/NPRL3/LARP1/SH3GLB1/EIF2A/SESN2/EIF2AK2	11
BP	GO:2000059	negative regulation of ubiquitin-dependent protein catabolic process	0.00823802	0.0701652	0.0583741	SUFU/BAG6/HFE/N4BP1/PML/HSP90AB1/PDCL3/HIPK2/SGTA/CCAR2/EIF3H	11
BP	GO:0006898	receptor-mediated endocytosis	0.00839332	0.0713012	0.0593191	AP2M1/SNX17/AP2A1/ARF1/GRB2/AP2B1/GPR107/PIK3CB/PI4KB/DNAJC13/HNRNPK/CAP1/AP2A2/APLN/LRPAP1/HFE/SNX1/CTTN/LRP1/IGF2R/DBNL/HSPG2/MICALL1/CANX/CLTC/RAB21/MTMR2/VLDLR/ABCA2/DAB2/HIP1/UBQLN2/ITGAV/SCARB2/DNM2/AP1G1/PIP5K1C	37
BP	GO:0036473	cell death in response to oxidative stress	0.00840904	0.0713012	0.0593191	P4HB/PARP1/ABL1/STK25/PINK1/RIPK1/SIGMAR1/MET/MEAK7/STK24/PML/LANCL1/PDK1/MAPK7/SLC1A1/TRAP1/AKT1/NONO	18
BP	GO:0150115	cell-substrate junction organization	0.00840904	0.0713012	0.0593191	TLN1/ABL1/DUSP3/TAOK2/POLDIP2/CTTN/CLASP1/PTPRA/BCR/ACTG1/PHLDB2/SRC/RCC2/BCAS3/LAMC1/NRP1/PPM1F/PTK2	18
BP	GO:0031929	TOR signaling	0.00858126	0.072653	0.0604437	RRAGA/TMEM127/RPTOR/GBA/AKT1S1/TTI1/OTUD5/ARAF/NPRL3/PINK1/HDAC3/LARP1/MEAK7/GNA12/MLST8/RFFL/SESN2/SYAP1/ZMPSTE24/LAMTOR1/TNFAIP8L1/AKT1	22
BP	GO:0008360	regulation of cell shape	0.00861316	0.0728145	0.0605782	F11R/DIAPH1/PLXNB2/MSN/CYFIP1/TAOK2/MYH9/CDC42EP4/ARHGEF18/ARHGAP35/PLXNA1/GNA12/MARK2/DAG1/WDR1/PLXND1/ZMPSTE24/PARVA/RHOBTB2/HPN/SLC9A3R1/TBCCD1/PTK2/DLG1/PRPF40A	25
BP	GO:0030166	proteoglycan biosynthetic process	0.00869911	0.0728938	0.0606441	XYLT2/CANT1/NDST1/CHPF2/EXT2/FAM20B/TM9SF2/EXT1/EXTL3/CHST14/HS6ST1/HS2ST1	12
BP	GO:0070918	primary sncRNA processing	0.00869911	0.0728938	0.0606441	ZC3H7B/STAT3/MAP2K1/NCOR2/TSN/TP53/RIPK1/ADAR/AGO1/PUM1/DDX3X/ZMPSTE24	12
BP	GO:0051054	positive regulation of DNA metabolic process	0.00875836	0.0728938	0.0606441	HMCES/RUVBL1/MAPK3/WIZ/MAPK1/PARP1/STAT6/DTX3L/PARP9/BABAM2/XRCC5/TNFAIP1/DHX9/CCT7/TERF2/FAM168A/UBE2V2/ACTL6A/PML/TRIM28/PRKD2/DHX36/SRC/HSP90AB1/MAP2K7/INO80/PRKDC/SPIDR/BRPF3/PARN/STOML2/KDM4D/CCT2/ACTR2/KAT5/CIZ1/TRRAP/AKT1/CCT3	39
BP	GO:0000028	ribosomal small subunit assembly	0.00877945	0.0728938	0.0606441	MRPS7/ERAL1/XRCC5/ABT1/PRKDC/MRPS11	6
BP	GO:0048490	anterograde synaptic vesicle transport	0.00877945	0.0728938	0.0606441	AP3D1/SNAPIN/AP3S2/AP3M1/BLOC1S3/AP3B1	6
BP	GO:0061003	positive regulation of dendritic spine morphogenesis	0.00877945	0.0728938	0.0606441	DBNL/DHX36/STAU2/EEF2K/CAPRIN1/ACTR2	6
BP	GO:0090670	RNA localization to Cajal body	0.00877945	0.0728938	0.0606441	RUVBL1/NHP2/CCT7/PARN/CCT2/CCT3	6
BP	GO:0090671	telomerase RNA localization to Cajal body	0.00877945	0.0728938	0.0606441	RUVBL1/NHP2/CCT7/PARN/CCT2/CCT3	6
BP	GO:0090672	telomerase RNA localization	0.00877945	0.0728938	0.0606441	RUVBL1/NHP2/CCT7/PARN/CCT2/CCT3	6
BP	GO:0090685	RNA localization to nucleus	0.00877945	0.0728938	0.0606441	RUVBL1/NHP2/CCT7/PARN/CCT2/CCT3	6
BP	GO:0099514	synaptic vesicle cytoskeletal transport	0.00877945	0.0728938	0.0606441	AP3D1/SNAPIN/AP3S2/AP3M1/BLOC1S3/AP3B1	6
BP	GO:0099517	synaptic vesicle transport along microtubule	0.00877945	0.0728938	0.0606441	AP3D1/SNAPIN/AP3S2/AP3M1/BLOC1S3/AP3B1	6
BP	GO:0050792	regulation of viral process	0.00878934	0.0728938	0.0606441	RAB7A/P4HB/STAU1/RAD23A/DDB1/KPNA6/DHX9/TRIM14/TMEM250/STOM/ADAR/TBC1D20/LARP1/VAPB/N4BP1/INPP5K/MORC2/TRIM28/TNIP1/TRIM26/ZNFX1/TMEM39A/TRIM8/DDX3X/NOTCH1/EIF2AK2	26
BP	GO:0044843	cell cycle G1/S phase transition	0.00885563	0.0733365	0.0610124	EIF4G1/RPTOR/ACVR1B/CTDSP1/PRMT2/AMBRA1/CTDSP2/TP53/CDK16/MAP3K11/APBB1/GIGYF2/NACC2/KLF11/PML/KHDRBS1/CDK4/MEPCE/PSME3/SENP2/ATP2B4/CCND1/ZPR1/PKD2/PAF1/INO80/PRKDC/ACVR1/DDX3X/RRM1/CUL3/RFWD3/ECD/ZNF324/PLCB1/MEN1/AKT1/DLG1	38
BP	GO:0010975	regulation of neuron projection development	0.0089135	0.0733749	0.0610444	SEMA5B/CRKL/PLXNB2/HSPA5/PAK2/NCK1/PTPRF/ABL1/IST1/MAP2K1/CERS2/CUX1/MEGF8/RETREG3/STK25/SNAPIN/RAPGEF1/GSK3B/KATNB1/CYFIP1/RAB11A/PTPN9/CARM1/RTN4/DBNL/DENND5A/EHD1/CDH2/ARHGAP35/MAP3K13/PLXNA1/RAB21/SARM1/VLDLR/MARK2/STK24/CUL7/EIF4G2/EP300/DHX36/STAU2/DAB2/ARSB/CREB3L2/YWHAH/DIP2B/ANKRD27/EEF2K/FBXW8/DAB2IP/SCARB2/FLNA/PLXND1/RYK/CAPRIN1/ACTR2/NRP1/SEMA4F/AKT1	59
BP	GO:0006284	base-excision repair	0.00892952	0.0733749	0.0610444	MBD4/RPA1/APEX2/POLG/FAM168A/ADPRS/FEN1/HUWE1/UNG/LIG3	10
BP	GO:0030808	regulation of nucleotide biosynthetic process	0.00892952	0.0733749	0.0610444	AK4/ENO1/VCP/PARP1/PINK1/PDK2/SPHK2/PDK1/PDK3/NOS3	10
BP	GO:0071526	semaphorin-plexin signaling pathway	0.00892952	0.0733749	0.0610444	SEMA5B/ARHGDIA/PLXNB2/ECE1/MET/PLXNA1/FLNA/PLXND1/NRP1/SEMA4F	10
BP	GO:0006368	transcription elongation from RNA polymerase II promoter	0.00895068	0.0733749	0.0610444	SUPT6H/GTF2F1/NELFB/ELOA/SUPT5H/ENY2/RTF1/NELFCD/PAF1/HNRNPU/LEO1/CBX7/CTR9	13
BP	GO:0051893	regulation of focal adhesion assembly	0.00895068	0.0733749	0.0610444	ABL1/DUSP3/POLDIP2/CLASP1/PTPRA/ACTG1/PHLDB2/SRC/RCC2/BCAS3/NRP1/PPM1F/PTK2	13
BP	GO:0090109	regulation of cell-substrate junction assembly	0.00895068	0.0733749	0.0610444	ABL1/DUSP3/POLDIP2/CLASP1/PTPRA/ACTG1/PHLDB2/SRC/RCC2/BCAS3/NRP1/PPM1F/PTK2	13
BP	GO:0019395	fatty acid oxidation	0.00898353	0.0735381	0.0611801	ADIPOR1/PEX5/HADHA/ACAD11/EHHADH/AKT2/MLYCD/SCP2/ACOX1/MCAT/MAPK14/HADHB/SESN2/ABCD1/CPT2/PEX13/SLC25A17/ADH5/AKT1	19
BP	GO:2001022	positive regulation of response to DNA damage stimulus	0.00939077	0.0763434	0.063514	RUVBL1/PARP1/DTX3L/PARP9/BABAM2/PIAS4/DHX9/FAM168A/FBH1/UBE2V2/FXR1/NACC2/ACTL6A/TRIM28/PRKDC/SPIDR/FXR2/KDM4D/ACTR2/CCAR2/KAT5/TRRAP	22
BP	GO:0033169	histone H3-K9 demethylation	0.00940993	0.0763434	0.063514	KDM4A/KDM4B/KDM3B/KDM4C/KDM4D	5
BP	GO:0043558	regulation of translational initiation in response to stress	0.00940993	0.0763434	0.063514	NCK1/PPP1CA/DNAJC3/NCK2/EIF2AK2	5
BP	GO:0061615	glycolytic process through fructose-6-phosphate	0.00940993	0.0763434	0.063514	PFKP/PFKL/ENO1/HK1/HK2	5
BP	GO:1902969	mitotic DNA replication	0.00940993	0.0763434	0.063514	MCM2/RTF2/MCM3/ZMPSTE24/MCM4	5
BP	GO:1904294	positive regulation of ERAD pathway	0.00940993	0.0763434	0.063514	BAG6/BCAP31/RNF185/UBQLN2/SGTA	5
BP	GO:0071216	cellular response to biotic stimulus	0.0094203	0.0763434	0.063514	UPF1/MAPK3/HSPA5/MAPK1/IRAK1/SMC1A/ABL1/TP53/GSK3B/RELA/CCDC47/BCR/MTDH/FBH1/NFKB1/SIRT2/PRPF8/MAPK14/TICAM1/NR1H4/PLAA/TNIP1/CDK4/SRC/TMCO1/SIRPA/PAF1/DAB2IP/GIT1/FZD5/ADAM9/NOTCH1/ZMPSTE24/SASH1/WFS1/NOS3/AKT1/CTR9	38
BP	GO:0006623	protein targeting to vacuole	0.00950225	0.0766794	0.0637935	RAB7A/AP3D1/PIK3R4/VPS37C/MON1B/AP3M1/SCARB2/GNPTAB/AP3B1	9
BP	GO:0051084	'de novo' post-translational protein folding	0.00950225	0.0766794	0.0637935	DNAJB12/HSPA5/TOR1B/TOR1A/UGGT1/HSPA1L/ST13/CCT2/SELENOF	9
BP	GO:1904358	positive regulation of telomere maintenance via telomere lengthening	0.00950225	0.0766794	0.0637935	MAPK3/MAPK1/XRCC5/CCT7/DHX36/MAP2K7/PARN/CCT2/CCT3	9
BP	GO:0046580	negative regulation of Ras protein signal transduction	0.0096253	0.0775621	0.0645279	STAMBP/NUP62/KCTD10/TNFAIP1/MFN2/MET/ARHGAP35/DAB2IP/PPP2CB/CUL3/RASA3	11
BP	GO:0060148	positive regulation of post-transcriptional gene silencing	0.00969869	0.0777127	0.0646531	STAT3/MAP2K1/TP53/DHX9/RIPK1/FXR1/PUM1	7
BP	GO:0060396	growth hormone receptor signaling pathway	0.00969869	0.0777127	0.0646531	STAT3/STAT6/JAK1/STAT5B/MBD5/LEPROT/PTK2	7
BP	GO:1900078	positive regulation of cellular response to insulin stimulus	0.00969869	0.0777127	0.0646531	MYO1C/ADIPOR1/ZBTB7B/PRKCZ/NR1H4/SRC/GNAI2	7
BP	GO:1900370	positive regulation of post-transcriptional gene silencing by RNA	0.00969869	0.0777127	0.0646531	STAT3/MAP2K1/TP53/DHX9/RIPK1/FXR1/PUM1	7
BP	GO:0006783	heme biosynthetic process	0.00982836	0.0786331	0.0654189	NFE2L1/ALAD/TMEM14A/SRRD/IBA57/UROD/PGRMC1/COX15	8
BP	GO:0071902	positive regulation of protein serine/threonine kinase activity	0.00984125	0.0786331	0.0654189	CALM3/RPTOR/RALB/DIPK2A/DAZAP2/IRAK1/MAP2K1/MAP3K11/TAOK2/TAB1/MAGED1/MAP3K13/CCNY/IQGAP1/PSMD10/MLST8/SRC/ATP2B4/CCND1/PKD2/HSP90AB1/INCENP/MAP2K7/DAB2IP/DDX3X/FZD5/ADAM9/SYAP1/SASH1/DVL3/AKT1/CD24	32
BP	GO:0098586	cellular response to virus	0.0099322	0.0792484	0.0659308	ARF1/NLRX1/TOMM70/GBF1/DDX58/ADAR/RNF135/GPATCH3/NFKB1/EXT1/NPLOC4/MAPK14/PUM1/DDX3X/TKFC/SEC14L1	16
BP	GO:0048278	vesicle docking	0.0100362	0.079966	0.0665278	RAB3D/RAB8A/RALB/VPS11/VAMP3/CTBP2/RAB10/SCFD2/VPS18/STX5/UNC13B/YKT6	12
BP	GO:0000281	mitotic cytokinesis	0.0102445	0.0815112	0.0678134	CHMP1A/CHMP6/ARF1/STAMBP/RAB35/NUP62/CHMP7/CHMP3/POLDIP2/SPTBN1/CHMP4B/CUL7/INCENP/VPS4B	14
BP	GO:1901992	positive regulation of mitotic cell cycle phase transition	0.0103475	0.0822158	0.0683996	EIF4G1/RPTOR/APP/RAB11A/SIN3A/CDC23/CDK4/MEPCE/CCND1/RCC2/DDX3X/RRM1/CUL3/MTA3/VPS4B/MAD2L1BP/PLCB1/AKT1	18
BP	GO:0052126	movement in host environment	0.0104962	0.0832809	0.0692856	ITGB5/RAB7A/F11R/P4HB/CHMP1A/CHMP6/EXOC7/IST1/DDB1/WWP2/CHMP7/CHMP3/TRIM14/ICAM1/CHMP4B/LAMP1/VPS18/TRIM26/SRC/DAG1/XPR1/ITGAV/SMPD1/WWP1/TRIM8/SCARB2/VPS4B/NRP1	28
BP	GO:0007595	lactation	0.0105397	0.083509	0.0694754	UMPS/ZBTB7B/PAM/NCOR2/APLN/STAT5B/CCND1/GPAT4/HK2/MTX1	10
BP	GO:0034502	protein localization to chromosome	0.0107439	0.0850083	0.0707227	VCP/RPA1/XRCC5/CHMP7/CTCF/CCT7/TERF2/TERF1/IK/RCC2/RAD21/SPIDR/XRCC4/CCT2/CHAMP1/MAU2/CCT3	17
BP	GO:0009411	response to UV	0.0107958	0.0853004	0.0709658	SDF4/PARP1/NOC2L/DDB1/TP53/RHBDD1/RELA/FEN1/N4BP1/PML/CREBBP/MSH6/EP300/DHX36/CASP9/CCND1/MAP2K7/SMPD1/INO80/UBE4B/MAPK13/CCAR2/MEN1/AKT1	24
BP	GO:1901989	positive regulation of cell cycle phase transition	0.0108441	0.0855633	0.0711845	EIF4G1/RPTOR/APP/RAB11A/SIN3A/CDC23/ZNF16/CDK4/MEPCE/CCND1/PAF1/RCC2/DDX3X/RRM1/CUL3/MTA3/VPS4B/MAD2L1BP/THOC5/PLCB1/AKT1	21
BP	GO:0000462	maturation of SSU-rRNA from tricistronic rRNA transcript (SSU-rRNA, 5.8S rRNA, LSU-rRNA)	0.0113666	0.089423	0.0743956	DHX37/TSR1/UTP25/TSR2/ABT1/BMS1/NOL10/WDR46/MRPS11	9
BP	GO:0098926	postsynaptic signal transduction	0.0113666	0.089423	0.0743956	AGRN/CRKL/GNB1/RNF10/RELA/KPNA1/GNAI2/GNAQ/PLCB1	9
BP	GO:0034637	cellular carbohydrate biosynthetic process	0.0113805	0.089423	0.0743956	B4GALT5/GYS1/NDST1/GBE1/UGP2/B4GALT1/GSK3B/PPP1CA/AKT2/EXT2/EXT1/INPP5K/B3GNT9/HS2ST1/AKT1	15
BP	GO:0008630	intrinsic apoptotic signaling pathway in response to DNA damage	0.0114419	0.0897813	0.0746937	TMEM109/BAG6/ABL1/CDIP1/HNRNPK/TP53/SHISA5/PIAS4/FBH1/TNFRSF1A/NACC2/PML/MSH6/EP300/CASP9/PRKDC/HIPK2/CCAR2	18
BP	GO:0010288	response to lead ion	0.0114942	0.0898193	0.0747253	APP/ALAD/BECN1/PPP1CA/PPP5C/PPP2CB	6
BP	GO:0060716	labyrinthine layer blood vessel development	0.0114942	0.0898193	0.0747253	MAPK1/FBXW8/HS6ST1/FZD5/GGNBP2/AKT1	6
BP	GO:1903421	regulation of synaptic vesicle recycling	0.0114942	0.0898193	0.0747253	AP2M1/CALM3/CYFIP1/TOR1A/BTBD9/PLAA	6
BP	GO:0006611	protein export from nucleus	0.0115271	0.0899523	0.0748359	AHCYL1/YWHAE/CALR/GSK3B/PRKACA/RANBP3/PTPN14/XPO6/NUP214/BAG3/CSE1L/XPO7	12
BP	GO:1903051	negative regulation of proteolysis involved in cellular protein catabolic process	0.0116368	0.090684	0.0754446	PSMF1/SUFU/BAG6/ALAD/HFE/N4BP1/PML/HSP90AB1/PDCL3/HIPK2/SGTA/CCAR2/EIF3H	13
BP	GO:1904375	regulation of protein localization to cell periphery	0.0118544	0.0922528	0.0767499	AP2M1/ZDHHC5/TMBIM1/RER1/ATP2C1/TMEM59/PTPN9/LRP1/SQSTM1/SPTBN1/CLTC/PRKCZ/ABCA2/DAB2/PGRMC1/ATP2B4/DAG1/NUMA1/IQSEC2/AKT1/DLG1	21
BP	GO:0050779	RNA destabilization	0.0119223	0.0924376	0.0769036	UPF1/KHSRP/DHX9/SAMD4B/GIGYF2/CSDE1/FTO/YTHDF2/CNOT6/DHX36/PUM1/HNRNPU/YBX1/POLR2D/YTHDF3/PARN/CNOT8	17
BP	GO:0032480	negative regulation of type I interferon production	0.0119757	0.0924376	0.0769036	ILRUN/NLRX1/OTUD5/GPATCH3/NPLOC4/RNF216/SIRPA/TRAF3IP1	8
BP	GO:0050685	positive regulation of mRNA processing	0.0119757	0.0924376	0.0769036	PRPF19/NCBP2/THRAP3/NCL/DHX36/PAF1/LEO1/TRA2B	8
BP	GO:0060674	placenta blood vessel development	0.0119757	0.0924376	0.0769036	MAPK1/MAP2K1/PKD2/FBXW8/HS6ST1/FZD5/GGNBP2/AKT1	8
BP	GO:0071711	basement membrane organization	0.0119757	0.0924376	0.0769036	RIC8A/SPINT2/CLASP1/PHLDB2/EXT1/DAG1/HPN/PLOD3	8
BP	GO:1901185	negative regulation of ERBB signaling pathway	0.0119757	0.0924376	0.0769036	RAB7A/CHMP6/NUP62/MVP/DUSP3/VPS25/DAB2IP/PTPN18	8
BP	GO:0006517	protein deglycosylation	0.0121442	0.0933572	0.0776687	MAN1B1/SYVN1/UGGT1/RNF185/RNF5/RNF139/EDEM2	7
BP	GO:0046755	viral budding	0.0121442	0.0933572	0.0776687	CHMP1A/CHMP6/VPS37C/CHMP7/CHMP3/CHMP4B/VPS4B	7
BP	GO:0071378	cellular response to growth hormone stimulus	0.0121442	0.0933572	0.0776687	STAT3/STAT6/JAK1/STAT5B/MBD5/LEPROT/PTK2	7
BP	GO:0045069	regulation of viral genome replication	0.0123628	0.0949094	0.07896	STAU1/RAD23A/DDB1/ADAR/LARP1/VAPB/N4BP1/INPP5K/MORC2/TRIM28/TNIP1/ZNFX1/TMEM39A/DDX3X/NOTCH1/EIF2AK2	16
BP	GO:0000086	G2/M transition of mitotic cell cycle	0.0124696	0.0951935	0.0791964	CALM3/APP/PPME1/ENSA/BABAM2/TAOK2/RAB11A/TOPBP1/FZR1/CCNY/FOXO4/SIN3A/KHDRBS1/CDK4/CCND1/RCC2/RAD21/RRM1/MTA3/VPS4B/INIP/DNM2/PLCB1	23
BP	GO:0030111	regulation of Wnt signaling pathway	0.0125272	0.0951935	0.0791964	VCP/RUVBL1/PPP2R1A/TBL1X/APP/WWTR1/UBAC2/ABL1/SIAH2/SMARCA4/OTUD5/GSK3B/TRABD2B/PPP1CA/LRP1/CSNK1G2/GID8/TMEM9/NFKB1/CDH2/CCNY/VPS35/KPNA1/MAPK14/DAB2/CSNK1A1/CTNNBIP1/SRC/SENP2/PIN1/SALL1/DAB2IP/DDX3X/NLE1/G3BP1/NOTCH1/CHD8/WWOX/HNF1B/CCAR2/TBL1XR1/SLC9A3R1/GNAQ/CSNK1G1/C12orf43/FRMD8/PBXIP1	47
BP	GO:0006023	aminoglycan biosynthetic process	0.0127418	0.0951935	0.0791964	XYLT2/B4GALT5/AP2A1/B4GALT4/NDST1/CHPF2/ST3GAL2/EXT2/NFKB1/CLTC/EXT1/CHST14/HS6ST1/B3GNT9/HS2ST1	15
BP	GO:0044403	biological process involved in symbiotic interaction	0.0127703	0.0951935	0.0791964	ITGB5/RAB7A/F11R/P4HB/CHMP1A/CHMP6/EXOC7/ZBED1/IST1/GAPDH/SMARCA4/DDB1/WWP2/CHMP7/CHMP3/IGF2R/TRIM14/STOM/TBC1D20/ICAM1/CHMP4B/SMARCB1/INPP5K/LAMP1/EP300/VPS18/TRIM26/SRC/DAG1/XPR1/HSP90AB1/ITGAV/SMPD1/WWP1/TRIM8/SCARB2/PSMC3/VPS4B/NRP1/HPN/THOC5	41
BP	GO:1901652	response to peptide	0.0128653	0.0951935	0.0791964	PKM/MYO1C/RNF40/ADIPOR1/RAB8A/GRB2/APP/ZBTB7B/HADHA/WDTC1/PARP1/NCK1/AHCYL1/STAT3/SLC2A1/STAT6/PIP4K2B/SHC1/TP53/GSK3B/INSIG2/RELA/CYFIP1/JAK1/LRP1/PDK2/PTPRA/EIF2B1/STAT5B/RAB10/AKT2/NFKB1/FOXO4/ICAM1/MBD5/MEAK7/KLF11/INPP5K/NCOA5/MAPK14/PRKCZ/NR1H4/CDK4/EIF2B5/YWHAG/BCAR1/SRC/DAG1/EPRS1/PIP4K2C/SESN2/PRKDC/EEF2K/GNAI2/SYAP1/NOTCH1/SOGA1/LEPROT/DENND4C/KHK/PLCB1/PTK2/MEN1/AKT1/SIK2	65
BP	GO:0032206	positive regulation of telomere maintenance	0.012932	0.0951935	0.0791964	MAPK3/MAPK1/XRCC5/CCT7/TERF2/PML/DHX36/MAP2K7/PARN/CCT2/CCT3	11
BP	GO:0035196	production of miRNAs involved in gene silencing by miRNA	0.012932	0.0951935	0.0791964	ZC3H7B/STAT3/MAP2K1/NCOR2/TP53/RIPK1/ADAR/AGO1/PUM1/DDX3X/ZMPSTE24	11
BP	GO:0001711	endodermal cell fate commitment	0.0129645	0.0951935	0.0791964	RTF1/PAF1/LEO1/HNF1B/CTR9	5
BP	GO:0006271	DNA strand elongation involved in DNA replication	0.0129645	0.0951935	0.0791964	POLE3/MCM3/POLD2/LIG3/MCM4	5
BP	GO:0010421	hydrogen peroxide-mediated programmed cell death	0.0129645	0.0951935	0.0791964	ABL1/STK25/PINK1/MET/TRAP1	5
BP	GO:0032239	regulation of nucleobase-containing compound transport	0.0129645	0.0951935	0.0791964	NCBP2/SUPT6H/DHX9/RIPK1/KHDRBS1	5
BP	GO:0042994	cytoplasmic sequestering of transcription factor	0.0129645	0.0951935	0.0791964	SUFU/CCDC22/KEAP1/PSMD10/PKD2	5
BP	GO:1902036	regulation of hematopoietic stem cell differentiation	0.0129645	0.0951935	0.0791964	ABL1/YTHDF2/PRKDC/SETD1A/EIF2AK2	5
BP	GO:1902287	semaphorin-plexin signaling pathway involved in axon guidance	0.0129645	0.0951935	0.0791964	PLXNB2/ECE1/PLXNA1/PLXND1/NRP1	5
BP	GO:1902902	negative regulation of autophagosome assembly	0.0129645	0.0951935	0.0791964	BECN1/PINK1/CHMP4B/SEC22B/TMEM39A	5
BP	GO:1904874	positive regulation of telomerase RNA localization to Cajal body	0.0129645	0.0951935	0.0791964	RUVBL1/NHP2/CCT7/CCT2/CCT3	5
BP	GO:0006388	tRNA splicing, via endonucleolytic cleavage and ligation	0.0130089	0.0951935	0.0791964	TSEN34/RTCB/DDX1/CLP1	4
BP	GO:0010172	embryonic body morphogenesis	0.0130089	0.0951935	0.0791964	IFT122/CLASP1/PHLDB2/DAG1	4
BP	GO:0010998	regulation of translational initiation by eIF2 alpha phosphorylation	0.0130089	0.0951935	0.0791964	NCK1/DNAJC3/NCK2/EIF2AK2	4
BP	GO:0031442	positive regulation of mRNA 3'-end processing	0.0130089	0.0951935	0.0791964	NCBP2/DHX36/PAF1/LEO1	4
BP	GO:0033572	transferrin transport	0.0130089	0.0951935	0.0791964	ARHGAP1/CLTC/RAB11B/DNM2	4
BP	GO:0043653	mitochondrial fragmentation involved in apoptotic process	0.0130089	0.0951935	0.0791964	VPS35/ATG3/BNIP3/CCAR2	4
BP	GO:0045050	protein insertion into ER membrane by stop-transfer membrane-anchor sequence	0.0130089	0.0951935	0.0791964	EMC1/EMC4/EMC2/EMC10	4
BP	GO:0051974	negative regulation of telomerase activity	0.0130089	0.0951935	0.0791964	TP53/TERF1/SRC/MEN1	4
BP	GO:0060397	growth hormone receptor signaling pathway via JAK-STAT	0.0130089	0.0951935	0.0791964	STAT3/STAT6/JAK1/STAT5B	4
BP	GO:0070544	histone H3-K36 demethylation	0.0130089	0.0951935	0.0791964	KDM4A/KDM4B/KDM2A/KDM4C	4
BP	GO:0070862	negative regulation of protein exit from endoplasmic reticulum	0.0130089	0.0951935	0.0791964	OS9/UBAC2/DERL2/ERLEC1	4
BP	GO:0071340	skeletal muscle acetylcholine-gated channel clustering	0.0130089	0.0951935	0.0791964	CRKL/RER1/MESD/DNAJA3	4
BP	GO:0098974	postsynaptic actin cytoskeleton organization	0.0130089	0.0951935	0.0791964	WASF2/ACTG1/DBNL/FARP1	4
BP	GO:1901725	regulation of histone deacetylase activity	0.0130089	0.0951935	0.0791964	C6orf89/PINK1/SPHK2/PRKD2	4
BP	GO:1901838	positive regulation of transcription of nucleolar large rRNA by RNA polymerase I	0.0130089	0.0951935	0.0791964	SMARCA4/NCL/SMARCB1/PWP1	4
BP	GO:1904526	regulation of microtubule binding	0.0130089	0.0951935	0.0791964	ABL1/MARK2/MAPRE1/PPP2CB	4
BP	GO:1904779	regulation of protein localization to centrosome	0.0130089	0.0951935	0.0791964	NUP62/MARK4/GSK3B/NSFL1C	4
BP	GO:1904896	ESCRT complex disassembly	0.0130089	0.0951935	0.0791964	CHMP1A/IST1/CHMP7/VPS4B	4
BP	GO:1904903	ESCRT III complex disassembly	0.0130089	0.0951935	0.0791964	CHMP1A/IST1/CHMP7/VPS4B	4
BP	GO:1905165	regulation of lysosomal protein catabolic process	0.0130089	0.0951935	0.0791964	GBA/ATP13A2/LRP1/VPS35	4
BP	GO:0043123	positive regulation of I-kappaB kinase/NF-kappaB signaling	0.0130365	0.0951935	0.0791964	JMJD8/NEK6/CANT1/CCDC22/SLC35B2/ATP2C1/NUP62/IRAK1/ABL1/MUL1/GAPDH/SHISA5/TFG/PINK1/RELA/IKBKG/TRIM14/RIPK1/MTDH/TNFRSF1A/TICAM1/PPP5C/TRAF3IP2/DHX36/TRADD/DDX1/TRIM8/FLNA/SLC44A2	29
BP	GO:1902806	regulation of cell cycle G1/S phase transition	0.0130365	0.0951935	0.0791964	EIF4G1/RPTOR/CTDSP1/PRMT2/AMBRA1/CTDSP2/TP53/APBB1/GIGYF2/NACC2/PML/MEPCE/PSME3/SENP2/ATP2B4/CCND1/PKD2/PAF1/INO80/PRKDC/ACVR1/DDX3X/RRM1/RFWD3/ECD/PLCB1/MEN1/AKT1/DLG1	29
BP	GO:0006644	phospholipid metabolic process	0.0131565	0.0959463	0.0798226	ABCA3/PIK3R4/AGPAT1/PGAP3/DHDDS/PIGS/HADHA/PCYT1A/PIGX/SMPD4/PIK3CB/CDIPT/PI4KB/MBOAT7/PIGO/NR1H2/AGPAT3/PIP4K2B/BPNT2/BECN1/LPCAT3/PIGT/GPAA1/PIGB/ORMDL3/HDHD5/VAC14/BPNT1/MTMR2/INPP5K/SERINC3/SPHK2/NR1H4/PLAA/ABCA2/IP6K1/OSBPL10/PNPLA6/PIP4K2C/SMPD1/PTDSS1/PIGU/PIGG/SLC44A2/STOML2/GPAT4/LPCAT1/LPGAT1/PLCB1/PIP5K1C/OSBP/PI4KA/IPMK	53
BP	GO:1902373	negative regulation of mRNA catabolic process	0.0131945	0.0960999	0.0799504	MAPKAPK2/THRAP3/DHX9/CSDE1/LARP1/HNRNPA0/ELAVL1/MAPK14/TRAF3IP2/NBAS/HNRNPU/YBX1/HNRNPAB	13
CC	GO:0005774	vacuolar membrane	3.45887e-17	2.14114e-14	1.41978e-14	RAB3D/RRAGA/AP2M1/RAB7A/DDOST/AP1M1/AP2A1/AP3D1/RPTOR/ABCA3/CHMP1A/UBA1/SURF4/CHMP6/AP2B1/NCSTN/GNB1/TMBIM1/RAB2A/CCDC115/VPS11/SNAP29/DNAJC5/HGSNAT/GBA/RPN2/B4GALT1/RAB5C/CDIP1/CYB561/DNAJC13/UBXN6/MARCHF8/VPS39/PLEKHM2/ATP13A2/DTX3L/AP2A2/TMEM59/DRAM1/NPRL3/CHMP7/CHMP3/PLEKHM1/LRP1/TM9SF1/GNB2/AP3M1/ATP6V1C1/STOM/HPS6/ECE1/CLCN3/TMEM9/ATP11B/ENPEP/CYB561A3/SH3GLB1/YWHAB/ARL8A/VAC14/MEAK7/VPS35/…	105
CC	GO:0005765	lysosomal membrane	9.07262e-17	2.14114e-14	1.41978e-14	RAB3D/RRAGA/AP2M1/RAB7A/DDOST/AP1M1/AP2A1/AP3D1/RPTOR/ABCA3/CHMP1A/UBA1/SURF4/CHMP6/AP2B1/NCSTN/GNB1/TMBIM1/RAB2A/VPS11/SNAP29/DNAJC5/HGSNAT/GBA/B4GALT1/RAB5C/CDIP1/CYB561/DNAJC13/UBXN6/MARCHF8/VPS39/PLEKHM2/ATP13A2/DTX3L/AP2A2/TMEM59/DRAM1/NPRL3/CHMP7/CHMP3/PLEKHM1/LRP1/TM9SF1/GNB2/AP3M1/ATP6V1C1/STOM/HPS6/ECE1/CLCN3/TMEM9/ATP11B/ENPEP/CYB561A3/ARL8A/MEAK7/VPS35/CHMP4B/CLTC/LRRC8A/LAPTM4A/VLDLR/…	97
CC	GO:0098852	lytic vacuole membrane	9.07262e-17	2.14114e-14	1.41978e-14	RAB3D/RRAGA/AP2M1/RAB7A/DDOST/AP1M1/AP2A1/AP3D1/RPTOR/ABCA3/CHMP1A/UBA1/SURF4/CHMP6/AP2B1/NCSTN/GNB1/TMBIM1/RAB2A/VPS11/SNAP29/DNAJC5/HGSNAT/GBA/B4GALT1/RAB5C/CDIP1/CYB561/DNAJC13/UBXN6/MARCHF8/VPS39/PLEKHM2/ATP13A2/DTX3L/AP2A2/TMEM59/DRAM1/NPRL3/CHMP7/CHMP3/PLEKHM1/LRP1/TM9SF1/GNB2/AP3M1/ATP6V1C1/STOM/HPS6/ECE1/CLCN3/TMEM9/ATP11B/ENPEP/CYB561A3/ARL8A/MEAK7/VPS35/CHMP4B/CLTC/LRRC8A/LAPTM4A/VLDLR/…	97
CC	GO:0031300	intrinsic component of organelle membrane	8.27882e-15	1.46535e-12	9.71672e-13	SEC61A1/RAB7A/SUN2/SLC35A4/TEX261/DNAJB12/ERGIC1/ZDHHC9/SLC35A2/RAB5B/PGAP3/ELOVL1/PIGS/RAB35/SLC35B2/HSPA5/FURIN/EMC1/RER1/BET1L/ATP2C1/DNAJC5/SYVN1/ESYT1/MUL1/SLC35A5/TOMM70/POMGNT1/DNAJC11/UBIAD1/SEC62/ATP13A2/SPPL3/SFXN3/GALNT2/DNAJB2/CALR/ATF6B/EMC4/PEX11B/SLC35B1/TRABD2B/INSIG2/RHBDD1/PINK1/PIGT/GPAA1/EMC2/CCDC47/MFN2/GOLGA7/QSOX2/SARAF/ERGIC3/TBC1D20/SAMM50/PDIA3/ECE1/RTN4/BCAP31/IMMT/RRBP…	94
CC	GO:0005925	focal adhesion	2.47037e-14	3.49805e-12	2.31955e-12	ITGB5/TSPAN9/CTNNA1/CD99L2/CAPN1/P4HB/LASP1/ARF1/TNS1/ACTN4/NCSTN/MAPK3/HSPA5/FLOT2/MAPK1/TLN1/HYOU1/ADD1/AMBRA1/SRP68/MAP2K1/CAPN5/HNRNPK/MSN/TRIOBP/CAP1/YWHAE/CALR/PAK4/CYFIP1/JAK1/CTTN/CLASP1/LRP1/IGF2R/PTPRA/GNB2/YWHAQ/MYH9/CD151/ACTG1/RAB10/PDIA3/TSPAN4/ANXA5/PHLDB2/FAT1/TNS3/FLII/YWHAB/CDH2/HSPG2/YWHAZ/ICAM1/IQGAP1/SLC4A2/KLF11/CLTC/RAB21/DCAF6/NCKAP1/GNA12/TLN2/ARHGAP31/HSP90B1/PRUNE1/DAB2…	94
CC	GO:0030055	cell-substrate junction	9.58702e-14	1.13127e-11	7.50142e-12	ITGB5/TSPAN9/CTNNA1/CD99L2/CAPN1/P4HB/LASP1/ARF1/TNS1/ACTN4/NCSTN/MAPK3/HSPA5/FLOT2/MAPK1/TLN1/HYOU1/ADD1/AMBRA1/SRP68/MAP2K1/CAPN5/HNRNPK/MSN/TRIOBP/CAP1/YWHAE/CALR/PAK4/CYFIP1/JAK1/CTTN/CLASP1/LRP1/IGF2R/PTPRA/GNB2/YWHAQ/MYH9/CD151/ACTG1/RAB10/PDIA3/TSPAN4/ANXA5/PHLDB2/FAT1/TNS3/FLII/YWHAB/CDH2/HSPG2/YWHAZ/ICAM1/IQGAP1/SLC4A2/KLF11/CLTC/RAB21/DCAF6/NCKAP1/GNA12/TLN2/ARHGAP31/HSP90B1/PRUNE1/DAB2…	94
CC	GO:0005635	nuclear envelope	1.06334e-12	1.07549e-10	7.13154e-11	SLC16A3/SUN2/MYO1C/ENO1/DNAJB12/CHMP1A/CHMP6/DCTN1/APP/TOR4A/MAPK3/PCYT1A/TMEM109/SMPD4/NUP62/DHX37/PARP1/ABL1/ZBED1/EI24/RETSAT/IPO9/IST1/GAPDH/INTS5/MVP/AGPAT3/SNUPN/TOR1B/LRRC59/DNAJB2/ANXA11/CALR/SHISA5/CHMP7/CHMP3/RANBP3/IGF2R/TOR1A/QSOX2/GHDC/CLCC1/FZR1/DCTN5/LMNB2/TBC1D20/MTDH/CBX5/SIGMAR1/RTN4/ATP11B/POM121C/CHMP4B/KPNA1/ANXA4/CLIC1/ENY2/KPNB1/NUP214/PRKCZ/POM121/RTCB/TEX2/SEPHS1/CDK4/STA…	99
CC	GO:0031227	intrinsic component of endoplasmic reticulum membrane	1.52532e-12	1.34991e-10	8.95122e-11	SEC61A1/TEX261/DNAJB12/ERGIC1/PGAP3/ELOVL1/PIGS/SLC35B2/HSPA5/EMC1/SYVN1/ESYT1/SEC62/SPPL3/DNAJB2/CALR/ATF6B/EMC4/SLC35B1/INSIG2/RHBDD1/PIGT/GPAA1/EMC2/CCDC47/SARAF/ERGIC3/PDIA3/RTN4/BCAP31/RRBP1/CANX/EXT1/SGPL1/TMCO1/EMC10/PKD2/ESYT2/XXYLT1/PIGU/HACD2/ATF6/DERL2/BFAR/ZMPSTE24/STIM1/PIGG/PREB/SLC37A4/WFS1	50
CC	GO:0031301	integral component of organelle membrane	4.95506e-12	3.77298e-10	2.50186e-10	SEC61A1/SUN2/SLC35A4/TEX261/DNAJB12/ERGIC1/SLC35A2/ELOVL1/PIGS/SLC35B2/HSPA5/FURIN/EMC1/RER1/BET1L/ATP2C1/SYVN1/ESYT1/MUL1/SLC35A5/TOMM70/POMGNT1/DNAJC11/UBIAD1/SEC62/ATP13A2/SPPL3/SFXN3/GALNT2/CALR/ATF6B/EMC4/PEX11B/SLC35B1/TRABD2B/INSIG2/RHBDD1/PINK1/PIGT/GPAA1/EMC2/CCDC47/QSOX2/SARAF/ERGIC3/TBC1D20/SAMM50/PDIA3/RTN4/BCAP31/IMMT/RRBP1/CANX/EXT1/LRRC8A/FUNDC1/SGPL1/TOMM20/SFXN1/MICU1/PEX26/BNIP3…	83
CC	GO:0030117	membrane coat	5.86197e-12	3.77298e-10	2.50186e-10	COPG1/COPB2/AP2M1/AP2A1/AP3D1/AP2B1/COPA/SCYL1/DIPK2A/SEC24C/COPZ1/VPS39/AP2A2/NECAP2/SEC31A/IGF2R/PEF1/AP3S2/AP3M1/CHMP4B/ARCN1/CLTC/VPS18/SAR1A/EPN1/SEC23B/SYNRG/EPN2/AP5S1/AP1G1/KLHL12/AP3B1	32
CC	GO:0048475	coated membrane	5.86197e-12	3.77298e-10	2.50186e-10	COPG1/COPB2/AP2M1/AP2A1/AP3D1/AP2B1/COPA/SCYL1/DIPK2A/SEC24C/COPZ1/VPS39/AP2A2/NECAP2/SEC31A/IGF2R/PEF1/AP3S2/AP3M1/CHMP4B/ARCN1/CLTC/VPS18/SAR1A/EPN1/SEC23B/SYNRG/EPN2/AP5S1/AP1G1/KLHL12/AP3B1	32
CC	GO:0005793	endoplasmic reticulum-Golgi intermediate compartment	1.15326e-11	6.72772e-10	4.46114e-10	COPG1/RAB1B/NUCB1/P4HB/ERGIC1/TMED9/LMAN2/SURF4/MGAT1/SCYL1/RAB2A/HSPA5/GOLGB1/CCDC115/RER1/PDIA6/LMAN2L/TMED1/IST1/KDELR1/GBF1/SPPL3/CALR/LRPAP1/MGAT4B/GOLGA2/PRRG4/ERGIC3/TBC1D20/SLC35C2/MCFD2/UGGT1/BCAP31/ERP44/SEC22B/STX5/YKT6/GOSR2/PIEZO1/MYO18A/CNIH4	41
CC	GO:0030176	integral component of endoplasmic reticulum membrane	1.23532e-11	6.72772e-10	4.46114e-10	SEC61A1/TEX261/DNAJB12/ERGIC1/ELOVL1/PIGS/SLC35B2/HSPA5/EMC1/SYVN1/ESYT1/SEC62/SPPL3/CALR/ATF6B/EMC4/SLC35B1/INSIG2/RHBDD1/PIGT/GPAA1/EMC2/CCDC47/SARAF/ERGIC3/PDIA3/RTN4/BCAP31/RRBP1/CANX/EXT1/SGPL1/TMCO1/EMC10/PKD2/XXYLT1/PIGU/HACD2/ATF6/DERL2/BFAR/ZMPSTE24/STIM1/PIGG/PREB/SLC37A4/WFS1	47
CC	GO:0098791	Golgi apparatus subcompartment	4.95251e-11	2.50455e-09	1.66077e-09	TRAPPC9/AP1M1/B4GALT5/RAB43/TGOLN2/B4GALT4/ATG9A/RAB8A/SCAMP3/APP/SCAMP2/CANT1/PAM/FURIN/SMPD4/GOLGB1/BET1L/ATP2C1/MBTPS1/GBA/B4GALT1/APH1A/YIPF1/CHPF2/VAMP3/CHID1/YIPF2/GBF1/BPNT2/TMEM59/GALNT2/BECN1/ST3GAL2/EIPR1/MGAT4B/GOLGA2/RAB11A/LYPLA2/GOLGA7/IGF2R/GOSR1/NSFL1C/GOLPH3L/RAB10/OPTN/ATP11B/BCAP31/DENND5A/ATP9B/VPS52/GCC1/LLGL1/CLTC/RAB21/ARFIP2/INPP5K/RGP1/VPS51/PREPL/NSF/FUT11/RAB6A/GPR108/C…	81
CC	GO:0030120	vesicle coat	1.57963e-10	7.45585e-09	4.94396e-09	COPG1/COPB2/AP2M1/AP2A1/AP2B1/COPA/SCYL1/DIPK2A/SEC24C/COPZ1/AP2A2/NECAP2/SEC31A/PEF1/ARCN1/CLTC/SAR1A/EPN1/SEC23B/SYNRG/EPN2/AP1G1/KLHL12	23
CC	GO:0140534	endoplasmic reticulum protein-containing complex	1.68827e-10	7.47059e-09	4.95374e-09	SEC61A1/RPN1/DDOST/GANAB/OS9/VCP/P4HB/MLEC/PIGS/HSPA5/EMC1/PDIA6/HYOU1/RPN2/SYVN1/FAF2/STT3A/PRKCSH/GET3/CALR/EMC4/INSIG2/PIGT/GPAA1/EMC2/ORMDL3/PDIA3/EXT2/DNAJB11/NPLOC4/P4HA1/HSP90B1/NBAS/EMC10/MAGT1/PIGU/DERL2/RNF139	38
CC	GO:0030135	coated vesicle	2.59834e-10	1.08213e-08	7.1756e-09	COPG1/COPB2/AP2M1/TEX261/AP1M1/AP2A1/ERGIC1/TGOLN2/TMED9/LMAN2/RAB8A/AP2B1/APP/COPA/SCYL1/RAB35/DENND1A/FURIN/GPR107/CCDC115/VPS11/DIPK2A/DNAJC5/LMAN2L/SEC16A/SEC24C/TMED1/COPZ1/VAMP3/KDELR1/AP2A2/NECAP2/SEC31A/GOLGA2/IGF2R/PEF1/ERGIC3/ECE1/MCFD2/BCAP31/DBNL/SPG21/ARCN1/CLTC/VPS18/SAR1A/DAB2/HIP1/EPN1/SEC22B/STX5/MYO1E/SEC23B/SYNRG/SCARB2/FZD5/EPN2/GOSR2/HEATR5B/DNM2/YIPF6/AP1G1/KLHL12/AP3B1/CNIH4	65
CC	GO:0005802	trans-Golgi network	7.61811e-09	2.99646e-07	1.98695e-07	TRAPPC9/AP1M1/RAB43/TGOLN2/ATG9A/RAB8A/SCAMP3/APP/SCAMP2/PAM/FURIN/SMPD4/ATP2C1/GBA/YIPF1/VAMP3/CHID1/YIPF2/GBF1/BPNT2/BECN1/EIPR1/RAB11A/IGF2R/GOLPH3L/RAB10/OPTN/ATP11B/DENND5A/ATP9B/VPS52/LLGL1/CLTC/RAB21/ARFIP2/INPP5K/RGP1/VPS51/PREPL/RAB6A/GPR108/COG1/AP1B1/COG7/TBC1D23/VPS53/FLNA/SCAMP4/COG4/KLHL20/DNM2/YIPF6/AP1G1/MYO18A/ATP11A/OSBP/PLOD3	57
CC	GO:0042470	melanosome	1.18275e-08	4.18693e-07	2.77635e-07	RPN1/RAB7A/GANAB/P4HB/RAB5B/NCSTN/RAB1A/RAB35/RAB2A/HSPA5/PDIA6/DNAJC5/RAB5C/CNP/SLC2A1/SND1/YWHAE/ANXA11/STOM/PDIA3/YWHAB/YWHAZ/CANX/CLTC/HSP90B1/LAMP1/SEC22B/ATP6V0A1/HSP90AB1/ANKRD27/PDIA4/ATP6V1B2	32
CC	GO:0048770	pigment granule	1.18275e-08	4.18693e-07	2.77635e-07	RPN1/RAB7A/GANAB/P4HB/RAB5B/NCSTN/RAB1A/RAB35/RAB2A/HSPA5/PDIA6/DNAJC5/RAB5C/CNP/SLC2A1/SND1/YWHAE/ANXA11/STOM/PDIA3/YWHAB/YWHAZ/CANX/CLTC/HSP90B1/LAMP1/SEC22B/ATP6V0A1/HSP90AB1/ANKRD27/PDIA4/ATP6V1B2	32
CC	GO:0005776	autophagosome	2.43628e-08	8.21373e-07	5.44651e-07	RAB7A/PIK3R4/CHMP1A/CHMP6/ATG9A/VPS11/SNAP29/RPN2/AMBRA1/PIP4K2B/ATP13A2/TBC1D25/BECN1/CHMP7/CHMP3/PLEKHM1/NBR1/TM9SF1/ADPRH/SQSTM1/OPTN/SH3GLB1/CHMP4B/TICAM1/LAMP1/VPS18/UBQLN2/PIP4K2C/HTT/UBQLN4/CALCOCO2/WDFY3	32
CC	GO:0030496	midbody	2.63543e-08	8.48129e-07	5.62393e-07	CHMP1A/CHMP6/RAB8A/RALB/AGBL5/HSPA5/PIK3CB/KEAP1/WIZ/NUP62/EXOC7/C6orf89/IST1/SLC2A1/MARK4/TRIOBP/NAT10/ANXA11/KATNB1/CHMP7/CHMP3/POLDIP2/SH3GLB1/SIRT2/ARL8A/MBD5/IQGAP1/DCTN3/CHMP4B/PKN1/EXOC4/HSP90B1/SEPTIN2/MICAL3/INCENP/PIN1/CLIC4/GNAI3/RCC2/HNRNPU/GNAI2/KIF3B/VPS4B/CHAMP1/RAB11FIP3/DNM2/TTLL12	47
CC	GO:0005819	spindle	2.81229e-08	8.65696e-07	5.74041e-07	CALM3/TFDP2/CHMP1A/CHMP6/NEK6/TBL1X/DIAPH1/DCTN1/APP/AGBL5/PRPF19/MAPK1/NUP62/SMC1A/CEP63/RMDN3/ANXA11/KATNB1/CEP104/HDAC3/RMDN1/GOLGA2/MAP1S/MAP4/CHMP7/IKBKG/RAB11A/CHMP3/POLDIP2/CIAO1/CTTN/CLASP1/TOPBP1/STAG1/MYH9/KIFAP3/TMEM9/SIRT2/ARL8A/DCTN3/CHMP4B/CLTC/TUBGCP2/DIDO1/CBX1/TERF1/MAPK14/CEP89/SEPTIN2/CSNK1A1/CDK5RAP2/RALBP1/MICAL3/IK/PKD2/NUMA1/INCENP/INO80/RCC2/GIT1/RAD21/MAPRE1/HNRNPU/PPP2CB…	76
CC	GO:0010494	cytoplasmic stress granule	9.09397e-08	2.68272e-06	1.77891e-06	EIF4G1/VCP/RPTOR/STAU1/HNRNPK/UBAP2L/GIGYF2/CSDE1/RNF135/LARP1/YTHDF2/ELAVL1/KPNB1/DHX36/STAU2/ZNFX1/PUM1/DDX1/CASC3/DDX3X/YBX1/YTHDF3/G3BP1/CAPRIN1/DDX6	25
CC	GO:0031968	organelle outer membrane	1.1006e-07	3.11689e-06	2.06681e-06	RAB11FIP5/ENO1/MIEF1/HK1/TMEM109/SMPD4/NLRX1/PI4KB/CNP/MUL1/RETSAT/AMBRA1/TOMM70/DNAJC11/RMDN3/QTRT2/PINK1/MFN2/CYB5R3/TRIM14/SAMM50/SIGMAR1/VAT1/SH3GLB1/RNF185/IMMT/MAOB/MIEF2/FUNDC1/SARM1/TOMM20/SNN/HADHB/COASY/TOMM40L/PGRMC1/ZNFX1/BNIP3/BNIP3L/UBC/VDAC1/OPA1/ARMCX6/MTCH1/TOMM34/USP30/CYB5B/HK2/MTX1/MIGA1	50
CC	GO:0019867	outer membrane	1.45949e-07	3.9314e-06	2.60691e-06	RAB11FIP5/ENO1/MIEF1/HK1/TMEM109/SMPD4/NLRX1/PI4KB/CNP/MUL1/RETSAT/AMBRA1/TOMM70/DNAJC11/RMDN3/QTRT2/PINK1/MFN2/CYB5R3/TRIM14/SAMM50/SIGMAR1/VAT1/SH3GLB1/RNF185/IMMT/MAOB/MIEF2/FUNDC1/SARM1/TOMM20/SNN/HADHB/COASY/TOMM40L/PGRMC1/ZNFX1/BNIP3/BNIP3L/UBC/VDAC1/OPA1/ARMCX6/MTCH1/TOMM34/USP30/CYB5B/HK2/MTX1/MIGA1	50
CC	GO:0005769	early endosome	1.54895e-07	3.9314e-06	2.60691e-06	RAB11FIP5/SNX17/SNX4/TMEM127/TM9SF4/CHMP1A/RAB5B/APP/STAMBP/NCSTN/MAPK3/RAB1A/USP10/GPR107/VPS11/MGRN1/DYSF/MAPK1/VPS26B/RAB5C/APH1A/DNAJC13/UBXN6/MAP2K1/SIAH2/VAMP3/MARCHF8/RUFY1/DTX3L/TGFBRAP1/RAPGEF1/WASF2/HFE/SNX1/LRP1/IGF2R/SNX12/CLN6/HPS6/AKT2/CLCN3/FKBP15/ATP11B/DBNL/EHD1/EHD2/VAC14/LLGL1/VPS35/RAB21/MTMR2/PML/VPS18/ATP13A3/SH3GL1/PPP1R21/EHD4/WASHC5/SLC1A1/ANKRD27/SNX7/RCC2/HTT/FZD5/PLD3/…	72
CC	GO:0016607	nuclear speck	1.55479e-07	3.9314e-06	2.60691e-06	MBD4/ILRUN/ALKBH5/NEK6/PRPF19/UNC45A/DAZAP2/EFTUD2/RBM8A/GATAD2A/U2AF2/POLDIP3/ASCC2/SRSF9/DNAJC11/SF3B2/RUFY1/THRAP3/SF3A1/SAP130/TAB1/PRKACA/SART3/APBB1/TAF5L/FTO/MAML2/PRCC/RSRC1/BAZ2A/FOXO4/PRPF6/SLU7/PRPF8/TFIP11/VIRMA/PSKH1/MAPK14/TRIP12/MAML1/DHX36/DDX42/DOCK1/CSNK1A1/ATP6V0A1/REXO4/BNIP3L/SUMO1/IK/PIN1/PIAS3/TOE1/PRPF4/CASC3/SETD1A/SF3A3/HNRNPU/SMU1/CD2BP2/TCF12/POLR2D/SRSF8/PARN/PPP4R3B/…	75
CC	GO:0030662	coated vesicle membrane	1.67303e-07	4.0845e-06	2.70843e-06	COPG1/COPB2/AP2M1/AP2A1/TGOLN2/AP2B1/COPA/SCYL1/RAB35/DENND1A/DIPK2A/DNAJC5/SEC16A/SEC24C/COPZ1/VAMP3/KDELR1/AP2A2/NECAP2/SEC31A/IGF2R/PEF1/MCFD2/DBNL/ARCN1/CLTC/SAR1A/DAB2/HIP1/EPN1/SEC22B/STX5/SEC23B/SYNRG/SCARB2/FZD5/EPN2/GOSR2/AP1G1/KLHL12/AP3B1	41
CC	GO:0031902	late endosome membrane	2.03804e-07	4.80977e-06	3.18935e-06	RAB7A/ABCA3/CHMP1A/CHMP6/ATG9A/VPS37C/VPS11/YIPF1/CDIP1/UBXN6/MARCHF8/YIPF2/VPS39/ATP13A2/TMEM59/CHMP7/CHMP3/PLEKHM1/CLCN3/TMEM9/CYB561A3/ARL8A/MICALL1/VAC14/CHMP4B/LAPTM4A/LAMP1/VPS18/ATP13A3/SLC1A1/SCARB2/PLD3/AP5S1/VPS4B/GOSR2/LAMTOR1/CLCN4	37
CC	GO:0101002	ficolin-1-rich granule	2.53436e-07	5.78816e-06	3.83812e-06	PKM/ACLY/PSMD2/PGAM1/PFKL/CAPN1/VCP/DIAPH1/CANT1/PSMD3/ACTR1B/MAPK1/GPI/XRCC6/MVP/AP2A2/PGM1/VPS35L/ALAD/PDAP1/PSMB7/UBR4/DBNL/EEF2/ARL8A/HUWE1/GAA/MAPK14/KPNB1/LAMP1/ATP6V0A1/ARSB/STBD1/SIRPA/HSP90AB1/COMMD9/DDX3X/PSMC3/ACTR2/ILF2/LAMTOR1/PSMD11	42
CC	GO:0005741	mitochondrial outer membrane	2.69226e-07	5.95664e-06	3.94984e-06	RAB11FIP5/MIEF1/HK1/NLRX1/PI4KB/CNP/MUL1/AMBRA1/TOMM70/DNAJC11/RMDN3/QTRT2/PINK1/MFN2/CYB5R3/TRIM14/SAMM50/VAT1/SH3GLB1/RNF185/IMMT/MAOB/MIEF2/FUNDC1/SARM1/TOMM20/SNN/HADHB/COASY/TOMM40L/PGRMC1/ZNFX1/BNIP3/BNIP3L/UBC/VDAC1/OPA1/ARMCX6/MTCH1/TOMM34/USP30/CYB5B/HK2/MTX1/MIGA1	45
CC	GO:0005770	late endosome	4.0199e-07	8.62451e-06	5.7189e-06	RAB7A/SDF4/ABCA3/PIK3R4/CHMP1A/CHMP6/ATG9A/MAPK3/VPS37C/VPS11/DYSF/MAPK1/VPS26B/YIPF1/CDIP1/UBXN6/MAP2K1/MON1B/MARCHF8/CHID1/YIPF2/VPS39/ATP13A2/TMEM59/CHMP7/RAB11A/CHMP3/PLEKHM1/NBR1/IGF2R/CLCN3/SQSTM1/TMEM9/CYB561A3/ARL8A/MICALL1/VAC14/VPS35/CHMP4B/LAPTM4A/IFNAR1/LAMP1/VPS18/ATP13A3/SRC/SLC1A1/ANKRD27/SCARB2/HTT/PLD3/AP5S1/DERL2/VPS4B/GOSR2/LAMTOR1/CLCN4	56
CC	GO:0031965	nuclear membrane	5.63511e-07	1.15831e-05	7.6807e-06	SLC16A3/SUN2/ENO1/DNAJB12/TMEM109/SMPD4/NUP62/DHX37/ABL1/ZBED1/EI24/RETSAT/GAPDH/INTS5/TOR1B/DNAJB2/SHISA5/TOR1A/QSOX2/CLCC1/FZR1/DCTN5/LMNB2/TBC1D20/MTDH/SIGMAR1/ATP11B/POM121C/ANXA4/CLIC1/KPNB1/POM121/TEX2/SEPHS1/CDK4/STAU2/MACO1/INTS1/SENP2/CCND1/SUMO1/TOR1AIP1/CASC3/CUEDC2/YBX1/TMEM176B/MAD2L1BP/ZMPSTE24/NUP133/GLE1/NUP93/HPN/GNAQ/MLX/PLCB1/TRA2B/WDFY3/SLC30A1	58
CC	GO:0030133	transport vesicle	5.72608e-07	1.15831e-05	7.6807e-06	COPG1/RAB3D/COPB2/RAB1B/RAB7A/CALM3/RAB11FIP5/AP2A1/TGOLN2/YIPF3/TMED9/SURF4/RAB5B/RAB8A/APP/NCSTN/COPA/RAB1A/RAB35/PAM/FURIN/DNAJC5/APH1A/SEC16A/SEC24C/YIPF1/COPZ1/VAMP3/KDELR1/YIPF2/ATP13A2/SNAPIN/TPRG1L/SEC31A/CDK16/PLIN3/RAB11A/NRSN2/IGF2R/TOR1A/PEF1/GOSR1/BLOC1S3/RAB10/CLCN3/MCFD2/FGFRL1/SPG21/ARCN1/CLTC/MTMR2/SEPTIN2/LAMP1/SAR1A/RAB6A/SEC22B/RAB11B/STX5/KIF1B/ANKRD27/UNC13B/SEC23B/SYNRG/ATP…	72
CC	GO:0005788	endoplasmic reticulum lumen	8.68529e-07	1.70811e-05	1.13264e-05	JMJD8/PDIA5/GANAB/NUCB1/OS9/P4HB/ARSD/TGOLN2/ALG12/TXNDC12/APP/TOR4A/MAPK3/HSPA5/PDIA6/MAPK1/HYOU1/MBTPS1/PRKCSH/STS/TOR1B/CALR/LRPAP1/SHISA5/H6PD/CES2/TOR1A/CLN6/PDIA3/MINPP1/P3H2/COLGALT1/UGGT1/CDH2/DNAJB11/DNAJC3/CANX/P4HA1/ERP44/HSP90B1/POGLUT1/MIA3/ARSB/DAG1/PDIA4/P4HA2/APLP2/SUMF2/COL18A1/LAMC1/CP/C4A/SELENOF/WFS1/EDEM2/MEN1/ERLEC1/PLOD3/QSOX1	59
CC	GO:0033116	endoplasmic reticulum-Golgi intermediate compartment membrane	9.31653e-07	1.78273e-05	1.18213e-05	RAB1B/ERGIC1/TMED9/LMAN2/SURF4/MGAT1/RAB2A/TMED1/KDELR1/SPPL3/CALR/GOLGA2/PRRG4/ERGIC3/TBC1D20/SLC35C2/MCFD2/BCAP31/SEC22B/STX5/YKT6/GOSR2/PIEZO1	23
CC	GO:0005766	primary lysosome	1.00024e-06	1.81581e-05	1.20406e-05	RAB3D/ACLY/DDOST/VCP/SURF4/NCSTN/SNAP29/DNAJC5/MAPK1/B4GALT1/RAB5C/FAF2/DNAJC13/IST1/CAP1/ANXA11/CYB5R3/STOM/ATP11B/VAT1/TOLLIP/ARL8A/DNAJC3/GAA/LAMP1/ARSB/PSMD1/MAGT1/CPNE3/STK11IP/GALNS/CCT2/DYNC1H1/ACTR2/LAMTOR1/LPCAT1	36
CC	GO:0042582	azurophil granule	1.00024e-06	1.81581e-05	1.20406e-05	RAB3D/ACLY/DDOST/VCP/SURF4/NCSTN/SNAP29/DNAJC5/MAPK1/B4GALT1/RAB5C/FAF2/DNAJC13/IST1/CAP1/ANXA11/CYB5R3/STOM/ATP11B/VAT1/TOLLIP/ARL8A/DNAJC3/GAA/LAMP1/ARSB/PSMD1/MAGT1/CPNE3/STK11IP/GALNS/CCT2/DYNC1H1/ACTR2/LAMTOR1/LPCAT1	36
CC	GO:1904813	ficolin-1-rich granule lumen	1.0433e-06	1.84663e-05	1.2245e-05	PKM/ACLY/PSMD2/PGAM1/PFKL/CAPN1/VCP/CANT1/PSMD3/ACTR1B/MAPK1/GPI/XRCC6/MVP/PGM1/ALAD/PDAP1/PSMB7/DBNL/EEF2/HUWE1/MAPK14/KPNB1/ARSB/HSP90AB1/COMMD9/DDX3X/PSMC3/ACTR2/ILF2/PSMD11	31
CC	GO:0031228	intrinsic component of Golgi membrane	1.14471e-06	1.97672e-05	1.31076e-05	SLC35A4/TEX261/ERGIC1/ZDHHC9/SLC35A2/SLC35B2/FURIN/RER1/BET1L/ATP2C1/SLC35A5/POMGNT1/UBIAD1/GALNT2/SLC35B1/GOLGA7/QSOX2/ERGIC3/TBC1D20/A4GALT/QSOX1	21
CC	GO:0098687	chromosomal region	1.30999e-06	2.20827e-05	1.4643e-05	MCM2/CHMP1A/CHMP6/PPP2R1A/DCTN1/UPF1/RPA1/PARP1/SMC1A/KDM4A/XRCC6/NAT10/DDB1/MCM5/PPP1CA/XRCC5/SUMO3/CHMP7/CHMP3/CLASP1/NHP2/DCTN5/CTCF/SMG6/STAG1/TERF2/CBX5/HAT1/DCLRE1B/SIRT2/SIN3A/DCTN3/FEN1/CHMP4B/TFIP11/CBX1/TERF1/PML/SEPTIN2/RBBP4/DHX36/MCM3/CSNK1A1/CENPB/KDM4C/INCENP/PRKDC/RCC2/RAD21/NCAPD2/HNRNPU/PPP2CB/CENPO/ATF7/NUP133/KDM4D/CHAMP1/RBBP7/H3-3B/SUV39H1/THOC5/FBXW11/MCM4/MEN1/MIS18A/SSB	66
CC	GO:0030119	AP-type membrane coat adaptor complex	2.11151e-06	3.47662e-05	2.30534e-05	AP2M1/AP2A1/AP3D1/AP2B1/VPS39/AP2A2/AP3S2/AP3M1/VPS18/SYNRG/AP5S1/AP1G1/AP3B1	13
CC	GO:0005681	spliceosomal complex	2.51348e-06	4.04441e-05	2.68184e-05	AAR2/UPF1/GPKOW/PRPF19/EFTUD2/RBM8A/U2AF2/SF3B3/HNRNPK/DDX23/SF3B2/SF3A1/ZMAT2/SNRNP200/HNRNPM/MFAP1/ADAR/DHX38/NCL/DHX8/WBP11/PRPF6/SLU7/HNRNPF/PRPF8/TFIP11/CTNNBL1/DDX41/IK/PRPF4/CASC3/SF3A3/HNRNPU/YBX1/SMU1/HNRNPR/PPP1R8/TRA2B/SNRPD3/PPIL2/PRPF40A	41
CC	GO:0000151	ubiquitin ligase complex	3.39634e-06	5.34357e-05	3.54331e-05	OS9/RNF40/WDTC1/KCTD2/KEAP1/TRPC4AP/ZER1/KCTD10/SYVN1/AMBRA1/UBE2L3/DDB1/WWP2/DCAF7/BABAM2/TRAF7/TNFAIP1/PHC2/IKBKG/DCAF12/MED24/PEF1/RNF7/FZR1/GID8/FBH1/ZSWIM4/KCTD5/FBXL14/TSPAN17/CDC23/DCAF6/DMAC2/STUB1/ATG3/KLHDC10/CUL7/RNF20/FBXL5/FBXL19/FBXW4/FBXO45/RNF19B/WWP1/FBXW8/MED12/CUL3/DERL2/KLHL20/UBE4B/FBXL16/CBX7/ARMC8/FBXW11/KLHL12/RNF11	56
CC	GO:0005798	Golgi-associated vesicle	4.87157e-06	7.49798e-05	4.9719e-05	COPG1/COPB2/AP2A1/TGOLN2/TMED9/RAB8A/APP/COPA/SCYL1/FURIN/CCDC115/DIPK2A/COPZ1/KDELR1/SPPL3/STK16/IGF2R/SPG21/ARCN1/CLTC/SYNRG/AP1G1/PI4KA	23
CC	GO:0030173	integral component of Golgi membrane	5.33008e-06	8.02914e-05	5.32411e-05	SLC35A4/TEX261/ERGIC1/SLC35A2/SLC35B2/FURIN/RER1/BET1L/ATP2C1/SLC35A5/POMGNT1/UBIAD1/GALNT2/SLC35B1/QSOX2/ERGIC3/TBC1D20/A4GALT/QSOX1	19
CC	GO:0036464	cytoplasmic ribonucleoprotein granule	6.36874e-06	9.39389e-05	6.22908e-05	EIF4G1/VCP/RPTOR/STAU1/UPF1/EIF4E2/CARHSP1/POLDIP3/HNRNPK/UBAP2L/DHX9/SAMD4B/BTBD2/TAF5L/GIGYF2/CSDE1/RNF135/LARP1/NCL/SQSTM1/FXR1/UBAP2/IQGAP1/YTHDF2/ELAVL1/KPNB1/DHX36/STAU2/AGO1/ZNFX1/PUM1/DDX1/CASC3/DDX3X/PSMC3/HNRNPU/YBX1/POLR2D/YTHDF3/G3BP1/FXR2/EDC3/CAPRIN1/HNRNPAB/TDRD7/DDX6/CNOT8	47
CC	GO:0035577	azurophil granule membrane	7.69351e-06	0.000111163	7.37122e-05	RAB3D/DDOST/SURF4/NCSTN/SNAP29/DNAJC5/B4GALT1/RAB5C/DNAJC13/STOM/ATP11B/ARL8A/GAA/LAMP1/MAGT1/CPNE3/LAMTOR1/LPCAT1	18
CC	GO:1905368	peptidase complex	8.78723e-06	0.000124427	8.25075e-05	PSMD2/VCP/PSMF1/PIGS/PSMD3/RAD23A/PSMB7/PIGT/GPAA1/PSMB2/PSMD8/RAD23B/TAF5L/ATXN7L3/USP22/PSMD10/ENY2/PSMC1/PSMC4/PSME3/CASP9/PSMD1/TAF6/PIGU/PSMC3/PSMD11/TRRAP	27
CC	GO:0035770	ribonucleoprotein granule	9.58476e-06	0.000133059	8.82313e-05	EIF4G1/VCP/RPTOR/STAU1/UPF1/EIF4E2/CARHSP1/POLDIP3/HNRNPK/UBAP2L/DHX9/SAMD4B/BTBD2/TAF5L/GIGYF2/CSDE1/RNF135/LARP1/NCL/SQSTM1/FXR1/UBAP2/IQGAP1/YTHDF2/ELAVL1/KPNB1/DHX36/STAU2/AGO1/ZNFX1/PUM1/SUMO1/DDX1/CASC3/DDX3X/PSMC3/HNRNPU/YBX1/POLR2D/YTHDF3/G3BP1/FXR2/EDC3/CAPRIN1/HNRNPAB/TDRD7/SYMPK/DDX6/CNOT8	49
CC	GO:0044322	endoplasmic reticulum quality control compartment	1.0892e-05	0.000148298	9.83364e-05	MAN1B1/SYVN1/CALR/RHBDD1/UGGT1/RNF185/CANX/RNF5/RNF139/EDEM2/ERLEC1	11
CC	GO:0071013	catalytic step 2 spliceosome	1.13449e-05	0.000151551	0.000100493	PRPF19/EFTUD2/RBM8A/SF3B3/HNRNPK/DDX23/SF3B2/SF3A1/SNRNP200/HNRNPM/DHX38/DHX8/PRPF6/SLU7/HNRNPF/PRPF8/TFIP11/DDX41/SF3A3/HNRNPU/HNRNPR/SNRPD3/PPIL2	23
CC	GO:0055038	recycling endosome membrane	1.66649e-05	0.000218496	0.000144884	NDRG1/RAB11FIP5/ATG9A/RAB8A/SCAMP3/SCAMP2/RAB35/VAMP3/RAB11A/RAB10/PDIA3/OPTN/ATP11B/EHD1/EHD2/MICALL1/ATP13A3/RAB11B/RFFL/EHD4/SLC1A1/SCAMP4/RAB11FIP3/CLCN4	24
CC	GO:0090734	site of DNA damage	2.00794e-05	0.000257761	0.000170921	VCP/RPA1/PRPF19/SMARCAL1/PARP1/CYREN/DDB1/PARP9/TP53/XRCC5/CBX5/ADPRS/ELOA/CBX1/ARPC2/NHEJ1/ZBTB7A/XRCC4/KDM4D/UBQLN4/RFWD3/ACTR2/INIP/ACTR3	24
CC	GO:1905369	endopeptidase complex	2.03879e-05	0.000257761	0.000170921	PSMD2/VCP/PSMF1/PIGS/PSMD3/RAD23A/PSMB7/PIGT/GPAA1/PSMB2/PSMD8/RAD23B/PSMD10/PSMC1/PSMC4/PSME3/CASP9/PSMD1/PIGU/PSMC3/PSMD11	21
CC	GO:0005643	nuclear pore	2.98876e-05	0.000371235	0.000246166	MYO1C/CHMP1A/CHMP6/NUP62/MVP/SNUPN/CHMP7/CHMP3/RANBP3/POM121C/CHMP4B/KPNA1/ENY2/KPNB1/NUP214/POM121/SENP2/SUMO1/NUP133/GLE1/BICD2/XPO7/NUP93	23
CC	GO:0032588	trans-Golgi network membrane	3.44409e-05	0.000420417	0.000278778	AP1M1/RAB43/RAB8A/SCAMP3/APP/SCAMP2/VAMP3/BPNT2/IGF2R/GOLPH3L/VPS52/LLGL1/CLTC/ARFIP2/RGP1/VPS51/RAB6A/COG1/AP1B1/COG7/VPS53/SCAMP4/COG4/AP1G1	24
CC	GO:0000407	phagophore assembly site	4.37779e-05	0.000525335	0.000348349	RAB1B/ILRUN/RAB7A/ATG13/ATG9A/ATG2A/BECN1/WDR45B/NBR1/SQSTM1/STBD1/BCAS3	12
CC	GO:0000138	Golgi trans cisterna	4.80706e-05	0.000567233	0.000376132	BET1L/B4GALT1/YIPF1/YIPF2/TMEM59/GCC1/YIPF6	7
CC	GO:0030118	clathrin coat	6.08189e-05	0.000705898	0.00046808	AP2M1/AP2A1/AP2B1/AP2A2/NECAP2/IGF2R/AP3M1/CLTC/EPN1/SYNRG/EPN2/AP1G1/AP3B1	13
CC	GO:0005791	rough endoplasmic reticulum	6.78581e-05	0.000774896	0.000513832	SEC61A1/PKM/RPN1/TMCC1/UBA1/STAU1/APP/PLOD1/RPN2/PI4KB/SEC62/SPPL3/LRPAP1/CCDC47/PLOD2/CANX/MACO1/ARSB/CDKAL1/PLOD3	20
CC	GO:0030125	clathrin vesicle coat	7.43917e-05	0.000836022	0.000554365	AP2M1/AP2A1/AP2B1/AP2A2/NECAP2/CLTC/EPN1/SYNRG/EPN2/AP1G1	10
CC	GO:0000781	chromosome, telomeric region	8.31062e-05	0.000919363	0.000609628	MCM2/UPF1/RPA1/PARP1/XRCC6/NAT10/DDB1/MCM5/PPP1CA/XRCC5/NHP2/SMG6/TERF2/CBX5/HAT1/DCLRE1B/SIRT2/FEN1/TFIP11/CBX1/TERF1/PML/RBBP4/DHX36/MCM3/PRKDC/ATF7/RBBP7/H3-3B/THOC5/MCM4/MEN1/SSB	33
CC	GO:0034774	secretory granule lumen	9.08157e-05	0.000989193	0.000655932	PKM/ACLY/PSMD2/PGAM1/PFKL/VCP/APP/ACTN4/TOR4A/CANT1/PSMD3/ACTR1B/MAPK1/FAF2/GPI/IST1/XRCC6/MVP/CAP1/ALAD/PSMB7/XRCC5/CYFIP1/CYB5R3/GHDC/VAT1/TOLLIP/DBNL/EEF2/NFKB1/DNAJC3/HUWE1/ERP44/DNASE1L1/MAPK14/KPNB1/SPTAN1/ARSB/PSMD1/HSP90AB1/COMMD9/DDX3X/PSMC3/PROS1/STK11IP/GALNS/CCT2/DYNC1H1/ACTR2/ILF2/ARMC8/PSMD11/MAGED2/QSOX1	54
CC	GO:0005795	Golgi stack	9.31288e-05	0.000991011	0.000657138	B4GALT5/B4GALT4/CANT1/GOLGB1/BET1L/ATP2C1/MBTPS1/B4GALT1/APH1A/YIPF1/CHPF2/YIPF2/TMEM59/GALNT2/ST3GAL2/MGAT4B/GOLGA2/LYPLA2/GOLGA7/GOSR1/NSFL1C/GOLPH3L/BCAP31/GCC1/LLGL1/RAB21/NSF/FUT11/UXS1/YIPF6/B4GALT3	31
CC	GO:0072686	mitotic spindle	9.37821e-05	0.000991011	0.000657138	TFDP2/TBL1X/DIAPH1/DCTN1/AGBL5/MAPK1/NUP62/SMC1A/RMDN3/HDAC3/RMDN1/GOLGA2/MAP4/IKBKG/POLDIP2/CTTN/CLASP1/STAG1/TMEM9/SIRT2/CLTC/CDK5RAP2/IK/PKD2/NUMA1/RCC2/GIT1/MAPRE1/HNRNPU/CUL3/NGRN/TBL1XR1	32
CC	GO:0030126	COPI vesicle coat	9.51857e-05	0.000991051	0.000657164	COPG1/COPB2/COPA/SCYL1/DIPK2A/COPZ1/ARCN1	7
CC	GO:0030134	COPII-coated ER to Golgi transport vesicle	0.000107345	0.00110145	0.000730372	TEX261/ERGIC1/TMED9/LMAN2/APP/LMAN2L/SEC16A/SEC24C/TMED1/SEC31A/GOLGA2/PEF1/ERGIC3/MCFD2/SAR1A/SEC22B/STX5/SEC23B/GOSR2/YIPF6/KLHL12/CNIH4	22
CC	GO:1904949	ATPase complex	0.000113572	0.0011487	0.000761698	VCP/RUVBL1/SMARCD1/GATAD2A/POLE3/SMARCA4/SMARCD2/SMARCC2/SMARCB1/ACTL6A/RBBP4/CHRAC1/SMARCA2/INO80/DPF2/MCRS1/MTA3/RBBP7/KAT5/BCL7B/TRRAP	21
CC	GO:0060205	cytoplasmic vesicle lumen	0.000116414	0.00116086	0.000769767	PKM/ACLY/PSMD2/PGAM1/PFKL/VCP/APP/ACTN4/TOR4A/CANT1/PSMD3/ACTR1B/MAPK1/FAF2/GPI/IST1/XRCC6/MVP/CAP1/ALAD/PSMB7/XRCC5/CYFIP1/CYB5R3/GHDC/VAT1/TOLLIP/DBNL/EEF2/NFKB1/DNAJC3/HUWE1/ERP44/DNASE1L1/MAPK14/KPNB1/SPTAN1/ARSB/PSMD1/HSP90AB1/COMMD9/DDX3X/PSMC3/PROS1/STK11IP/GALNS/CCT2/DYNC1H1/ACTR2/ILF2/ARMC8/PSMD11/MAGED2/QSOX1	54
CC	GO:0031983	vesicle lumen	0.000136959	0.00134677	0.000893039	PKM/ACLY/PSMD2/PGAM1/PFKL/VCP/APP/ACTN4/TOR4A/CANT1/PSMD3/ACTR1B/MAPK1/FAF2/GPI/IST1/XRCC6/MVP/CAP1/ALAD/PSMB7/XRCC5/CYFIP1/CYB5R3/GHDC/VAT1/TOLLIP/DBNL/EEF2/NFKB1/DNAJC3/HUWE1/ERP44/DNASE1L1/MAPK14/KPNB1/SPTAN1/ARSB/PSMD1/HSP90AB1/COMMD9/DDX3X/PSMC3/PROS1/STK11IP/GALNS/CCT2/DYNC1H1/ACTR2/ILF2/ARMC8/PSMD11/MAGED2/QSOX1	54
CC	GO:0030137	COPI-coated vesicle	0.000139574	0.00135367	0.000897618	COPG1/COPB2/COPA/SCYL1/CCDC115/DIPK2A/COPZ1/KDELR1/ARCN1	9
CC	GO:0061695	transferase complex, transferring phosphorus-containing groups	0.000148226	0.00140417	0.000931105	POLR3H/PFKP/PFKL/ATG13/POLR2E/PIK3R4/ACVR1B/PIK3CB/POLE3/POLG/XRCC6/RPRD2/POLR2A/BECN1/GTF2F1/PRPS1/XRCC5/ERC1/IKBKG/POLR2C/TAF5L/CCNY/GTF2E1/VAC14/PARD3/CHRAC1/CDK4/MCM3/RTF1/ZNFX1/CCND1/TAF6/PAF1/SESN2/PRKDC/ACVR1/POLD2/POLR2D/LEO1/CNPPD1/PHKA2/POLR3A/TRRAP/POLR1A/CTR9	45
CC	GO:0000502	proteasome complex	0.000148747	0.00140417	0.000931105	PSMD2/VCP/PSMF1/PSMD3/RAD23A/PSMB7/PSMB2/PSMD8/RAD23B/PSMD10/PSMC1/PSMC4/PSME3/PSMD1/PSMC3/PSMD11	16
CC	GO:0030131	clathrin adaptor complex	0.000165481	0.00152157	0.00100895	AP2M1/AP2A1/AP2B1/AP2A2/AP3M1/SYNRG/AP1G1/AP3B1	8
CC	GO:0030663	COPI-coated vesicle membrane	0.000165481	0.00152157	0.00100895	COPG1/COPB2/COPA/SCYL1/DIPK2A/COPZ1/KDELR1/ARCN1	8
CC	GO:0022624	proteasome accessory complex	0.000209132	0.00189828	0.00125875	PSMD2/PSMD3/PSMD8/PSMC1/PSMC4/PSME3/PSMD1/PSMC3/PSMD11	9
CC	GO:0042581	specific granule	0.000218289	0.0019348	0.00128296	AP1M1/MLEC/CANT1/TMBIM1/DNAJC5/ANO6/HGSNAT/ANXA11/CYFIP1/ORMDL3/UBR4/GHDC/STOM/CLCN3/TOLLIP/NFKB1/ERP44/DNASE1L1/KPNB1/SPTAN1/PGRMC1/ITGAV/SLC44A2/STK10/ILF2/LAMTOR1/ARMC8/CD47/ATP11A/DEGS1/QSOX1	31
CC	GO:0016605	PML body	0.000218622	0.0019348	0.00128296	RPA1/ZBED1/UBN1/RNF4/TP53/PIAS4/SUMO3/TOPBP1/CBX5/SQSTM1/ELF4/N4BP1/PML/SENP2/MAPK7/SUMO1/TRIM8/HIPK2/KLHL20/RFWD3/SP3/CALCOCO2/WDFY3	23
CC	GO:0005684	U2-type spliceosomal complex	0.000221579	0.00193677	0.00128427	PRPF19/EFTUD2/RBM8A/U2AF2/SF3B3/SF3B2/SF3A1/ZMAT2/SNRNP200/MFAP1/DHX8/PRPF6/PRPF8/TFIP11/IK/PRPF4/CASC3/SF3A3/SMU1/SNRPD3/PRPF40A	21
CC	GO:0031461	cullin-RING ubiquitin ligase complex	0.000236027	0.00202238	0.00134104	WDTC1/KCTD2/KEAP1/TRPC4AP/ZER1/KCTD10/AMBRA1/DDB1/DCAF7/TNFAIP1/DCAF12/PEF1/RNF7/FZR1/FBH1/ZSWIM4/KCTD5/FBXL14/CDC23/DCAF6/DMAC2/KLHDC10/CUL7/FBXL5/FBXL19/FBXW4/FBXO45/FBXW8/CUL3/KLHL20/FBXL16/FBXW11/KLHL12	33
CC	GO:0070603	SWI/SNF superfamily-type complex	0.000237699	0.00202238	0.00134104	RUVBL1/SMARCD1/GATAD2A/POLE3/SMARCA4/SMARCD2/SMARCC2/SMARCB1/ACTL6A/RBBP4/CHRAC1/SMARCA2/INO80/DPF2/MCRS1/MTA3/RBBP7/KAT5/BCL7B/TRRAP	20
CC	GO:0030139	endocytic vesicle	0.000239944	0.00202238	0.00134104	ITGB5/AP2M1/RAB7A/ZDHHC5/MYO1C/RAB11FIP5/AP2A1/RAB43/TGOLN2/PIK3R4/RAB5B/RAB8A/AP2B1/RAB35/VPS11/FLOT2/DYSF/HYOU1/VPS26B/RAB5C/VAMP3/AP2A2/ANXA11/CALR/BECN1/RAB11A/LRP1/IGF2R/TRIM14/CDC42EP4/ACTG1/RAB10/PDIA3/CLCN3/EHD1/EHD2/CLTC/HSP90B1/LAMP1/SEC22B/RAB11B/ATP6V0A1/EHD4/MYO1E/UBC/ITGAV/DAB2IP/SCARB2/FZD5/EPN2/RAB11FIP3/HEATR5B/RIN2/DNM2/NOS3	55
CC	GO:0005838	proteasome regulatory particle	0.000260967	0.00216899	0.00143826	PSMD2/PSMD3/PSMD8/PSMC1/PSMC4/PSMD1/PSMC3/PSMD11	8
CC	GO:0071005	U2-type precatalytic spliceosome	0.000263985	0.00216899	0.00143826	EFTUD2/SF3B3/SF3B2/SF3A1/ZMAT2/SNRNP200/MFAP1/PRPF6/PRPF8/IK/PRPF4/SF3A3/SMU1/SNRPD3	14
CC	GO:0030667	secretory granule membrane	0.000266529	0.00216899	0.00143826	RAB3D/RAB7A/DDOST/AP1M1/ABCA3/MLEC/SURF4/RAB5B/DIAPH1/NCSTN/TMBIM1/PAM/SNAP29/DNAJC5/FLOT2/ANO6/HGSNAT/B4GALT1/RAB5C/CYB561/DNAJC13/AP2A2/VPS35L/ORMDL3/UBR4/IGF2R/STOM/RAB10/ATP11B/ARL8A/IQGAP1/CYB5R1/GAA/NRAS/LAMP1/RAB6A/PGRMC1/ATP6V0A1/STBD1/SIRPA/ITGAV/MAGT1/APLP2/CPNE3/SLC44A2/STK10/LAMTOR1/CD47/LPCAT1/ATP11A/DEGS1	51
CC	GO:0035097	histone methyltransferase complex	0.000278098	0.00222909	0.00147811	RUVBL1/ASH2L/HCFC1/CBX5/WDR5B/WDR5/KDM6A/RBBP4/PRDM4/TAF6/SETD1A/MCRS1/CHD8/RBBP7/RBBP5/MEN1	16
CC	GO:0000123	histone acetyltransferase complex	0.000280211	0.00222909	0.00147811	RUVBL1/POLE3/TADA2B/YEATS2/MLLT1/HCFC1/TAF5L/ATXN7L3/MSL2/USP22/WDR5/ACTL6A/CREBBP/ENY2/EP300/TAF6/MCRS1/BRPF3/KAT5/TRRAP	20
CC	GO:0034663	endoplasmic reticulum chaperone complex	0.000285489	0.00224585	0.00148922	P4HB/HSPA5/PDIA6/HYOU1/DNAJB11/HSP90B1	6
CC	GO:0101031	chaperone complex	0.000300613	0.00233883	0.00155088	RUVBL1/CCT7/DNAJB11/STUB1/PPP5C/HSPB8/BAG3/HSP90AB1/STIP1/CCT2/CCT3	11
CC	GO:0030136	clathrin-coated vesicle	0.00030573	0.00235279	0.00156013	AP2M1/AP1M1/AP2A1/TGOLN2/TMED9/RAB8A/AP2B1/RAB35/DENND1A/FURIN/GPR107/VPS11/DNAJC5/VAMP3/AP2A2/NECAP2/IGF2R/ECE1/BCAP31/DBNL/SPG21/CLTC/VPS18/DAB2/HIP1/EPN1/MYO1E/SYNRG/SCARB2/FZD5/EPN2/HEATR5B/DNM2/AP1G1/AP3B1	35
CC	GO:0000792	heterochromatin	0.000330409	0.00249252	0.00165279	UBA1/TNKS1BP1/KDM4A/CBX5/BAZ2A/SIRT2/CBX1/MORC2/PML/TRIM28/CENPB/KDM4C/INCENP/SALL1/KDM4D/CBX6/SUV39H1	17
CC	GO:0000421	autophagosome membrane	0.000330928	0.00249252	0.00165279	RAB7A/CHMP1A/CHMP6/SNAP29/RPN2/ATP13A2/CHMP7/CHMP3/TM9SF1/SH3GLB1/CHMP4B/LAMP1/CALCOCO2/WDFY3	14
CC	GO:0120111	neuron projection cytoplasm	0.000385548	0.00287335	0.00190531	AP3D1/FLOT2/SNAPIN/AP3S2/AP3M1/BLOC1S3/TERF2/ARL8A/CANX/RAB21/KIF1C/STAU2/KIF1B/HNRNPU/OPA1/KIF3B/DYNC1H1/FBXW11/HNRNPAB/AP3B1	20
CC	GO:0030660	Golgi-associated vesicle membrane	0.000411876	0.00303759	0.00201422	COPG1/COPB2/AP2A1/COPA/SCYL1/DIPK2A/COPZ1/KDELR1/SPPL3/ARCN1/CLTC/SYNRG/AP1G1/PI4KA	14
CC	GO:0055037	recycling endosome	0.000455959	0.00331514	0.00219827	NDRG1/RAB11FIP5/ATG9A/RAB8A/SCAMP3/APP/SCAMP2/RAB35/VAMP3/HFE/RAB11A/ADPRH/RAB10/PDIA3/CLCN3/OPTN/ATP11B/EHD1/VPS52/EHD2/MICALL1/VPS51/ATP13A3/RAB11B/AMOTL2/RFFL/EHD4/SLC1A1/VPS53/SCAMP4/RAB11FIP3/AP1G1/ATP11A/RNF11/CLCN4	35
CC	GO:0044232	organelle membrane contact site	0.000458876	0.00331514	0.00219827	TMCC1/PIK3R4/AHCYL1/ATG2A/MBOAT7/RMDN3/SARAF/CLCC1/BCAP31/CANX/TOMM20/ESYT2	12
CC	GO:0031248	protein acetyltransferase complex	0.000476325	0.00337238	0.00223622	RUVBL1/POLE3/NAA50/TADA2B/YEATS2/MLLT1/HCFC1/TAF5L/ATXN7L3/MSL2/USP22/WDR5/ACTL6A/CREBBP/ENY2/EP300/TAF6/MCRS1/BRPF3/KAT5/TRRAP	21
CC	GO:1902493	acetyltransferase complex	0.000476325	0.00337238	0.00223622	RUVBL1/POLE3/NAA50/TADA2B/YEATS2/MLLT1/HCFC1/TAF5L/ATXN7L3/MSL2/USP22/WDR5/ACTL6A/CREBBP/ENY2/EP300/TAF6/MCRS1/BRPF3/KAT5/TRRAP	21
CC	GO:0071011	precatalytic spliceosome	0.000509121	0.00356888	0.00236652	EFTUD2/SF3B3/SF3B2/SF3A1/ZMAT2/SNRNP200/MFAP1/PRPF6/PRPF8/IK/PRPF4/SF3A3/SMU1/SNRPD3	14
CC	GO:0071564	npBAF complex	0.000522907	0.00362818	0.00240584	SMARCD1/SMARCA4/SMARCC2/SMARCB1/ACTL6A/SMARCA2	6
CC	GO:0030684	preribosome	0.000527828	0.00362818	0.00240584	PES1/FBXW9/NOC2L/NOL6/XRCC5/EBNA1BP2/TSR1/FCF1/PDCD11/UTP25/IMP4/PRKDC/BMS1/FTSJ3/NOL10/WDR46/MRTO4/NOB1	18
CC	GO:0005874	microtubule	0.000566556	0.00385694	0.00255753	RAB3D/NDRG1/CALM3/TMEM214/CHMP1A/CHMP6/NEK6/DCTN1/DNAL4/DPYSL2/SEPTIN9/RMDN3/RNF4/DYNC1I2/TUBA1B/KATNB1/MAP3K11/RMDN1/GOLGA2/MAP1S/MAP4/CHMP7/RAB11A/CHMP3/CLASP1/CCT7/KIFAP3/SIRT2/IQGAP1/CHMP4B/CLTC/TUBGCP2/SARM1/TTC30B/KIF1C/TUBA1C/SERP1/STAU2/CFAP20/CDK5RAP2/FAM161B/KIF1B/TTLL11/NUMA1/INCENP/TTC30A/INO80/RCC2/MAPRE1/HNRNPU/KLC4/CUL3/CAMSAP1/OPA1/KIF3B/BCAS3/STIM1/CCT2/DYNC1H1/DNM2/FBXW11/TUBGCP…	65
CC	GO:0034399	nuclear periphery	0.000667355	0.0044631	0.00295948	RUVBL1/CHMP1A/SMC1A/NCOR2/DCAF7/TP53/PIAS4/EBNA1BP2/HNRNPM/STAG1/HAT1/MORC2/PML/PRKCZ/DAG1/NUMA1/CLIC4/RAD21/HNRNPU/NUP93/GMCL1/SUV39H1/MEN1/NONO/PRPF40A	25
CC	GO:0031985	Golgi cisterna	0.000668205	0.0044631	0.00295948	B4GALT5/B4GALT4/CANT1/BET1L/ATP2C1/B4GALT1/APH1A/YIPF1/CHPF2/YIPF2/TMEM59/GALNT2/ST3GAL2/GOLGA2/GOSR1/GOLPH3L/BCAP31/GCC1/LLGL1/RAB21/FUT11/UXS1/YIPF6/B4GALT3	24
CC	GO:0005811	lipid droplet	0.000728808	0.0048224	0.00319772	RAB7A/VCP/PRPF19/IRAK1/ATG2A/RAB5C/FAF2/GAPDH/PLIN2/GBF1/PLIN3/RAB3GAP1/CYB5R3/SIGMAR1/BCAP31/EHD1/SMPD1/LMLN/RAB40C/LPCAT1/SYNGR2	21
CC	GO:0030863	cortical cytoskeleton	0.000745577	0.00488767	0.00324101	LASP1/ACTN4/FLOT2/SLC2A1/CAP1/ERC1/CTTN/CLASP1/MYH9/DBNL/CDH2/LLGL1/IQGAP1/SPTBN1/CAPZB/LANCL2/SPTAN1/MYO1E/WDR1/NUMA1/MAPRE1/ACTR2	22
CC	GO:0005938	cell cortex	0.000755055	0.00490439	0.0032521	ENO1/LASP1/DCTN1/ACTN4/FLOT2/EXOC7/SEPTIN9/SLC2A1/CAP1/ASPH/CTBP2/ERC1/CTTN/CLASP1/CSNK1G2/TMEM250/MYH9/NRBP1/AKT2/NCL/PHLDB2/DBNL/CDH2/LLGL1/IQGAP1/SPTBN1/ADD3/CAPZB/ARFIP2/EXOC4/PARD3/LANCL2/SEPTIN2/PRKCZ/SPTAN1/MYO1E/MICAL3/WDR1/PKD2/NUMA1/UNC13B/FLNA/MAPRE1/STIM1/RHOBTB2/DYNC1H1/ACTR2/FRYL/PTK2	49
CC	GO:0030140	trans-Golgi network transport vesicle	0.000767064	0.0049371	0.00327379	AP2A1/TGOLN2/TMED9/RAB8A/FURIN/IGF2R/SPG21/CLTC/SYNRG/AP1G1	10
CC	GO:0030027	lamellipodium	0.00080408	0.00511704	0.0033931	CTNNA1/P4HB/APP/FLOT2/ABLIM1/WASF2/CYFIP1/SNX1/CTTN/APBB1/NRBP1/FAT1/DBNL/CDH2/CAPZB/NCKAP1/CDC42BPB/ARHGAP31/ARPC2/BCAR1/DAG1/PKD2/ITGAV/GIT1/DDX3X/CTTNBP2NL/PLXND1/PARVA/CAPRIN1/ACTR2/PIEZO1/DNM2/CDC42BPA/ACTR3/AKT1	35
CC	GO:0015629	actin cytoskeleton	0.000809475	0.00511704	0.0033931	CTNNA1/MYO1C/WIPF2/LASP1/DIAPH1/ACTN4/KEAP1/ACTR1B/FLOT2/ADD1/SEPTIN9/TNKS1BP1/ABL1/HNRNPK/SLC2A1/TMEM63B/ABLIM1/TRIOBP/CAP1/WASF2/DHX9/TAOK2/CTTN/TOPBP1/DDX58/MYH9/CDC42EP4/ACTG1/FKBP15/DBNL/FLII/CDH2/ARHGAP35/TPM3/LLGL1/IQGAP1/SPTBN1/DCTN3/CAPZB/NCKAP1/NCOA5/CDC42BPB/MARK2/TLN2/LANCL2/SEPTIN2/PRKCZ/VPS18/SH3GL1/SPTAN1/ARPC2/DNAJA3/BCAR1/SRC/BAG3/SIPA1L3/MYO1E/WDR1/CLIC4/FLNA/CTTNBP2NL/KLHL20/PA…	72
CC	GO:0044753	amphisome	0.000889525	0.00553334	0.00366915	CHMP1A/CHMP6/CHMP7/CHMP3/SQSTM1/CHMP4B	6
CC	GO:1904115	axon cytoplasm	0.000890962	0.00553334	0.00366915	AP3D1/SNAPIN/AP3S2/AP3M1/BLOC1S3/TERF2/ARL8A/RAB21/KIF1C/KIF1B/OPA1/KIF3B/DYNC1H1/FBXW11/AP3B1	15
CC	GO:0005775	vacuolar lumen	0.000972574	0.00598768	0.00397042	AGRN/ACLY/VCP/MAN2B2/MAPK1/GBA/FAF2/IST1/CHID1/ATP13A2/CAP1/TCN2/CYB5R3/VAT1/TOLLIP/SGSH/HSPG2/DNAJC3/GAA/ARSB/PSMD1/SMPD1/SCARB2/PLD3/ACP2/STK11IP/GALNS/CCT2/DYNC1H1/ACTR2/SDC3	31
CC	GO:0019898	extrinsic component of membrane	0.00100492	0.00613348	0.0040671	MGLL/RAB7A/CTNNA1/ATG13/NMT1/PIK3R4/CRKL/RNF40/GNB1/PIK3CB/CCDC115/GBA/ATG2A/ESYT1/COQ8B/UBXN6/RNF10/BECN1/WDR45B/CDK16/EMC2/TOR1A/GNB2/CDH2/EHD2/MICALL1/VAC14/IQGAP1/GNA12/SARM1/PML/DNAJA3/HIP1/SRC/NUMA1/UBC/ESYT2/GNAI3/DCHS1/GNAI2/SYAP1/STOML2/FARP1/GNAQ/COQ5/TNK1/WDFY3/PTK2/AKT1	49
CC	GO:0045335	phagocytic vesicle	0.00104395	0.00631723	0.00418895	ITGB5/RAB7A/ZDHHC5/MYO1C/RAB11FIP5/RAB43/PIK3R4/RAB8A/VPS26B/VAMP3/ANXA11/CALR/BECN1/RAB11A/TRIM14/CDC42EP4/ACTG1/RAB10/PDIA3/CLCN3/LAMP1/SEC22B/RAB11B/ATP6V0A1/ITGAV/DNM2	26
CC	GO:0005828	kinetochore microtubule	0.00112801	0.00676806	0.00448789	CHMP1A/CHMP6/CHMP7/RAB11A/CHMP3/CLASP1/CHMP4B	7
CC	GO:0005876	spindle microtubule	0.00114868	0.00683415	0.00453172	CALM3/CHMP1A/CHMP6/RMDN3/RMDN1/CHMP7/RAB11A/CHMP3/CLASP1/KIFAP3/CHMP4B/CLTC/NUMA1/MAPRE1/HNRNPU/CUL3/KIF3B/TUBGCP3	18
CC	GO:0071782	endoplasmic reticulum tubular network	0.00117795	0.00694988	0.00460845	ASPH/RAB3GAP1/RAB10/RNF41/RTN4/REEP5/KPNB1/STIM1	8
CC	GO:0000922	spindle pole	0.00123491	0.00720855	0.00477998	CALM3/NEK6/DCTN1/NUP62/SMC1A/CEP63/RMDN3/KATNB1/CEP104/RMDN1/GOLGA2/IKBKG/RAB11A/TOPBP1/STAG1/TUBGCP2/MAPK14/CEP89/CDK5RAP2/RALBP1/IK/NUMA1/GIT1/RAD21/HNRNPU/PPP2CB/CUL3/VPS4B/TBCCD1/TUBGCP3	30
CC	GO:0030665	clathrin-coated vesicle membrane	0.00124215	0.00720855	0.00477998	AP2M1/AP2A1/TGOLN2/AP2B1/RAB35/DENND1A/DNAJC5/VAMP3/AP2A2/NECAP2/IGF2R/DBNL/CLTC/DAB2/HIP1/EPN1/SYNRG/SCARB2/FZD5/EPN2/AP1G1/AP3B1	22
CC	GO:0005667	transcription regulator complex	0.0013388	0.00770624	0.00511	TFDP2/MED29/MED16/TBL1X/HDGF/GTF3C2/WWTR1/GTF3C1/GATAD2A/PARP1/STAT3/ASCC2/XRCC6/NCOR2/RXRA/STAT6/NR1H2/NFE2L1/MED8/ATF6B/TP53/GTF2F1/CTBP2/HDAC3/RELA/MED24/TAF5L/CBX5/GTF2E1/SIN3A/CREB3/TRIP4/BCL9L/CREBBP/TRIM28/EP300/RBBP4/CDK4/NFATC3/CTNNBIP1/CCND1/TAF6/MED22/ABT1/PRKDC/GTF3C4/ATF6/TCF12/MTA3/HIPK2/AATF/ATF7/NCOA2/ASCC1/SIX5/WWOX/HNF1B/RBBP7/TBL1XR1/KAT5/RFXANK/HNRNPAB/MXI1/TRRAP/SP3/EPAS1/MEN…	69
CC	GO:0008250	oligosaccharyltransferase complex	0.00142616	0.00814294	0.00539957	RPN1/DDOST/MLEC/RPN2/STT3A/MAGT1	6
CC	GO:0000118	histone deacetylase complex	0.00161403	0.00914188	0.00606196	RUVBL1/TBL1X/RERE/GATAD2A/SAP130/HDAC3/CBX5/KDM3B/SIN3A/RBBP4/MTA3/RBBP7/TBL1XR1/KAT5/TRRAP/SAP30L	16
CC	GO:0031901	early endosome membrane	0.00164314	0.00923286	0.0061223	RAB11FIP5/SNX4/RAB5B/RAB5C/DNAJC13/UBXN6/MARCHF8/RUFY1/DTX3L/SNX1/SNX12/HPS6/CLCN3/ATP11B/EHD1/VAC14/LLGL1/RAB21/MTMR2/PML/ATP13A3/SH3GL1/EHD4/SLC1A1/SNX7/RCC2/FZD5/PLD3/CLCN4/ZFYVE9	30
CC	GO:0030864	cortical actin cytoskeleton	0.00170166	0.00948643	0.00629043	LASP1/ACTN4/FLOT2/SLC2A1/CAP1/CTTN/MYH9/DBNL/CDH2/LLGL1/IQGAP1/SPTBN1/LANCL2/SPTAN1/MYO1E/WDR1/ACTR2	17
CC	GO:0035861	site of double-strand break	0.00187972	0.010374	0.00687899	VCP/PRPF19/SMARCAL1/PARP1/CYREN/DDB1/TP53/ARPC2/NHEJ1/ZBTB7A/XRCC4/KDM4D/RFWD3/ACTR2/INIP/ACTR3	16
CC	GO:0099568	cytoplasmic region	0.00189018	0.010374	0.00687899	AP3D1/PIK3R4/DCTN1/IFT57/FLOT2/SEPTIN9/AMBRA1/SNAPIN/CTBP2/ERC1/MAP4/PRKACA/CLASP1/AP3S2/AP3M1/BLOC1S3/TERF2/KIFAP3/PHLDB2/ARL8A/CANX/RAB21/TTC30B/KIF1C/SEPTIN2/PRKCZ/STAU2/KIF1B/PKD2/NUMA1/UNC13B/TTC30A/ARL13B/HNRNPU/OPA1/KIF3B/DYNC1H1/FBXW11/HNRNPAB/TRAF3IP1/AP3B1	41
CC	GO:0070461	SAGA-type complex	0.00209032	0.0113389	0.00751882	POLE3/TADA2B/YEATS2/TAF5L/ATXN7L3/USP22/WDR5/ENY2/TAF6/TRRAP	10
CC	GO:0008023	transcription elongation factor complex	0.00210281	0.0113389	0.00751882	SUPT6H/MLLT1/NELFB/ELOA/SSRP1/SUPT5H/RTF1/AFF1/NELFCD/PAF1/LEO1/CTR9	12
CC	GO:0031252	cell leading edge	0.00212626	0.0113389	0.00751882	CTNNA1/MYO1C/P4HB/DIAPH1/ARF1/APP/FLOT2/TLN1/KSR1/ABL1/ABLIM1/GBF1/WASF2/CYFIP1/SNX1/CTTN/DDX58/APBB1/MYH9/NRBP1/AKT2/CLCN3/PHLDB2/FAT1/DBNL/CDH2/IQGAP1/SPTBN1/CAPZB/NCKAP1/ARFIP2/INPP5K/CDC42BPB/TLN2/ARHGAP31/PRKCZ/ARPC2/BCAR1/PSD4/SRC/DAG1/PKD2/ITGAV/GIT1/DDX3X/CTTNBP2NL/PLXND1/BCAS3/PARVA/WWC1/CAPRIN1/ACTR2/SLC9A3R1/PIEZO1/DNM2/ATP6V1B2/PIP5K1C/CDC42BPA/ACTR3/AKT1	60
CC	GO:0010369	chromocenter	0.0021781	0.0113389	0.00751882	SCMH1/CBX5/MBD5/CBX1/INCENP/SALL1	6
CC	GO:0030127	COPII vesicle coat	0.0021781	0.0113389	0.00751882	SEC24C/SEC31A/PEF1/SAR1A/SEC23B/KLHL12	6
CC	GO:0048188	Set1C/COMPASS complex	0.0021781	0.0113389	0.00751882	ASH2L/HCFC1/WDR5B/WDR5/SETD1A/RBBP5	6
CC	GO:0071565	nBAF complex	0.0021781	0.0113389	0.00751882	SMARCD1/SMARCA4/SMARCC2/SMARCB1/SMARCA2/DPF2	6
CC	GO:0099023	vesicle tethering complex	0.00223945	0.0115732	0.00767418	TRAPPC9/VPS11/EXOC7/VPS39/VPS52/TRAPPC3/VPS51/EXOC4/VPS18/COG1/NBAS/COG7/VPS53/COG4	14
CC	GO:0016363	nuclear matrix	0.0022837	0.0117164	0.0077691	RUVBL1/CHMP1A/SMC1A/NCOR2/DCAF7/TP53/PIAS4/HNRNPM/STAG1/HAT1/MORC2/PML/PRKCZ/NUMA1/CLIC4/RAD21/HNRNPU/GMCL1/MEN1/NONO/PRPF40A	21
CC	GO:0071339	MLL1 complex	0.0024806	0.012635	0.00837826	RUVBL1/ASH2L/HCFC1/WDR5/TAF6/MCRS1/CHD8/RBBP5/MEN1	9
CC	GO:0000815	ESCRT III complex	0.00267714	0.0134426	0.00891379	CHMP1A/CHMP6/CHMP7/CHMP3/CHMP4B	5
CC	GO:1904930	amphisome membrane	0.00267714	0.0134426	0.00891379	CHMP1A/CHMP6/CHMP7/CHMP3/CHMP4B	5
CC	GO:0016514	SWI/SNF complex	0.00286356	0.0142775	0.00946736	SMARCD1/SMARCA4/SMARCD2/SMARCC2/SMARCB1/ACTL6A/SMARCA2/BCL7B	8
CC	GO:0044665	MLL1/2 complex	0.00315112	0.0155196	0.010291	RUVBL1/ASH2L/HCFC1/WDR5/TAF6/MCRS1/CHD8/RBBP5/MEN1	9
CC	GO:0005742	mitochondrial outer membrane translocase complex	0.00315653	0.0155196	0.010291	TOMM70/DNAJC11/SAMM50/IMMT/TOMM20/TOMM40L/MTX1	7
CC	GO:0005905	clathrin-coated pit	0.00323933	0.0158169	0.0104881	AP2M1/AP2A1/AP2B1/APP/RAB35/LRP10/AP2A2/NECAP2/CTTN/LRP1/CLTC/VLDLR/DAB2/EPN1/DNM2	15
CC	GO:0032585	multivesicular body membrane	0.00371942	0.0180366	0.0119601	ABCA3/CHMP1A/CHMP6/ATP13A2/CHMP7/CHMP3/TMEM9/CHMP4B	8
CC	GO:0034708	methyltransferase complex	0.00382177	0.0184069	0.0122056	RUVBL1/ASH2L/HCFC1/CBX5/WDR5B/WDR5/VIRMA/KDM6A/RBBP4/PRDM4/TAF6/SETD1A/MCRS1/CHD8/RBBP7/RBBP5/MEN1/SNRPD3	18
CC	GO:0098978	glutamatergic synapse	0.00402958	0.01923	0.0127514	AP2M1/CLSTN3/CLSTN1/VCP/AP3D1/PPP2R1A/RAB8A/STAU1/AP2B1/FLOT2/PAK2/RNF10/GSK3B/CTBP2/PPP1CA/NAPA/RELA/RAB11A/BCR/CLCN3/FXR1/YWHAZ/SPTBN1/CANX/VPS35/KPNA1/ELAVL1/MAPK14/PRKCZ/VPS18/SH3GL1/ARPC2/HIP1/SRC/ATP2B4/DAG1/FBXO45/PIN1/DLGAP4/SHANK2/CAPRIN1/PPP2R2A/NRP1/FARP1/DNM2/PLCB1/DLG1	47
CC	GO:0030427	site of polarized growth	0.00411138	0.01923	0.0127514	CALM3/APP/COPA/EXOC7/ABL1/KATNB1/PINK1/CYFIP1/TAOK2/CTTN/TOR1A/APBB1/NEO1/SIGMAR1/FKBP15/DBNL/FXR1/SIRT2/IQGAP1/EXOC4/ZPR1/HSP90AB1/FLNA/SHANK2/FXR2/SYAP1/DNM2/FRYL	28
CC	GO:0005797	Golgi medial cisterna	0.00421587	0.01923	0.0127514	YIPF1/YIPF2/TMEM59/GOSR1/YIPF6	5
CC	GO:0030904	retromer complex	0.00421587	0.01923	0.0127514	VPS26B/SNX1/SNX12/VPS35/DENND4C	5
CC	GO:0071006	U2-type catalytic step 1 spliceosome	0.00421587	0.01923	0.0127514	PRPF19/RBM8A/SNRNP200/PRPF8/CASC3	5
CC	GO:0071012	catalytic step 1 spliceosome	0.00421587	0.01923	0.0127514	PRPF19/RBM8A/SNRNP200/PRPF8/CASC3	5
CC	GO:0030532	small nuclear ribonucleoprotein complex	0.004227	0.01923	0.0127514	AAR2/EFTUD2/SF3B3/DDX23/SF3B2/SF3A1/ZMAT2/GEMIN4/SNRNP200/PRPF6/SLU7/PRPF8/MEPCE/PRPF4/SF3A3/CD2BP2/TGS1/SNRPD3/PRPF40A	19
CC	GO:0005697	telomerase holoenzyme complex	0.00423713	0.01923	0.0127514	SMG5/NAT10/NHP2/SMG6/SMG7/HNRNPU/SNRPD3	7
CC	GO:0098799	outer mitochondrial membrane protein complex	0.00423713	0.01923	0.0127514	TOMM70/DNAJC11/SAMM50/IMMT/TOMM20/TOMM40L/MTX1	7
CC	GO:0000932	P-body	0.00430846	0.0194292	0.0128835	UPF1/EIF4E2/CARHSP1/SAMD4B/BTBD2/CSDE1/SQSTM1/UBAP2/YTHDF2/AGO1/PUM1/PSMC3/POLR2D/YTHDF3/EDC3/CAPRIN1/DDX6/CNOT8	18
CC	GO:0034045	phagophore assembly site membrane	0.00452518	0.0202774	0.0134459	RAB1B/RAB7A/ATG9A/ATG2A/WDR45B/STBD1	6
CC	GO:0005759	mitochondrial matrix	0.00457526	0.0203729	0.0135092	AK4/BCKDK/MRPS7/HADHA/MRPL37/ELAC2/DHFR2/POLG/SHC1/LRRC59/TP53/ERAL1/EARS2/POLDIP2/LONP1/MRPS22/PDK2/MRPS18A/IARS2/ADPRS/ACO2/MLYCD/IBA57/MRPL3/HMGCL/OGDH/GLUD2/ALDH7A1/NDUFS2/NSUN3/HSPA1L/MECR/MCAT/NSUN4/HADHB/TARS2/GRPEL1/COASY/DNAJA3/TK2/PDK1/CLPP/ISCA1/MAIP1/MRPL30/SIRT3/TRAP1/PDK3/MRPL4/MCCC1/VDAC1/MMAA/BTD/MRPS16/TWNK/MRPL44/CCAR2/TFB2M/COQ5/TDRD7/MRPL13/PITRM1/MRPS11/GLUD1/PARS2	65
CC	GO:0036452	ESCRT complex	0.00476021	0.0210639	0.0139675	UBAP1/CHMP1A/CHMP6/VPS37C/CHMP7/CHMP3/CHMP4B/VPS25	8
CC	GO:1902562	H4 histone acetyltransferase complex	0.00482971	0.0212387	0.0140834	RUVBL1/YEATS2/MLLT1/HCFC1/MSL2/WDR5/ACTL6A/MCRS1/KAT5/TRRAP	10
CC	GO:0005682	U5 snRNP	0.00557552	0.0242176	0.0160586	AAR2/DDX23/SNRNP200/PRPF6/PRPF8/CD2BP2/SNRPD3	7
CC	GO:0005721	pericentric heterochromatin	0.00557552	0.0242176	0.0160586	KDM4A/CBX5/CBX1/CENPB/KDM4C/INCENP/KDM4D	7
CC	GO:0000775	chromosome, centromeric region	0.00592622	0.0255839	0.0169647	CHMP1A/CHMP6/PPP2R1A/DCTN1/SMC1A/KDM4A/SUMO3/CHMP7/CHMP3/CLASP1/DCTN5/CTCF/STAG1/CBX5/SIN3A/DCTN3/CHMP4B/CBX1/SEPTIN2/CSNK1A1/CENPB/KDM4C/INCENP/RCC2/RAD21/NCAPD2/HNRNPU/PPP2CB/CENPO/NUP133/KDM4D/CHAMP1/SUV39H1/FBXW11/MIS18A	35
CC	GO:0005881	cytoplasmic microtubule	0.00639136	0.0272596	0.0180758	RAB3D/TMEM214/TUBA1B/CLASP1/TUBGCP2/TTC30B/TUBA1C/SERP1/FAM161B/NUMA1/TTC30A/MAPRE1/BCAS3/DYNC1H1/FBXW11	15
CC	GO:0045171	intercellular bridge	0.00639136	0.0272596	0.0180758	AAMP/DCTN1/AGBL5/RAB35/RMDN3/PCIF1/TMEM9/EHD2/SEPTIN2/MICAL3/NGRN/RAB11FIP3/RFXANK/CD34/QSOX1	15
CC	GO:0031201	SNARE complex	0.00648186	0.02748	0.0182219	SNX4/BET1L/SNAP29/VAMP3/NAPA/SNAP47/GOSR1/SEC22B/STX5/YKT6/GOSR2	11
CC	GO:0030867	rough endoplasmic reticulum membrane	0.00720661	0.0303707	0.0201388	SEC61A1/UBA1/PLOD1/PI4KB/CCDC47/PLOD2/MACO1	7
CC	GO:0030880	RNA polymerase complex	0.00727576	0.0304807	0.0202117	POLR3H/POLR2E/RPRD2/POLR2A/GTF2F1/POLR2C/TAF5L/GTF2E1/MCM3/RTF1/ZNFX1/TAF6/PAF1/POLR2D/LEO1/POLR3A/TRRAP/POLR1A/CTR9	19
CC	GO:0031463	Cul3-RING ubiquitin ligase complex	0.00735951	0.0306502	0.0203241	KCTD2/KEAP1/KCTD10/TNFAIP1/PEF1/KCTD5/CUL3/KLHL20/KLHL12	9
CC	GO:0005790	smooth endoplasmic reticulum	0.00749461	0.0310303	0.0205761	APP/HSPA5/HYOU1/SYVN1/CALR/DNAJC3/CANX/PGRMC1	8
CC	GO:0035578	azurophil granule lumen	0.00782672	0.0320307	0.0212395	ACLY/VCP/MAPK1/FAF2/IST1/CAP1/CYB5R3/VAT1/TOLLIP/DNAJC3/ARSB/PSMD1/STK11IP/GALNS/CCT2/DYNC1H1/ACTR2	17
CC	GO:0035579	specific granule membrane	0.00782672	0.0320307	0.0212395	AP1M1/MLEC/TMBIM1/DNAJC5/ANO6/HGSNAT/ORMDL3/UBR4/STOM/PGRMC1/ITGAV/SLC44A2/STK10/LAMTOR1/CD47/ATP11A/DEGS1	17
CC	GO:0005849	mRNA cleavage factor complex	0.00834222	0.0339442	0.0225083	CSTF2/CSTF2T/CSTF1/WDR33/CLP1/SYMPK	6
CC	GO:0030132	clathrin coat of coated pit	0.00899965	0.0364016	0.0241378	AP2M1/AP2A1/AP2B1/AP2A2/CLTC	5
CC	GO:0030426	growth cone	0.00904899	0.0364016	0.0241378	CALM3/APP/COPA/EXOC7/ABL1/KATNB1/PINK1/CYFIP1/TAOK2/CTTN/TOR1A/APBB1/NEO1/SIGMAR1/FKBP15/FXR1/SIRT2/IQGAP1/EXOC4/ZPR1/HSP90AB1/FLNA/SHANK2/FXR2/SYAP1/DNM2	26
CC	GO:0031306	intrinsic component of mitochondrial outer membrane	0.00916558	0.0366623	0.0243107	MUL1/TOMM70/PINK1/MFN2/FUNDC1/TOMM20/BNIP3	7
CC	GO:0055029	nuclear DNA-directed RNA polymerase complex	0.00932918	0.0371071	0.0246056	POLR3H/POLR2E/RPRD2/POLR2A/GTF2F1/POLR2C/TAF5L/GTF2E1/MCM3/RTF1/TAF6/PAF1/POLR2D/LEO1/POLR3A/TRRAP/POLR1A/CTR9	18
CC	GO:0009295	nucleoid	0.00981359	0.0386001	0.0255957	HADHA/ELAC2/POLG/LRRC59/POLDIP2/LONP1/HADHB/VDAC1/TWNK/TFB2M	10
CC	GO:0042645	mitochondrial nucleoid	0.00981359	0.0386001	0.0255957	HADHA/ELAC2/POLG/LRRC59/POLDIP2/LONP1/HADHB/VDAC1/TWNK/TFB2M	10
CC	GO:0000428	DNA-directed RNA polymerase complex	0.0103261	0.0403915	0.0267835	POLR3H/POLR2E/RPRD2/POLR2A/GTF2F1/POLR2C/TAF5L/GTF2E1/MCM3/RTF1/TAF6/PAF1/POLR2D/LEO1/POLR3A/TRRAP/POLR1A/CTR9	18
CC	GO:0000228	nuclear chromosome	0.0108805	0.0422938	0.028045	MCM2/RUVBL1/CHMP1A/RPA1/SMARCAL1/SMC1A/POLE3/NOL6/MCM5/SAP130/DHX9/TOPBP1/KIFAP3/SIN3A/SMARCB1/ADD3/ACTL6A/RBBP4/CHRAC1/MCM3/IK/INCENP/INO80/POLD2/RAD21/NCAPD2/MCRS1/HNRNPU/SPIDR/H3-3B/KAT5/SUV39H1/TRRAP/MCM4	34
CC	GO:0044233	mitochondria-associated endoplasmic reticulum membrane	0.0109319	0.0422938	0.028045	AHCYL1/MBOAT7/CLCC1/BCAP31/CANX/TOMM20	6
CC	GO:0001650	fibrillar center	0.0110825	0.0426434	0.0282768	SPATA2/APEX2/KDM4A/MLLT1/MTDH/UBTF/SMARCB1/NFIC/TERF1/IP6K1/DAB2/WDR33/IMP4/CD2BP2/LEO1/NHEJ1/PEX14/YY1AP1/DDX46/URB1/COIL/SAP30L/NONO	23
CC	GO:0070820	tertiary granule	0.0114129	0.0436775	0.0289625	DIAPH1/CANT1/ANO6/HGSNAT/AP2A2/PGM1/VPS35L/CYFIP1/GOLGA7/UBR4/STOM/DBNL/ARL8A/GAA/NRAS/LAMP1/SPTAN1/ATP6V0A1/STBD1/SIRPA/ILF2/LAMTOR1/ARMC8/CD47/ATP11A/QSOX1	26
CC	GO:0005779	integral component of peroxisomal membrane	0.0124104	0.0466076	0.0309054	PEX11B/PEX26/ABCD1/PEX13/SLC25A17	5
CC	GO:0031231	intrinsic component of peroxisomal membrane	0.0124104	0.0466076	0.0309054	PEX11B/PEX26/ABCD1/PEX13/SLC25A17	5
CC	GO:0099522	cytosolic region	0.0124104	0.0466076	0.0309054	CTBP2/DAG1/FBXO45/PIN1/HTT	5
CC	GO:0072546	EMC complex	0.012536	0.0466076	0.0309054	EMC1/EMC4/EMC2/EMC10	4
CC	GO:0099243	extrinsic component of synaptic membrane	0.012536	0.0466076	0.0309054	CRKL/RNF10/HIP1/FARP1	4
CC	GO:0032040	small-subunit processome	0.0126393	0.0466076	0.0309054	NOL6/XRCC5/FCF1/PDCD11/UTP25/IMP4/PRKDC/NOL10/WDR46	9
CC	GO:0099738	cell cortex region	0.0126393	0.0466076	0.0309054	DCTN1/CTBP2/ERC1/CLASP1/PHLDB2/PRKCZ/PKD2/NUMA1/UNC13B	9
CC	GO:0120114	Sm-like protein family complex	0.0130633	0.0479212	0.0317765	AAR2/EFTUD2/SF3B3/DDX23/SF3B2/SF3A1/ZMAT2/GEMIN4/SNRNP200/PRPF6/SLU7/PRPF8/MEPCE/PRPF4/SF3A3/CD2BP2/TGS1/SNRPD3/PRPF40A	19
CC	GO:0070971	endoplasmic reticulum exit site	0.0136074	0.0496599	0.0329294	SEC16A/SEC24C/SEC31A/TFG/SAR1A/MIA3/SEC23B/PREB	8
CC	GO:0031312	extrinsic component of organelle membrane	0.0138214	0.0501823	0.0332758	RAB7A/CCDC115/COQ8B/EMC2/TOR1A/VAC14/SARM1/PML/UBC/COQ5/WDFY3	11
CC	GO:0000124	SAGA complex	0.014042	0.0507232	0.0336345	TAF5L/ATXN7L3/USP22/ENY2/TAF6/TRRAP	6
CC	GO:0001726	ruffle	0.0163303	0.0586898	0.0389171	MYO1C/DIAPH1/TLN1/KSR1/ABL1/WASF2/CYFIP1/CTTN/DDX58/MYH9/AKT2/CLCN3/DBNL/IQGAP1/NCKAP1/ARFIP2/INPP5K/TLN2/BCAR1/PSD4/SRC/ITGAV/WWC1/SLC9A3R1/DNM2/ATP6V1B2/PIP5K1C	27
CC	GO:0016591	RNA polymerase II, holoenzyme	0.0167987	0.060068	0.039831	POLR2E/RPRD2/POLR2A/GTF2F1/POLR2C/TAF5L/GTF2E1/RTF1/TAF6/PAF1/POLR2D/LEO1/TRRAP/CTR9	14
CC	GO:0031234	extrinsic component of cytoplasmic side of plasma membrane	0.0176779	0.0628942	0.041705	GNB1/ESYT1/CDK16/GNB2/IQGAP1/GNA12/HIP1/SRC/ESYT2/GNAI3/GNAI2/SYAP1/FARP1/GNAQ/TNK1/PTK2/AKT1	17
CC	GO:0035580	specific granule lumen	0.0178398	0.0630596	0.0418147	CANT1/CYFIP1/GHDC/TOLLIP/NFKB1/ERP44/DNASE1L1/KPNB1/SPTAN1/ILF2/ARMC8/QSOX1	12
CC	GO:0002116	semaphorin receptor complex	0.0181697	0.0630596	0.0418147	PLXNB2/PLXNA1/PLXND1/NRP1	4
CC	GO:0016281	eukaryotic translation initiation factor 4F complex	0.0181697	0.0630596	0.0418147	EIF4G1/EIF4H/EIF4E2/EIF4G2	4
CC	GO:0031074	nucleocytoplasmic transport complex	0.0181697	0.0630596	0.0418147	SNUPN/KPNA6/KPNA1/KPNB1	4
CC	GO:0071162	CMG complex	0.0181697	0.0630596	0.0418147	MCM2/MCM5/MCM3/MCM4	4
CC	GO:0032838	plasma membrane bounded cell projection cytoplasm	0.0184349	0.0636677	0.042218	AP3D1/PIK3R4/IFT57/FLOT2/SEPTIN9/AMBRA1/SNAPIN/MAP4/PRKACA/AP3S2/AP3M1/BLOC1S3/TERF2/KIFAP3/ARL8A/CANX/RAB21/TTC30B/KIF1C/SEPTIN2/STAU2/KIF1B/TTC30A/ARL13B/HNRNPU/OPA1/KIF3B/DYNC1H1/FBXW11/HNRNPAB/TRAF3IP1/AP3B1	32
CC	GO:0002102	podosome	0.0209644	0.0720525	0.0477779	HNRNPK/CTTN/DBNL/SH3GL1/SRC/WDR1/ACTR2	7
CC	GO:0000159	protein phosphatase type 2A complex	0.0216307	0.0736277	0.0488224	PPP2R1A/PPP2R3A/PPP2R5D/PPP2CB/PPP2R2A	5
CC	GO:0030992	intraciliary transport particle B	0.0216307	0.0736277	0.0488224	IFT57/TTC30B/TTC26/TTC30A/TRAF3IP1	5
CC	GO:0030687	preribosome, large subunit precursor	0.0220047	0.0745424	0.0494289	PES1/FBXW9/NOC2L/EBNA1BP2/FTSJ3/MRTO4	6
CC	GO:0005778	peroxisomal membrane	0.0225757	0.0752086	0.0498707	PEX10/PEX5/PEX11B/NBR1/PEX19/ACOX1/PEX26/ABCD1/PEX13/PEX14/SLC25A17/USP30	12
CC	GO:0031903	microbody membrane	0.0225757	0.0752086	0.0498707	PEX10/PEX5/PEX11B/NBR1/PEX19/ACOX1/PEX26/ABCD1/PEX13/PEX14/SLC25A17/USP30	12
CC	GO:0032580	Golgi cisterna membrane	0.0226012	0.0752086	0.0498707	B4GALT5/B4GALT4/CANT1/ATP2C1/B4GALT1/APH1A/CHPF2/GALNT2/ST3GAL2/GOLGA2/GOLPH3L/BCAP31/RAB21/FUT11/UXS1/B4GALT3	16
CC	GO:0051233	spindle midzone	0.0227326	0.0752086	0.0498707	APP/CTTN/ARL8A/NUMA1/INCENP/RCC2/MAPRE1/HNRNPU	8
CC	GO:0097431	mitotic spindle pole	0.0227326	0.0752086	0.0498707	SMC1A/RMDN3/RMDN1/STAG1/CDK5RAP2/IK/NUMA1/GIT1	8
CC	GO:0000782	telomere cap complex	0.0251466	0.0809264	0.0536622	XRCC6/XRCC5/TERF2/TERF1	4
CC	GO:0000783	nuclear telomere cap complex	0.0251466	0.0809264	0.0536622	XRCC6/XRCC5/TERF2/TERF1	4
CC	GO:0031261	DNA replication preinitiation complex	0.0251466	0.0809264	0.0536622	MCM2/MCM5/MCM3/MCM4	4
CC	GO:0044292	dendrite terminus	0.0251466	0.0809264	0.0536622	IFT57/CYFIP1/TAOK2/HSP90AB1	4
CC	GO:0098993	anchored component of synaptic vesicle membrane	0.0251466	0.0809264	0.0536622	RAB7A/RAB5B/RAB35/DNAJC5	4
CC	GO:0099524	postsynaptic cytosol	0.0251466	0.0809264	0.0536622	DAG1/FBXO45/PIN1/HTT	4
CC	GO:0005844	polysome	0.0252641	0.0809366	0.053669	EIF4G1/HDLBP/GCN1/CALR/DHX9/LARP1/EEF2/FXR1/AGO1/MCRS1/FXR2/EIF3H	12
CC	GO:0005911	cell-cell junction	0.0265905	0.0847632	0.0562064	NDRG1/CTNNA1/CD99L2/F11R/UBA1/GRB2/APP/FLOT2/TLN1/PAK2/NCK1/ADD1/TNKS1BP1/B4GALT1/SLC2A1/MSN/UBN1/NIBAN2/WASF2/PPP1CA/PAK4/POLDIP2/DDX58/MYH9/CDC42EP4/ACTG1/MTDH/RAB10/FAT1/FGFRL1/CDH2/SIRT2/IQGAP1/ADD3/CDC42BPB/AQP3/PARD3/PRKCZ/EIF4G2/CDK4/ILDR2/AMOTL2/SIPA1L3/DAG1/CCND1/MYO1E/WDR1/PKD2/YWHAH/CLIC4/FLNA/ASH1L/FZD5/DCHS1/NOTCH1/HPN/SYMPK/PIP5K1C/CDC42BPA/ACTR3/PANX1/AKT1/DLG1	63
CC	GO:0032153	cell division site	0.0268423	0.0847632	0.0562064	STAMBP/SEPTIN9/RAB11A/TMEM250/MYH9/DCTN3/RAB21/TUBGCP2/PKN1/SEPTIN2/RAB11FIP3/TUBGCP3/MEN1	13
CC	GO:0030990	intraciliary transport particle	0.0269375	0.0847632	0.0562064	IFT122/IFT57/TTC30B/TTC26/TTC30A/TRAF3IP1	6
CC	GO:0031307	integral component of mitochondrial outer membrane	0.0269375	0.0847632	0.0562064	MUL1/TOMM70/PINK1/FUNDC1/TOMM20/BNIP3	6
CC	GO:0031143	pseudopodium	0.0275565	0.0863274	0.0572436	ACTN4/MAPK3/MAPK1/CNP/MSN	5
CC	GO:0043202	lysosomal lumen	0.0295161	0.0920589	0.0610441	AGRN/MAN2B2/GBA/CHID1/ATP13A2/TCN2/SGSH/HSPG2/GAA/ARSB/SMPD1/SCARB2/PLD3/ACP2/GALNS/SDC3	16
CC	GO:0019897	extrinsic component of plasma membrane	0.0303219	0.0941576	0.0624357	CTNNA1/CRKL/GNB1/ESYT1/RNF10/CDK16/GNB2/CDH2/IQGAP1/GNA12/DNAJA3/HIP1/SRC/NUMA1/ESYT2/GNAI3/DCHS1/GNAI2/SYAP1/STOML2/FARP1/GNAQ/TNK1/PTK2/AKT1	25
CC	GO:0031594	neuromuscular junction	0.0313303	0.0968639	0.0642303	CRKL/APP/DNAJC5/PRKACA/MYH9/TRIP4/DNAJA3/UNC13B/DLGAP4/ASCC1/SYNGR2/DLG1	12
CC	GO:0097525	spliceosomal snRNP complex	0.031616	0.0973222	0.0645342	AAR2/EFTUD2/SF3B3/DDX23/SF3B2/SF3A1/ZMAT2/SNRNP200/PRPF6/PRPF8/PRPF4/SF3A3/CD2BP2/SNRPD3/PRPF40A	15
CC	GO:0030658	transport vesicle membrane	0.0332089	0.0993131	0.0658544	RAB7A/CALM3/RAB11FIP5/AP2A1/RAB5B/RAB1A/RAB35/PAM/DNAJC5/SEC16A/SEC24C/SNAPIN/TPRG1L/SEC31A/PEF1/MCFD2/CLTC/SAR1A/SEC22B/RAB11B/STX5/UNC13B/SEC23B/SYNRG/GOSR2/AP1G1/WFS1/SYNGR2/KLHL12	29
CC	GO:0001401	SAM complex	0.0335252	0.0993131	0.0658544	DNAJC11/SAMM50/IMMT/MTX1	4
CC	GO:0001931	uropod	0.0335252	0.0993131	0.0658544	FLOT2/MSN/MYH9/PIP5K1C	4
CC	GO:0005677	chromatin silencing complex	0.0335252	0.0993131	0.0658544	BAZ2A/SIRT2/BAHD1/SUV39H1	4
CC	GO:0030130	clathrin coat of trans-Golgi network vesicle	0.0335252	0.0993131	0.0658544	AP2A1/CLTC/SYNRG/AP1G1	4
CC	GO:0031010	ISWI-type complex	0.0335252	0.0993131	0.0658544	POLE3/RBBP4/CHRAC1/RBBP7	4
CC	GO:0031254	cell trailing edge	0.0335252	0.0993131	0.0658544	FLOT2/MSN/MYH9/PIP5K1C	4
CC	GO:0140275	MIB complex	0.0335252	0.0993131	0.0658544	DNAJC11/SAMM50/IMMT/MTX1	4
CC	GO:0140445	chromosome, telomeric repeat region	0.0335252	0.0993131	0.0658544	XRCC6/XRCC5/TERF2/TERF1	4
MF	GO:0045296	cadherin binding	2.46777e-23	2.55168e-20	2.1015e-20	NDRG1/PKM/PFKP/CTNNA1/F11R/ENO1/HDLBP/ABCF3/RUVBL1/CRKL/LASP1/PPME1/EIF4H/LDHA/SCYL1/RAB1A/UNC45A/HSPA5/ARHGAP1/TLN1/PAK2/NCK1/ADD1/SEPTIN9/TNKS1BP1/IST1/HNRNPK/PUF60/SND1/YWHAE/NIBAN2/LRRC59/GCN1/WASF2/PPP1CA/PLIN3/ERC1/GOLGA2/PAK4/LYPLA2/SNX1/CTTN/HCFC1/PAICS/MYH9/GIGYF2/RAB10/LARP1/RTN4/PHLDB2/DBNL/EEF2/SH3GLB1/YWHAB/EHD1/VAPB/CDH2/UBAP2/MICALL1/YWHAZ/UBFD1/IQGAP1/SPTBN1/CHMP4B/CAPZB/ARFIP2/MA…	100
MF	GO:0003713	transcription coactivator activity	1.61628e-13	6.30176e-11	5.18999e-11	RUVBL1/MED16/WBP2/ACTN4/SMARCD1/ZXDC/RERE/WWTR1/ABL1/ZBED1/PRMT2/UBE2L3/SMARCA4/RNF4/DYRK1B/THRAP3/TADA2B/NIBAN2/ELK1/CTBP2/DHX9/MED24/HCFC1/TRIM14/APBB1/TAF5L/MAGED1/MTDH/CARM1/SMARCD2/ATXN7L3/MAML2/SMARCC2/PRPF6/SIN3A/DCAF6/SMARCB1/USP22/TRIP4/BCL9L/PKN1/ACTL6A/CREBBP/HELZ2/ENY2/TRIM28/EP300/CNOT6/MAML1/RNF20/SMARCA2/TAF6/ZMIZ1/ABT1/TRIM8/MED12/MTA3/HIPK2/NOTCH1/NCOA2/WWC1/WWOX/CCAR2/KAT5/FIZ1/…	70
MF	GO:0003712	transcription coregulator activity	1.82836e-13	6.30176e-11	5.18999e-11	ENO1/SUFU/RUVBL1/MED29/MED16/WBP2/TBL1X/ACTN4/SMARCD1/HDGF/ZXDC/RERE/WWTR1/DDX54/ABL1/ZBED1/PRMT2/NCOR2/UBE2L3/SIAH2/SND1/SMARCA4/NOC2L/RNF4/DYRK1B/THRAP3/TADA2B/MED8/PARP9/NIBAN2/ELK1/PIAS4/CTBP2/NSD1/DHX9/HDAC3/MED24/HCFC1/TRIM14/APBB1/TAF5L/MAGED1/MTDH/CARM1/KDM3B/SMARCD2/ATXN7L3/MAML2/PTPN14/SMARCC2/PRPF6/SIN3A/DCAF6/SMARCB1/USP22/TOB2/TCF25/NCOA5/KDM2A/TRIP4/BCL9L/PKN1/ACTL6A/CREBBP/HELZ2/EN…	107
MF	GO:0051020	GTPase binding	6.5406e-12	1.69075e-09	1.39246e-09	NDRG1/RAB7A/MYO1C/RAB11FIP5/ENO1/TMEM127/DIAPH1/RAB8A/GNB1/PEX5/PPP6R1/ARHGAP1/PAK2/YIPF1/IPO9/TBC1D13/AMBRA1/TRIOBP/YIPF2/BECN1/TNFAIP1/ERC1/RAB3GAP1/MAP3K11/CYFIP1/GNB2/AP3M1/CDC42EP4/TBC1D20/HPS6/RNF41/OPTN/TNPO2/DENND5A/EHD1/MICALL1/GCC1/IQGAP1/SPTBN1/NCKAP1/ARFIP2/RGP1/XPO6/SPHK2/CDC42BPB/PKN1/EXOC4/KPNB1/DOCK1/BNIP3/IPO13/RALBP1/EPRS1/MICAL3/ANKRD27/UNC13B/RCC2/FLNA/TNPO3/YBX1/KIF3B/STOML2/…	72
MF	GO:0044389	ubiquitin-like protein ligase binding	5.26475e-11	1.08875e-08	8.96669e-09	RRAGA/VCP/TPI1/ACVR1B/NEK6/RNF40/SCAMP3/RALB/BAG6/HSPA5/EIF4E2/TMBIM6/FAF2/GPI/KDM4A/MUL1/AMBRA1/CCDC50/SMG5/UBE2L3/TRIOBP/DTX3L/YWHAE/PARP9/TUBA1B/POLR2A/CALR/TP53/GSK3B/BECN1/ERLIN1/PIAS4/XRCC5/SUMO3/PINK1/RELA/IKBKG/JAK1/MFN2/PRKACA/DDX58/RIPK1/APBB1/ACTG1/WBP1L/RTN4/SQSTM1/TOLLIP/YWHAZ/OTUB1/NDUFS2/NPLOC4/STUB1/TRIP4/ERLIN2/HSPA1L/PML/TRIM28/CUL7/RNF20/PSMD1/RFFL/SUMO1/HSP90AB1/UBC/CASC3/ATF6…	73
MF	GO:0031625	ubiquitin protein ligase binding	1.3742e-10	2.3682e-08	1.9504e-08	RRAGA/VCP/TPI1/ACVR1B/NEK6/RNF40/SCAMP3/RALB/BAG6/HSPA5/EIF4E2/TMBIM6/FAF2/GPI/KDM4A/MUL1/AMBRA1/CCDC50/SMG5/UBE2L3/TRIOBP/YWHAE/TUBA1B/POLR2A/CALR/TP53/GSK3B/BECN1/ERLIN1/PIAS4/XRCC5/PINK1/RELA/IKBKG/JAK1/MFN2/PRKACA/DDX58/RIPK1/APBB1/ACTG1/WBP1L/RTN4/SQSTM1/TOLLIP/YWHAZ/OTUB1/NDUFS2/NPLOC4/STUB1/ERLIN2/HSPA1L/PML/TRIM28/CUL7/RNF20/PSMD1/RFFL/SUMO1/HSP90AB1/UBC/CASC3/ATF6/FZD5/CUL3/CCT2/HERC2/PA…	69
MF	GO:0031267	small GTPase binding	7.24401e-09	1.07004e-06	8.81264e-07	NDRG1/RAB7A/MYO1C/RAB11FIP5/TMEM127/DIAPH1/RAB8A/PEX5/PPP6R1/ARHGAP1/PAK2/YIPF1/IPO9/TBC1D13/TRIOBP/YIPF2/TNFAIP1/ERC1/RAB3GAP1/MAP3K11/CYFIP1/AP3M1/CDC42EP4/TBC1D20/HPS6/RNF41/OPTN/TNPO2/DENND5A/EHD1/MICALL1/GCC1/IQGAP1/NCKAP1/ARFIP2/RGP1/XPO6/SPHK2/CDC42BPB/PKN1/EXOC4/KPNB1/DOCK1/IPO13/RALBP1/MICAL3/ANKRD27/UNC13B/RCC2/FLNA/TNPO3/KIF3B/CSE1L/BICD2/XPO7/RAB11FIP3/FARP1/RIN2/DVL3/AP1G1	60
MF	GO:0016706	2-oxoglutarate-dependent dioxygenase activity	8.34831e-09	1.07902e-06	8.88656e-07	ALKBH5/P4HB/PLOD1/KDM4A/KDM5C/ASPH/HIF1AN/KDM4B/EGLN1/KDM3B/FTO/P3H2/PLOD2/ALKBH3/P4HA1/KDM2A/EGLN3/KDM6A/KDM4C/P4HA2/KDM5B/KDM4D/PLOD3	23
MF	GO:0060090	molecular adaptor activity	1.64256e-08	1.88712e-06	1.55419e-06	EIF4G1/AP2M1/SUN2/AP1M1/AP2A1/RPTOR/CRKL/GRB2/AP2B1/NCSTN/SPATA2/GNB1/SMARCD1/TRPC4AP/VPS11/BET1L/SNAP29/NUP62/GATAD2A/KSR1/NCK1/SEPTIN9/APH1A/STAT3/AMBRA1/MAP2K1/VAMP3/DDB1/AP2A2/SHC1/DCAF7/NAPA/DCAF12/PEF1/SNAP47/GOSR1/GNB2/HCFC1/TMEM250/MYH9/CBX5/OPTN/IQGAP1/EIF3B/SARM1/STUB1/NCK2/KLHDC10/SEPTIN2/VPS18/KHDRBS1/DAB2/HIP1/SEC22B/STX5/MAPK8IP1/ST13/DLGAP4/TRADD/DAB2IP/SHANK2/CARD10/WWC3/BFAR/YKT6…	76
MF	GO:0140098	catalytic activity, acting on RNA	2.11314e-08	2.18498e-06	1.7995e-06	POLR3H/ALKBH5/POLR2E/UPF1/POP1/DHX37/DDX54/ERI3/DBR1/ELAC2/DDX23/SND1/QTRT2/RPAP1/FARSA/ISG20L2/POLR2A/EARS2/DHX9/TSEN34/SNRNP200/PCIF1/POLR2C/DDX58/SMG6/DHX38/IARS2/DHX40/LRRC47/FTO/DHX8/FEN1/N4BP1/SLU7/ALKBH3/NSUN3/DARS1/NSUN4/HELZ2/TSR3/DDX41/TARS2/CNOT6/RTCB/DHX36/DDX42/POP4/MEPCE/EPRS1/CMTR1/TOE1/DDX1/FTSJ3/DDX3X/CDKAL1/DDX49/YARS1/AARS1/POLR2D/VARS1/G3BP1/NUDT16/TGS1/PARN/EDC3/DDX46/POLR3A/…	77
MF	GO:0043021	ribonucleoprotein complex binding	1.63333e-07	1.53533e-05	1.26447e-05	SEC61A1/EEFSEC/EIF4H/NCLN/SRPRA/BAG6/HSPA5/NOMO1/PES1/RPN2/SRP68/SND1/GCN1/ERAL1/PPP1CA/DHX9/GEMIN4/CCDC47/NOMO2/SMG6/CBX5/RNF135/LARP1/EEF2/PRPF6/STAU2/SRP72/TMCO1/UNG/EIF2A/MAIP1/EFL1/DDX3X/HNRNPU/CD2BP2/YTHDF3/DERL2/SERBP1	38
MF	GO:0030674	protein-macromolecule adaptor activity	2.04566e-07	1.76267e-05	1.4517e-05	AP2M1/SUN2/AP1M1/AP2A1/RPTOR/CRKL/GRB2/AP2B1/NCSTN/SPATA2/GNB1/TRPC4AP/VPS11/BET1L/SNAP29/NUP62/GATAD2A/KSR1/NCK1/APH1A/STAT3/AMBRA1/MAP2K1/VAMP3/DDB1/AP2A2/SHC1/DCAF7/NAPA/DCAF12/PEF1/SNAP47/GOSR1/GNB2/HCFC1/MYH9/CBX5/OPTN/IQGAP1/SARM1/STUB1/NCK2/KLHDC10/VPS18/KHDRBS1/DAB2/HIP1/SEC22B/STX5/MAPK8IP1/ST13/TRADD/DAB2IP/SHANK2/CARD10/BFAR/YKT6/GOSR2/BICD2/SLC9A3R1/AP1G1/MEN1	62
MF	GO:0005048	signal sequence binding	2.64864e-07	2.10669e-05	1.73502e-05	SEC61A1/AP2M1/AP2B1/PEX5/SRP68/TOMM70/KDELR1/TIMM22/KPNA6/BABAM2/POM121C/TNPO2/PEX19/KPNA1/TOMM20/KPNB1/NUP214/POM121/TOMM40L	19
MF	GO:0005525	GTP binding	7.44816e-07	5.501e-05	4.5305e-05	RAB3D/EEFSEC/ARF3/AK4/RRAGA/RAB1B/RAB7A/RABL3/RAB43/RAB5B/ARF1/RAB8A/RALB/RAB1A/SRPRA/RAB35/RAB2A/NKIRAS2/RAB36/EFTUD2/SEPTIN9/RAB5C/PIP4K2B/AGAP1/TUBA1B/ERAL1/RAB11A/MFN2/DDX58/RAB10/TSR1/EEF2/EHD1/GLUD2/ARHGAP35/EHD2/ARL8A/LSG1/RAB21/GNA12/ARFIP2/GPN2/GTPBP1/NRAS/LANCL2/SEPTIN2/TUBA1C/SAR1A/RTCB/RAB6A/SEPHS1/RAB11B/DRG2/EHD4/HSP90AB1/EFL1/BMS1/GNAI3/ARL13B/GNAI2/MMAA/NUDT16/GPN1/OPA1/RHOBTB2/GN…	71
MF	GO:0031418	L-ascorbic acid binding	1.08244e-06	7.46165e-05	6.14525e-05	PAM/PLOD1/EGLN1/P3H2/PLOD2/ALKBH3/P4HA1/EGLN3/OGFOD3/P4HA2/PLOD3	11
MF	GO:0016887	ATP hydrolysis activity	1.98203e-06	0.000128089	0.000105491	VCP/MCM2/RUVBL1/ABCA3/UPF1/HSPA5/DHX37/HYOU1/DDX54/SMC1A/COQ8B/DDX23/SMARCA4/GET3/ATP13A2/TOR1B/MCM5/DHX9/SNRNP200/NUBP1/LONP1/TOR1A/DDX58/CCT7/YME1L1/DHX38/FBH1/DHX40/DHX8/MORC2/HSPA1L/KIF1C/NSF/HSP90B1/DDX41/PSMC1/RFC1/SMARCA2/DHX36/DDX42/MCM3/PSMC4/KIF1B/MYO1E/HSP90AB1/DDX1/INO80/TRAP1/ABCD1/DDX3X/PSMC3/DDX49/G3BP1/KIF3B/VPS4B/DDX46/CCT2/TWNK/CHD8/MCM4/CCT3/DDX6	62
MF	GO:0019787	ubiquitin-like protein transferase activity	2.73964e-06	0.000159613	0.000131453	RNF145/RNF121/RNF40/PRPF19/UBE2Z/RNF26/VPS11/MGRN1/UBE2R2/KCTD10/SYVN1/ZBED1/MUL1/UBE3B/UBE2L3/SIAH2/MARCHF8/RNF4/WWP2/DTX3L/RNF10/RNF167/TRAF7/PIAS4/TNFAIP1/UBE2Q1/MED24/UBR4/RNF187/RNF7/TRIM14/PPP1R11/RNF135/UBE2E3/RNF41/FBXL14/RNF114/RNF185/TSPAN17/MSL2/CDC23/RNF130/STUB1/ATG3/HUWE1/PML/TRIM28/TRIP12/VPS18/TRAF3IP2/RNF20/TRIM26/FBXL5/RNF216/HECTD3/RFFL/NFX1/PIAS3/RNF19B/WWP1/FBXW8/MKRN1/MED12/…	80
MF	GO:0019903	protein phosphatase binding	2.77856e-06	0.000159613	0.000131453	VCP/GRB2/STAU1/PPME1/PPP6R1/STAT3/VRK3/AMBRA1/SMG5/MVP/STAT6/YWHAE/ENSA/TP53/GTF2F1/PPP1CA/JAK1/PPP1R11/KIFAP3/MET/CDH2/IQGAP1/SMG7/GNA12/MAPK14/HSP90B1/ATP2B4/SIRPA/MAP2K7/DAB2IP/CTTNBP2NL/STRN4/PTK2/SHOC2/AP3B1	35
MF	GO:0019001	guanyl nucleotide binding	3.13306e-06	0.000161979	0.000133402	RAB3D/EEFSEC/ARF3/AK4/RRAGA/RAB1B/RAB7A/RABL3/RAB43/RAB5B/ARF1/RAB8A/RALB/RAB1A/SRPRA/MIEF1/RAB35/RAB2A/NKIRAS2/RAB36/EFTUD2/SEPTIN9/RAB5C/PIP4K2B/AGAP1/TUBA1B/ERAL1/RAB11A/MFN2/DDX58/RAB10/TSR1/EEF2/EHD1/GLUD2/ARHGAP35/EHD2/ARL8A/LSG1/RAB21/GNA12/ARFIP2/GPN2/GTPBP1/NRAS/LANCL2/SEPTIN2/TUBA1C/SAR1A/RTCB/RAB6A/SEPHS1/RAB11B/DRG2/EHD4/HSP90AB1/EFL1/BMS1/GNAI3/ARL13B/GNAI2/MMAA/NUDT16/GPN1/OPA1/RHOB…	72
MF	GO:0032561	guanyl ribonucleotide binding	3.13306e-06	0.000161979	0.000133402	RAB3D/EEFSEC/ARF3/AK4/RRAGA/RAB1B/RAB7A/RABL3/RAB43/RAB5B/ARF1/RAB8A/RALB/RAB1A/SRPRA/MIEF1/RAB35/RAB2A/NKIRAS2/RAB36/EFTUD2/SEPTIN9/RAB5C/PIP4K2B/AGAP1/TUBA1B/ERAL1/RAB11A/MFN2/DDX58/RAB10/TSR1/EEF2/EHD1/GLUD2/ARHGAP35/EHD2/ARL8A/LSG1/RAB21/GNA12/ARFIP2/GPN2/GTPBP1/NRAS/LANCL2/SEPTIN2/TUBA1C/SAR1A/RTCB/RAB6A/SEPHS1/RAB11B/DRG2/EHD4/HSP90AB1/EFL1/BMS1/GNAI3/ARL13B/GNAI2/MMAA/NUDT16/GPN1/OPA1/RHOB…	72
MF	GO:0042393	histone binding	4.85098e-06	0.000238853	0.000196714	MCM2/TBL1X/ANP32A/WDTC1/SCMH1/GRWD1/SUPT6H/KDM4A/IPO9/GLYR1/SMARCA4/NOC2L/L3MBTL2/DTX3L/PARP9/YEATS2/MLLT1/PHC2/NAP1L4/SART3/APBB1/CBX5/WDR5B/CARM1/SMARCC2/HAT1/BAZ2A/SSRP1/CBX1/WDR5/PKN1/MSH6/RBBP4/RNF20/SMARCA2/PWP1/INO80/DPF2/NCAPD2/KDM5B/BCAS3/BRD2/CHD8/RBBP7/TBL1XR1/KAT5/TTLL12/RBBP5/ZZEF1/SAP30L	50
MF	GO:0032182	ubiquitin-like protein binding	6.09037e-06	0.000286247	0.000235747	ILRUN/UBAP1/USP5/RAD23A/NUP62/FAF2/ASCC2/MARK4/RNF4/DNAJB2/IKBKG/NBR1/NSFL1C/RAD23B/SQSTM1/TOLLIP/RNF185/SIRT2/N4BP1/OTUB1/NPLOC4/PML/PLAA/RNF19B/CUEDC2/DDI2/HERC2/TOM1L2/SERBP1	29
MF	GO:0051213	dioxygenase activity	6.64781e-06	0.000297015	0.000244615	ALKBH5/P4HB/PLOD1/KDM4A/KDM5C/ASPH/HIF1AN/KDM4B/EGLN1/KDM3B/FTO/P3H2/PLOD2/ALKBH3/HGD/P4HA1/KDM2A/EGLN3/OGFOD3/KDM6A/KDM4C/P4HA2/KDM5B/KDM4D/PLOD3	25
MF	GO:0048029	monosaccharide binding	7.10738e-06	0.000297015	0.000244615	PFKP/PFKL/LMAN2/GYS1/HK1/PAM/PLOD1/LMAN2L/UGP2/GPI/IGF2R/EGLN1/P3H2/PLOD2/ALKBH3/P4HA1/EGLN3/OGFOD3/P4HA2/HK2/PLOD3	21
MF	GO:0019902	phosphatase binding	7.40497e-06	0.000297015	0.000244615	VCP/GRB2/STAU1/PPME1/MAPK3/PPP6R1/TRPC4AP/MAPK1/CARHSP1/STAT3/VRK3/AMBRA1/SMG5/MVP/STAT6/YWHAE/ENSA/TP53/GTF2F1/PPP1CA/JAK1/PPP1R11/KIFAP3/MET/CDH2/IQGAP1/SMG7/GNA12/MAPK14/HSP90B1/ATP2B4/SIRPA/MAP2K7/DAB2IP/CTTNBP2NL/SLC9A3R1/STRN4/PTK2/SHOC2/AP3B1/DLG1	41
MF	GO:0140297	DNA-binding transcription factor binding	7.46845e-06	0.000297015	0.000244615	MED16/CRKL/WBP2/NEK6/TBL1X/ACTN4/KEAP1/PARP1/DDX54/ADD1/SYVN1/STAT3/PRMT2/NCOR2/RXRA/NR1H2/SMARCA4/NOC2L/WWP2/THRAP3/DTX3L/PARP9/ELK1/CALR/TP53/GSK3B/CTBP2/NSD1/DHX9/HIF1AN/HDAC3/RELA/MED24/HCFC1/STAT5B/MTDH/CBX5/NCL/BAZ2A/FOXO4/SIRT2/YWHAZ/PRPF6/SIN3A/SMARCB1/TOB2/TRIP4/ANXA4/PKN1/MAPK14/CREBBP/TRIP12/PDCD11/EP300/NR1H4/SRC/MEF2D/KDM4C/YWHAH/TAF6/PRKDC/MED12/FLNA/SETD1A/TCF12/HIPK2/BCAS3/ZBTB7A/…	80
MF	GO:0030374	nuclear receptor coactivator activity	8.8105e-06	0.000337409	0.000277883	ACTN4/RNF4/THRAP3/ELK1/MED24/CARM1/ATXN7L3/DCAF6/USP22/PKN1/HELZ2/ENY2/CNOT6/ZMIZ1/MED12/NCOA2/CCAR2/CALCOCO1	18
MF	GO:0061629	RNA polymerase II-specific DNA-binding transcription factor binding	9.69675e-06	0.000358087	0.000294913	MED16/CRKL/WBP2/ACTN4/KEAP1/PARP1/DDX54/ADD1/STAT3/PRMT2/NCOR2/RXRA/NR1H2/SMARCA4/WWP2/THRAP3/DTX3L/PARP9/ELK1/CALR/TP53/GSK3B/CTBP2/NSD1/DHX9/HIF1AN/HDAC3/RELA/MED24/STAT5B/MTDH/BAZ2A/PRPF6/SIN3A/SMARCB1/TOB2/TRIP4/ANXA4/PKN1/MAPK14/CREBBP/TRIP12/PDCD11/EP300/NR1H4/SRC/MEF2D/KDM4C/YWHAH/TAF6/PRKDC/MED12/SETD1A/HIPK2/BCAS3/ZBTB7A/NCOA2/NIF3L1/CD34/MLX/FIZ1/SP3/EPAS1	63
MF	GO:0050750	low-density lipoprotein particle receptor binding	1.08116e-05	0.000385489	0.00031748	AP2M1/SNX17/AP2A1/LRPAP1/MESD/APBB1/HSPG2/CLTC/HSP90B1/DAB2/LANCL1	11
MF	GO:0043130	ubiquitin binding	1.21891e-05	0.000420116	0.000345998	ILRUN/UBAP1/USP5/RAD23A/NUP62/FAF2/ASCC2/MARK4/DNAJB2/IKBKG/NBR1/NSFL1C/RAD23B/SQSTM1/TOLLIP/RNF185/SIRT2/N4BP1/OTUB1/NPLOC4/PLAA/RNF19B/CUEDC2/DDI2/TOM1L2	25
MF	GO:0004842	ubiquitin-protein transferase activity	1.40719e-05	0.000469366	0.00038656	RNF145/RNF121/RNF40/PRPF19/UBE2Z/RNF26/VPS11/MGRN1/UBE2R2/KCTD10/SYVN1/MUL1/UBE3B/UBE2L3/SIAH2/MARCHF8/RNF4/WWP2/DTX3L/RNF10/RNF167/TRAF7/TNFAIP1/UBE2Q1/MED24/UBR4/RNF187/RNF7/TRIM14/PPP1R11/RNF135/UBE2E3/RNF41/FBXL14/RNF114/RNF185/TSPAN17/MSL2/CDC23/RNF130/STUB1/HUWE1/PML/TRIM28/TRIP12/VPS18/TRAF3IP2/RNF20/TRIM26/FBXL5/RNF216/HECTD3/RFFL/NFX1/RNF19B/WWP1/FBXW8/MKRN1/MED12/TRIM35/CUL3/BFAR/UBE2H/…	74
MF	GO:0070325	lipoprotein particle receptor binding	1.55214e-05	0.000501535	0.000413053	AP2M1/SNX17/AP2A1/LRPAP1/LRP1/MESD/APBB1/HSPG2/CLTC/HSP90B1/DAB2/LANCL1	12
MF	GO:1990381	ubiquitin-specific protease binding	1.80884e-05	0.000550952	0.000453751	VCP/SPATA2/BAG6/RAD23A/SYVN1/CHMP3/SART3/CLTC/SUMO1/DERL2	10
MF	GO:0003725	double-stranded RNA binding	1.81164e-05	0.000550952	0.000453751	STAU1/EIF4H/MSN/TUBA1B/DHX9/DDX58/ADAR/MTDH/CLTC/ELAVL1/SIDT2/DHX36/STAU2/AGO1/LRRFIP1/HSP90AB1/DDX1/HNRNPU/MRPL44/ILF2/EIF2AK2	21
MF	GO:0004386	helicase activity	2.14181e-05	0.000632751	0.00052112	MCM2/RUVBL1/UPF1/SMARCAL1/DHX37/DDX54/XRCC6/DDX23/SMARCA4/MCM5/XRCC5/DHX9/SNRNP200/DDX58/DHX38/FBH1/DHX40/DHX8/HELZ2/DDX41/SMARCA2/DHX36/DDX42/MCM3/ZNFX1/DDX1/DDX3X/DDX49/G3BP1/DDX46/TWNK/CHD8/MCM4/DDX6	34
MF	GO:0034511	U3 snoRNA binding	3.03883e-05	0.000872819	0.000718834	DHX37/XRCC5/NHP2/TSR1/UTP25/PRKDC/BMS1	7
MF	GO:0016922	nuclear receptor binding	3.46207e-05	0.000967508	0.000796818	MED16/WBP2/ACTN4/PARP1/DDX54/PRMT2/NCOR2/RXRA/NR1H2/SMARCA4/THRAP3/CALR/CTBP2/NSD1/MED24/STAT5B/BAZ2A/PRPF6/TOB2/TRIP4/PKN1/TRIP12/EP300/NR1H4/SRC/KDM4C/YWHAH/MED12/BCAS3/ZBTB7A/NCOA2	31
MF	GO:0003924	GTPase activity	4.5961e-05	0.00125062	0.00102998	RAB3D/EEFSEC/ARF3/RRAGA/RAB1B/RAB7A/RABL3/RAB43/RAB5B/ARF1/RAB8A/RALB/GNB1/RAB1A/SRPRA/RAB35/RAB2A/NKIRAS2/RAB36/EFTUD2/SEPTIN9/RAB5C/AGAP1/TUBA1B/RAB11A/MFN2/GNB2/TMEM250/RAB10/TSR1/EEF2/ARHGAP35/ARL8A/LSG1/RAB21/GNA12/GPN2/GTPBP1/NRAS/SEPTIN2/TUBA1C/SAR1A/RAB6A/RAB11B/DRG2/EFL1/BMS1/GNAI3/DDX3X/ARL13B/GNAI2/MMAA/GPN1/OPA1/RHOBTB2/GNL1/RAB40C/DNM2/GNAQ	59
MF	GO:0043022	ribosome binding	7.14383e-05	0.00189403	0.00155988	SEC61A1/NCLN/BAG6/HSPA5/NOMO1/RPN2/SRP68/GCN1/CCDC47/NOMO2/EEF2/STAU2/SRP72/TMCO1/EIF2A/MAIP1/EFL1/YTHDF3/SERBP1	19
MF	GO:0003724	RNA helicase activity	9.15089e-05	0.0023655	0.00194818	UPF1/DHX37/DDX54/DDX23/DHX9/SNRNP200/DDX58/DHX38/DHX40/DHX8/HELZ2/DDX41/DHX36/DDX42/DDX1/DDX3X/DDX49/G3BP1/DDX46/DDX6	20
MF	GO:0043531	ADP binding	9.97179e-05	0.00251484	0.00207116	VCP/RUVBL1/MIEF1/PGK1/LONP1/MYH9/GLUD2/MSH6/PPP5C/ABCD1/MYO18A/GLUD1	12
MF	GO:0008094	ATP-dependent activity, acting on DNA	0.000124599	0.00299023	0.00246269	MCM2/RUVBL1/UPF1/SMARCAL1/XRCC6/SMARCA4/MCM5/XRCC5/DHX9/FBH1/MSH6/RFC1/RBBP4/SMARCA2/DHX36/MCM3/DDX1/INO80/DDX3X/G3BP1/TWNK/CHD8/MYO18A/MCM4	24
MF	GO:0140142	nucleocytoplasmic carrier activity	0.000130707	0.00299023	0.00246269	IPO9/SNUPN/KPNA6/TNPO2/KPNA1/XPO6/KPNB1/NUP214/TNPO3/CSE1L/XPO7	11
MF	GO:0140104	molecular carrier activity	0.000131969	0.00299023	0.00246269	EMC1/IPO9/SNUPN/KPNA6/EMC4/EMC2/TNPO2/PEX19/KPNA1/XPO6/URM1/KPNB1/NUP214/BAG3/EMC10/TNPO3/MMAA/CSE1L/XPO7	19
MF	GO:0019200	carbohydrate kinase activity	0.000133015	0.00299023	0.00246269	PFKP/PFKL/HK1/PFKFB4/PFKFB3/GNE/KHK/HK2/GALK2	9
MF	GO:0008186	ATP-dependent activity, acting on RNA	0.000134359	0.00299023	0.00246269	UPF1/DHX37/DDX54/DDX23/DHX9/SNRNP200/DDX58/DHX38/DHX40/DHX8/HELZ2/DDX41/DHX36/DDX42/DDX1/DDX3X/DDX49/G3BP1/DDX46/DDX6	20
MF	GO:0032451	demethylase activity	0.00013592	0.00299023	0.00246269	ALKBH5/KDM4A/KDM5C/KDM4B/KDM3B/FTO/ALKBH3/KDM2A/KDM6A/FBXL19/KDM4C/KDM5B/KDM4D	13
MF	GO:0008013	beta-catenin binding	0.000160554	0.0034586	0.00284843	CTNNA1/SUFU/TBL1X/GSK3B/ASH2L/CARM1/CDH2/FOXO4/BCL9L/EP300/CTNNBIP1/PIN1/SALL1/MED12/SETD1A/CHD8/TBL1XR1/SLC9A3R1/DVL3/CALCOCO1/LZIC	21
MF	GO:0061659	ubiquitin-like protein ligase activity	0.000166236	0.00350792	0.00288905	RNF145/RNF121/RNF40/PRPF19/RNF26/VPS11/MGRN1/SYVN1/ZBED1/MUL1/UBE3B/SIAH2/MARCHF8/WWP2/DTX3L/RNF10/RNF167/PIAS4/MED24/UBR4/RNF187/RNF7/TRIM14/PPP1R11/RNF135/RNF41/RNF114/RNF185/MSL2/RNF130/STUB1/HUWE1/TRIP12/VPS18/TRAF3IP2/RNF20/TRIM26/RNF216/RFFL/NFX1/PIAS3/RNF19B/WWP1/MKRN1/MED12/TRIM35/CUL3/BFAR/UBE4B/RNF5/RFWD3/HERC2/RNF139/ZZEF1/RNF11/PPIL2	56
MF	GO:0047485	protein N-terminus binding	0.000170978	0.00353582	0.00291202	CALM3/CHMP6/ACTN4/PEX5/PARP1/MAP2K1/NCOR2/SMARCA4/TP53/RELA/YWHAQ/PEX19/ACOX1/EXOC4/STX5/VPS25/PIAS3/PEX14/MAU2/TBL1XR1/SUV39H1/SLC9A3R1/TDRD7/MEN1	24
MF	GO:0004812	aminoacyl-tRNA ligase activity	0.000180138	0.00358198	0.00295004	FARSA/EARS2/IARS2/LRRC47/DARS1/TARS2/EPRS1/YARS1/AARS1/VARS1/SARS1/AARS2/PARS2	13
MF	GO:0016875	ligase activity, forming carbon-oxygen bonds	0.000180138	0.00358198	0.00295004	FARSA/EARS2/IARS2/LRRC47/DARS1/TARS2/EPRS1/YARS1/AARS1/VARS1/SARS1/AARS2/PARS2	13
MF	GO:0140030	modification-dependent protein binding	0.000210822	0.00411302	0.00338739	VCP/BAG6/RAD23A/KDM4A/GLYR1/SMARCA4/L3MBTL2/YEATS2/DNAJB2/BABAM2/IKBKG/RAD23B/CBX5/CARM1/SQSTM1/OPTN/BAZ2A/NPLOC4/PRPF8/CBX1/WDR5/PML/MSH6/UBQLN2/PWP1/DPF2/BRD2/UBQLN4/CHD8/TTLL12/UBL7/RBBP5/ZZEF1	33
MF	GO:0051219	phosphoprotein binding	0.000226618	0.00424647	0.0034973	RRAGA/CRKL/GRB2/MAPK3/MAPK1/ABL1/PRKCSH/THRAP3/YWHAE/SHC1/PCIF1/IGF2R/VAV2/YWHAB/NCK2/RTF1/SRC/PKD2/PIN1/LEO1/MEN1	21
MF	GO:0003756	protein disulfide isomerase activity	0.00023409	0.00424647	0.0034973	PDIA5/P4HB/PDIA6/QSOX2/PDIA3/ERP44/PDIA4/QSOX1	8
MF	GO:0016864	intramolecular oxidoreductase activity, transposing S-S bonds	0.00023409	0.00424647	0.0034973	PDIA5/P4HB/PDIA6/QSOX2/PDIA3/ERP44/PDIA4/QSOX1	8
MF	GO:0035615	clathrin adaptor activity	0.00023409	0.00424647	0.0034973	AP2M1/AP1M1/AP2A1/AP2B1/AP2A2/DAB2/HIP1/AP1G1	8
MF	GO:0002039	p53 binding	0.000335014	0.0059725	0.00491882	USP10/MUL1/SMARCA4/TP53/GSK3B/SMYD2/SMARCB1/CREBBP/EP300/RNF20/PSME3/RFFL/SETD7/HTT/PTTG1IP/CHD8/RFWD3	17
MF	GO:0140312	cargo adaptor activity	0.000367411	0.00643903	0.00530304	AP2M1/AP1M1/AP2A1/AP2B1/AP2A2/DAB2/HIP1/AP1G1	8
MF	GO:0008022	protein C-terminus binding	0.000414929	0.0071506	0.00588907	MYO1C/SNX17/TBL1X/KSR1/ABL1/MAP2K1/XRCC6/POLR2A/PIAS4/XRCC5/TOPBP1/TERF2/NCL/OPTN/DBNL/HSPG2/EP300/PEX26/DAB2/SRC/SAE1/NUMA1/MAP2K7/PIAS3/MED12/MAPRE1/SHANK2/PPP2CB/VPS4B/XRCC4/COIL/SASH1/CALCOCO1/DLG1	34
MF	GO:0035591	signaling adaptor activity	0.000556953	0.0094408	0.00777523	CRKL/SPATA2/GNB1/NUP62/KSR1/NCK1/STAT3/MAP2K1/SHC1/GNB2/IQGAP1/SARM1/NCK2/KHDRBS1/MAPK8IP1/TRADD/DAB2IP/SHANK2/CARD10	19
MF	GO:0003697	single-stranded DNA binding	0.000572368	0.00954562	0.00786156	HMCES/MCM2/CNBP/RPA1/SMARCAL1/RAD23A/TSN/TP53/MCM5/DHX9/LONP1/RAD23B/TERF2/FBH1/WBP11/TERF1/DHX36/MCM3/RTF1/REXO4/FUBP3/HNRNPU/YBX1/TWNK/MCM4	25
MF	GO:0043177	organic acid binding	0.0006243	0.0100016	0.00823708	PAM/PITPNA/PLOD1/RXRA/CEP104/IGF2R/EGLN1/P3H2/SHMT1/GLUD2/PLOD2/SCP2/ALKBH3/P4HA1/EGLN3/OGFOD3/DDAH1/NR1H4/DHFR/SLC1A1/SESN2/P4HA2/AARS1/MCCC1/AARS2/GLUD1/NOS3/PLOD3	28
MF	GO:0061630	ubiquitin protein ligase activity	0.000634415	0.0100016	0.00823708	RNF145/RNF121/RNF40/PRPF19/RNF26/VPS11/MGRN1/SYVN1/MUL1/UBE3B/SIAH2/MARCHF8/WWP2/DTX3L/RNF10/RNF167/MED24/UBR4/RNF187/RNF7/TRIM14/PPP1R11/RNF135/RNF41/RNF114/RNF185/MSL2/RNF130/STUB1/HUWE1/TRIP12/VPS18/TRAF3IP2/RNF20/TRIM26/RNF216/RFFL/NFX1/RNF19B/WWP1/MKRN1/MED12/TRIM35/CUL3/BFAR/UBE4B/RNF5/RFWD3/HERC2/RNF139/RNF11/PPIL2	52
MF	GO:0032452	histone demethylase activity	0.000638399	0.0100016	0.00823708	KDM4A/KDM5C/KDM4B/KDM3B/KDM2A/KDM6A/FBXL19/KDM4C/KDM5B/KDM4D	10
MF	GO:0140457	protein demethylase activity	0.000638399	0.0100016	0.00823708	KDM4A/KDM5C/KDM4B/KDM3B/KDM2A/KDM6A/FBXL19/KDM4C/KDM5B/KDM4D	10
MF	GO:0005338	nucleotide-sugar transmembrane transporter activity	0.000683947	0.0104	0.00856522	SLC35A4/SLC35A2/SLC35C1/SLC35A5/SLC35B1/SLC35D1	6
MF	GO:0031543	peptidyl-proline dioxygenase activity	0.000683947	0.0104	0.00856522	P4HB/EGLN1/P3H2/P4HA1/EGLN3/P4HA2	6
MF	GO:0019905	syntaxin binding	0.000832955	0.0124823	0.0102801	TMED9/RNF40/VPS11/SNAP29/ABL1/VAMP3/GOLGA2/NAPA/RAB11A/SNAP47/VPS52/SCFD2/NSF/VPS18/TXLNA/HECTD3/UNC13B	17
MF	GO:0051019	mitogen-activated protein kinase binding	0.000871711	0.0128764	0.0106047	MAPKAPK2/ABL1/TAB1/NBR1/MAPK14/TNIP1/STAU2/MAPK7/ATF7	9
MF	GO:0000149	SNARE binding	0.000884648	0.0128835	0.0106105	TMED9/RNF40/VPS11/SNAP29/ABL1/SEC24C/VAMP3/SNAPIN/GOLGA2/NAPA/RAB11A/SNAP47/VPS52/SCFD2/NSF/VPS18/TXLNA/HECTD3/STX5/NBAS/ANKRD27/UNC13B/GOSR2	23
MF	GO:0015035	protein-disulfide reductase activity	0.00102811	0.0147648	0.01216	PDIA5/P4HB/TXNDC12/PDIA6/PGK1/TXNRD3/QSOX2/PDIA3/SELENOT/PDIA4/QSOX1	11
MF	GO:0048156	tau protein binding	0.00114518	0.0162208	0.0133591	DCTN1/MARK4/GSK3B/TAOK2/STUB1/MARK2/PPP5C/EP300/HSP90AB1/PIN1/PPP2CB/AATF	12
MF	GO:0070034	telomerase RNA binding	0.00116731	0.0163108	0.0134332	SMG5/NHP2/SMG6/SMG7/DHX36/HNRNPU/PARN/SNRPD3	8
MF	GO:0050681	nuclear androgen receptor binding	0.00118746	0.0163678	0.0134801	PRMT2/SMARCA4/CALR/NSD1/PRPF6/PKN1/EP300/KDM4C/ZBTB7A	9
MF	GO:0042826	histone deacetylase binding	0.00120305	0.0163678	0.0134801	ZBTB7B/WDTC1/PARP1/SMG5/NCOR2/YWHAE/TP53/HDAC3/RELA/CBX5/SP2/NACC1/YWHAB/SIRT2/NACC2/PKN1/RBBP4/DHX36/KCTD21/CCND1/MEF2D/HSP90AB1/MTA3/RFXANK/CAMTA2	25
MF	GO:0045309	protein phosphorylated amino acid binding	0.00123947	0.0166444	0.0137079	CRKL/GRB2/MAPK3/MAPK1/ABL1/YWHAE/SHC1/PCIF1/VAV2/YWHAB/NCK2/RTF1/PIN1/LEO1	14
MF	GO:0019894	kinesin binding	0.00142698	0.0189166	0.0155793	CLSTN1/NEK6/PLEKHM2/TOR1B/TOR1A/KIFAP3/STAU2/KIF1B/MAPK8IP1/KLC4/KIFBP/AP1G1	12
MF	GO:0004674	protein serine/threonine kinase activity	0.00147182	0.01913	0.0157551	NEK11/PIK3R4/ACVR1B/BCKDK/CAMKK2/NEK6/MAPK3/STK40/MAPKAPK2/MAPK1/KSR1/PAK2/IRAK1/VRK3/MAP2K1/MARK4/DYRK1B/STK25/ARAF/GSK3B/STK16/CDK16/PINK1/MAP3K11/PAK4/TAOK2/PRKACA/CSNK1G2/BCR/RIPK1/AKT2/SQSTM1/MAP3K13/OXSR1/CDC42BPB/MARK2/STK24/PSKH1/PKN1/MAPK14/PRKCZ/PRKD2/CDK4/CSNK1A1/STK35/MAPK7/MAP2K7/PRKDC/EEF2K/ACVR1/PDK3/MAPK9/HUNK/HIPK2/CPNE3/PHKA2/BRD2/STK10/MAPK13/ADCK2/CDC42BPA/CSNK1G1/EIF2AK2/AKT1…	65
MF	GO:0015932	nucleobase-containing compound transmembrane transporter activity	0.00148425	0.01913	0.0157551	SLC35A4/SLC35A2/SLC35B2/SLC35C1/SLC35A5/SLC35B1/SLC33A1/LRRC8A/SIDT2/SLC25A23/ABCD1/SLC35D1/SLC25A17	13
MF	GO:0051082	unfolded protein binding	0.00149858	0.01913	0.0157551	HSPA5/CCDC115/HYOU1/NUDCD3/SYVN1/DNAJB2/CALR/TOR1A/NAP1L4/CCT7/UGGT1/DNAJB11/CANX/TOMM20/HSPA1L/HSP90B1/GRPEL1/DNAJA3/HSP90AB1/PFDN1/TRAP1/CCT2/CCT3/ERLEC1	24
MF	GO:0140097	catalytic activity, acting on DNA	0.00155902	0.0196588	0.0161906	MBD4/MCM2/RUVBL1/UPF1/SMARCAL1/APEX2/POLE3/POLG/XRCC6/SMARCA4/MCM5/XRCC5/DHX9/TERF2/FBH1/FTO/DCLRE1B/FEN1/TERF1/DNASE1L1/MSH6/RFC1/RBBP4/CHRAC1/SMARCA2/DHX36/MCM3/UNG/DDX1/INO80/DDX3X/PLD3/G3BP1/TWNK/CHD8/LIG3/MYO18A/MCM4	38
MF	GO:0002020	protease binding	0.00170262	0.021211	0.0174689	OS9/VCP/SPATA2/BAG6/FURIN/RAD23A/SYVN1/POLG/TP53/GSK3B/PINK1/CHMP3/SART3/CLTC/TRIP4/RFFL/SUMO1/UBC/ITGAV/DERL2/BFAR/STIM1/TWNK/RNF139/DVL3/PANX1	26
MF	GO:0015165	pyrimidine nucleotide-sugar transmembrane transporter activity	0.00199013	0.0244975	0.0201756	SLC35A4/SLC35A2/SLC35A5/SLC35B1/SLC35D1	5
MF	GO:0061608	nuclear import signal receptor activity	0.00218157	0.0265381	0.0218562	IPO9/SNUPN/KPNA6/TNPO2/KPNA1/KPNB1/TNPO3	7
MF	GO:0097718	disordered domain specific binding	0.00240033	0.0288597	0.0237682	AP2M1/CALM3/KEAP1/GAPDH/AP2A2/TP53/CLTC/NUMA1/HSP90AB1/RRM1	10
MF	GO:0030145	manganese ion binding	0.00243608	0.028953	0.023845	XYLT2/MGAT1/CDIPT/B4GALT1/ABL1/POMGNT1/ATP13A2/XPNPEP1/GALNT2/PRKACA/HMGCL/FEN1/XXYLT1/NUDT16/PEPD	15
MF	GO:0016758	hexosyltransferase activity	0.00252881	0.0294566	0.0242598	RPN1/B4GALT5/B4GALT4/GYS1/GALNT14/ALG12/MGAT1/ALG1/GALNT18/GBA/GBE1/RPN2/B4GALT1/STT3A/POMGNT1/CHPF2/GALNT2/MGAT4B/POFUT1/PIGB/EXT2/COLGALT1/UGGT1/EXT1/FUT11/EXTL3/TMTC2/POGLUT1/A4GALT/GALNT11/B3GNT9/C1GALT1C1/B4GALT3/PLOD3	34
MF	GO:0031490	chromatin DNA binding	0.00257992	0.0294566	0.0242598	WBP2/ACTN4/STAT3/POLE3/SMARCA4/DHX9/RELA/CTCF/KDM3B/SMARCD2/SMARCC2/SMARCB1/ACTL6A/CREBBP/KDM6A/EP300/RBBP4/HNRNPU/NOTCH1/KDM4D/H3-3B	21
MF	GO:0031593	polyubiquitin modification-dependent protein binding	0.00261657	0.0294566	0.0242598	VCP/BAG6/RAD23A/BABAM2/IKBKG/RAD23B/SQSTM1/OPTN/NPLOC4/PRPF8/UBQLN2/UBQLN4/UBL7	13
MF	GO:1901505	carbohydrate derivative transmembrane transporter activity	0.00261657	0.0294566	0.0242598	SLC35A4/SLC35A2/SLC35B2/SLC35C1/SLC35A5/SLC35B1/SLC33A1/LRRC8A/SLC25A23/ABCD1/SLC35D1/SLC25A17/SLC37A4	13
MF	GO:0003714	transcription corepressor activity	0.0026209	0.0294566	0.0242598	ENO1/SUFU/TBL1X/HDGF/RERE/WWTR1/DDX54/NCOR2/SIAH2/SMARCA4/NOC2L/PARP9/PIAS4/CTBP2/NSD1/HDAC3/SIN3A/TOB2/TCF25/NCOA5/CREBBP/TRIM28/BCORL1/CCND1/DPF2/HNRNPU/KDM5B/MTA3/HIPK2/PEX14/TBL1XR1/RBFOX2/PBXIP1	33
MF	GO:0051721	protein phosphatase 2A binding	0.00271714	0.0298886	0.0246156	PPME1/SMG5/ENSA/TP53/SMG7/GNA12/DAB2IP/CTTNBP2NL/STRN4	9
MF	GO:0071889	14-3-3 protein binding	0.00271714	0.0298886	0.0246156	TBC1D22A/RPTOR/KSR1/PI4KB/PRKCZ/TBC1D22B/DAB2IP/RIPOR1/AKT1	9
MF	GO:0004707	MAP kinase activity	0.00281014	0.0302676	0.0249277	MAPK3/MAPK1/MAPK14/MAPK7/MAPK9/MAPK13	6
MF	GO:0042809	nuclear vitamin D receptor binding	0.00281014	0.0302676	0.0249277	MED16/RXRA/THRAP3/MED24/TOB2/MED12	6
MF	GO:0015036	disulfide oxidoreductase activity	0.00315862	0.0336703	0.0277301	PDIA5/P4HB/TXNDC12/PDIA6/PGK1/TXNRD3/QSOX2/PDIA3/SELENOT/PDIA4/QSOX1	11
MF	GO:0031491	nucleosome binding	0.00332897	0.0349178	0.0287575	SUPT6H/GLYR1/SMARCA4/NOC2L/RNF4/NAP1L4/SMARCD2/SMARCC2/SSRP1/SMARCB1/CABIN1/ACTL6A/RBBP4/H3-3B/SAP30L	15
MF	GO:0030246	carbohydrate binding	0.00334319	0.0349178	0.0287575	PFKP/GANAB/DGCR2/PFKL/OS9/LMAN2/MLEC/GYS1/GALNT14/HK1/PAM/NOMO1/MAN2B2/CDIPT/PLOD1/GALNT18/LMAN2L/GBE1/UGP2/GPI/CHID1/GALNT2/CALR/H6PD/NOMO2/IGF2R/EGLN1/ADGRL2/P3H2/PLOD2/CANX/ALKBH3/P4HA1/EGLN3/GAA/OGFOD3/STBD1/P4HA2/GALNT11/C4B/CD34/HK2/PLOD3	43
MF	GO:0016874	ligase activity	0.00356596	0.036872	0.0303669	UBA1/PPCS/FARSA/EARS2/AACS/GHDC/PAICS/IARS2/LRRC47/GMPS/DARS1/TARS2/RTCB/PFAS/SAE1/EPRS1/TTLL11/UBA5/YARS1/ATP6V1A/AARS1/GART/MCCC1/VARS1/LIG3/MOCS3/SARS1/AARS2/PARS2	29
MF	GO:0090079	translation regulator activity, nucleic acid binding	0.00366771	0.0375487	0.0309242	EEFSEC/EIF4G1/EIF4H/EIF4E2/PAIP2/GCN1/EIF2B1/LARP1/SHMT1/EEF2/EIF3B/GTPBP1/EIF4G2/EIF2B5/DHFR/EIF1AX/ABCF1/EIF2A/EFL1/EEF2K/EIF3H	21
MF	GO:0042162	telomeric DNA binding	0.0037537	0.0380522	0.0313389	UPF1/RPA1/XRCC6/SMG5/XRCC5/SMG6/TERF2/NCL/SMG7/TERF1	10
MF	GO:0044183	protein folding chaperone	0.00385074	0.038657	0.031837	HSPA5/CALR/CCDC47/TOR1A/CCT7/HSPA1L/HSP90AB1/PFDN1/PDCL3/CCT2/CCT3	11
MF	GO:0031489	myosin V binding	0.00410236	0.0403582	0.0332381	RAB3D/RAB8A/RAB11A/RAB10/RAB6A/RAB11B	6
MF	GO:0070403	NAD+ binding	0.00410236	0.0403582	0.0332381	HADHA/EHHADH/SIRT2/SIRT3/UXS1/GLUD1	6
MF	GO:0106310	protein serine kinase activity	0.0041474	0.0403582	0.0332381	NEK11/PIK3R4/CAMKK2/NEK6/MAPK3/STK40/MAPKAPK2/MAPK1/KSR1/PAK2/IRAK1/MAP2K1/MARK4/DYRK1B/STK25/ARAF/GSK3B/STK16/CDK16/PINK1/MAP3K11/PAK4/TAOK2/PRKACA/CSNK1G2/BCR/RIPK1/AKT2/MAP3K13/OXSR1/CDC42BPB/MARK2/STK24/PSKH1/PKN1/MAPK14/PRKCZ/PRKD2/CDK4/CSNK1A1/STK35/MAPK7/MAP2K7/PRKDC/MAPK9/HUNK/HIPK2/STK10/MAPK13/CDC42BPA/CSNK1G1/EIF2AK2/AKT1/SIK2	54
MF	GO:0003841	1-acylglycerol-3-phosphate O-acyltransferase activity	0.00417634	0.0403582	0.0332381	AGPAT1/MBOAT7/AGPAT3/LPCAT3/GPAT4/LPCAT1/LPGAT1	7
MF	GO:0030515	snoRNA binding	0.00439872	0.0417273	0.0343656	DHX37/XRCC5/NHP2/TSR1/UTP25/IMP4/PRKDC/BMS1/NUDT16	9
MF	GO:0031369	translation initiation factor binding	0.00439872	0.0417273	0.0343656	EIF4G1/NCK1/LARP1/EIF3B/EIF2B5/ZPR1/DDX3X/POLR2D/GLE1	9
MF	GO:0030276	clathrin binding	0.00447411	0.0420567	0.0346369	AP2M1/AP1M1/AP2A1/AP2B1/GPR107/AP2A2/LRP1/CLTC/DAB2/HIP1/EPN1/AP1B1/EPN2/TOM1L2/AP1G1	15
MF	GO:0000993	RNA polymerase II complex binding	0.00455917	0.0420909	0.0346651	RPRD2/DHX9/PCIF1/SCAF1/SMYD2/RTF1/AGO1/PAF1/HNRNPU/LEO1/CCAR2/CTR9	12
MF	GO:0016860	intramolecular oxidoreductase activity	0.00455917	0.0420909	0.0346651	PDIA5/P4HB/TPI1/PDIA6/MPI/GPI/EHHADH/QSOX2/PDIA3/ERP44/PDIA4/QSOX1	12
MF	GO:0016667	oxidoreductase activity, acting on a sulfur group of donors	0.00513495	0.0465749	0.038358	PDIA5/P4HB/TXNDC12/PDIA6/PGK1/TXNRD3/QSOX2/PDIA3/PCYOX1/SELENOT/SESN2/PDIA4/QSOX1	13
MF	GO:0043175	RNA polymerase core enzyme binding	0.00513495	0.0465749	0.038358	RPRD2/DHX9/PCIF1/SCAF1/SMYD2/MAF1/RTF1/AGO1/PAF1/HNRNPU/LEO1/CCAR2/CTR9	13
MF	GO:0010485	H4 histone acetyltransferase activity	0.00523024	0.0466212	0.0383962	NAA50/NAA60/HAT1/USP22/EP300	5
MF	GO:0017154	semaphorin receptor activity	0.00523024	0.0466212	0.0383962	PLXNB2/MET/PLXNA1/PLXND1/NRP1	5
MF	GO:0051287	NAD binding	0.00540676	0.0477829	0.0393529	HADHA/PARP1/GAPDH/GLYR1/CTBP2/EHHADH/SIRT2/NDUFS2/SIRT3/QDPR/UXS1/GLUD1	12
MF	GO:0008135	translation factor activity, RNA binding	0.00557753	0.0484898	0.0399351	EEFSEC/EIF4G1/EIF4H/EIF4E2/GCN1/EIF2B1/EEF2/EIF3B/GTPBP1/EIF4G2/EIF2B5/EIF1AX/ABCF1/EIF2A/EFL1/EEF2K/EIF3H	17
MF	GO:0030742	GTP-dependent protein binding	0.00558055	0.0484898	0.0399351	RAB3D/RAB5B/HPS6/ARFIP2/UNC13B/AP1G1/AP3B1	7
MF	GO:0035497	cAMP response element binding	0.00578595	0.0498556	0.04106	ATF6B/CREB3/CREB3L2/ATF6/TCF12/ATF7	6
MF	GO:0016757	glycosyltransferase activity	0.0060251	0.0514872	0.0424037	UMPS/RPN1/XYLT2/B4GALT5/B4GALT4/GYS1/GALNT14/ALG12/MGAT1/ALG1/GALNT18/PARP1/GBA/GBE1/RPN2/B4GALT1/STT3A/POMGNT1/CHPF2/QTRT2/PARP9/GALNT2/ST3GAL2/MGAT4B/POFUT1/PIGB/EXT2/COLGALT1/UGGT1/SIRT2/EXT1/FUT11/EXTL3/TMTC2/POGLUT1/XXYLT1/A4GALT/GALNT11/B3GNT9/C1GALT1C1/B4GALT3/PLOD3	42
MF	GO:0003678	DNA helicase activity	0.00677328	0.0570482	0.0469836	MCM2/RUVBL1/UPF1/XRCC6/MCM5/XRCC5/DHX9/FBH1/DHX36/MCM3/DDX3X/G3BP1/TWNK/CHD8/MCM4	15
MF	GO:0043015	gamma-tubulin binding	0.00679632	0.0570482	0.0469836	NDRG1/RAB11FIP5/MARK4/TUBGCP2/CDK5RAP2/GIT1/DDX3X/B9D2/TUBGCP3	9
MF	GO:0003925	G protein activity	0.00684137	0.0570482	0.0469836	RAB1B/RAB7A/RAB5B/RALB/RAB1A/RAB5C/RAB11A/RAB10/NRAS/RAB11B	10
MF	GO:0035035	histone acetyltransferase binding	0.00731005	0.0595164	0.0490164	TP53/MTF1/SIRT2/TRIP4/BCAS3/ZBTB7A/ECD	7
MF	GO:0042171	lysophosphatidic acid acyltransferase activity	0.00731005	0.0595164	0.0490164	AGPAT1/MBOAT7/AGPAT3/LPCAT3/GPAT4/LPCAT1/LPGAT1	7
MF	GO:0071617	lysophospholipid acyltransferase activity	0.00731005	0.0595164	0.0490164	AGPAT1/MBOAT7/AGPAT3/LPCAT3/GPAT4/LPCAT1/LPGAT1	7
MF	GO:0002161	aminoacyl-tRNA editing activity	0.00777529	0.0615917	0.0507255	IARS2/TARS2/AARS1/VARS1/AARS2	5
MF	GO:0032454	histone H3-methyl-lysine-9 demethylase activity	0.00777529	0.0615917	0.0507255	KDM4A/KDM4B/KDM3B/KDM4C/KDM4D	5
MF	GO:0140666	annealing activity	0.00777529	0.0615917	0.0507255	EIF4H/SMARCAL1/TP53/FXR1/DDX3X	5
MF	GO:0000295	adenine nucleotide transmembrane transporter activity	0.00792233	0.0615917	0.0507255	SLC35B2/SLC33A1/LRRC8A/SLC25A23/ABCD1/SLC25A17	6
MF	GO:0005346	purine ribonucleotide transmembrane transporter activity	0.00792233	0.0615917	0.0507255	SLC35B2/SLC33A1/LRRC8A/SLC25A23/ABCD1/SLC25A17	6
MF	GO:0140597	protein carrier chaperone	0.00792233	0.0615917	0.0507255	EMC1/EMC4/EMC2/PEX19/BAG3/EMC10	6
MF	GO:0003727	single-stranded RNA binding	0.00800678	0.0617837	0.0508836	CNBP/EIF4H/PTBP1/U2AF2/DHX9/LONP1/DDX58/FXR1/HNRNPF/KHDRBS1/AGO1/DDX1/DDX3X/MCRS1/HNRNPU/CBX6/SSB	17
MF	GO:0051787	misfolded protein binding	0.0080762	0.0618577	0.0509446	BAG6/HSPA5/TOR1A/DNAJB11/DNAJC3/STUB1/HSPA1L/DERL2	8
MF	GO:0001098	basal transcription machinery binding	0.00877287	0.0662128	0.0545313	RUVBL1/RPRD2/TP53/GTF2F1/DHX9/PCIF1/SCAF1/SMYD2/RTF1/AGO1/PAF1/HNRNPU/LEO1/CCAR2/CTR9	15
MF	GO:0001099	basal RNA polymerase II transcription machinery binding	0.00877287	0.0662128	0.0545313	RUVBL1/RPRD2/TP53/GTF2F1/DHX9/PCIF1/SCAF1/SMYD2/RTF1/AGO1/PAF1/HNRNPU/LEO1/CCAR2/CTR9	15
MF	GO:0042974	nuclear retinoic acid receptor binding	0.009406	0.0704769	0.0580431	ACTN4/PRMT2/NCOR2/NR1H2/CTBP2/NSD1/NR1H4	7
MF	GO:0018024	histone-lysine N-methyltransferase activity	0.00980067	0.0729057	0.0600435	SMYD5/ASH2L/NSD1/SMYD2/WDR5/SETD7/SETD1A/ASH1L/SUV39H1/RBBP5	10
MF	GO:0140101	catalytic activity, acting on a tRNA	0.0100557	0.0734359	0.0604801	POP1/ELAC2/QTRT2/FARSA/EARS2/TSEN34/IARS2/LRRC47/FTO/NSUN3/DARS1/TARS2/POP4/EPRS1/CDKAL1/YARS1/AARS1/VARS1/SARS1/LCMT2/AARS2/PARS2	22
MF	GO:0004402	histone acetyltransferase activity	0.010085	0.0734359	0.0604801	NAA50/NAA60/MED24/HAT1/USP22/CREBBP/EP300/GTF3C4/KAT5	9
MF	GO:0005484	SNAP receptor activity	0.010085	0.0734359	0.0604801	BET1L/SNAP29/VAMP3/SNAP47/GOSR1/SEC22B/STX5/YKT6/GOSR2	9
MF	GO:0030971	receptor tyrosine kinase binding	0.0112138	0.0810847	0.0667795	CRKL/DAZAP2/NCK1/DUSP3/SHC1/TP53/RNF41/SQSTM1/PTPN14/NCK2/YWHAG/ZPR1/TRADD/CPNE3/FIZ1	15
MF	GO:0030695	GTPase regulator activity	0.0121431	0.0865312	0.0712651	TBC1D9B/NUCB1/RIC8A/TBC1D22A/ARHGDIA/DENND1A/ARHGAP1/TBC1D13/GBF1/AGAP1/TBC1D25/RAPGEF1/ARFGAP2/NPRL3/RAB3GAP1/RANBP3/VAV2/ADPRH/BCR/EIF2B1/TBC1D20/RABIF/RUNDC1/ARHGEF18/DENND5A/ARHGAP35/LLGL1/IQGAP1/SH3BP5L/RGL1/RGP1/ARHGAP31/TBC1D22B/ARHGEF12/EIF2B5/DNAJA3/DOCK1/PSD4/SIPA1L3/RALBP1/SIRPA/ANKRD27/IQSEC2/SESN2/SEC23B/DAB2IP/RCC2/GIT1/TBC1D10B/DENND4A/MADD/ARHGEF37/STARD8/RASA3/RCC1L/HERC2/NRP1/LA…	67
MF	GO:0060589	nucleoside-triphosphatase regulator activity	0.0121431	0.0865312	0.0712651	TBC1D9B/NUCB1/RIC8A/TBC1D22A/ARHGDIA/DENND1A/ARHGAP1/TBC1D13/GBF1/AGAP1/TBC1D25/RAPGEF1/ARFGAP2/NPRL3/RAB3GAP1/RANBP3/VAV2/ADPRH/BCR/EIF2B1/TBC1D20/RABIF/RUNDC1/ARHGEF18/DENND5A/ARHGAP35/LLGL1/IQGAP1/SH3BP5L/RGL1/RGP1/ARHGAP31/TBC1D22B/ARHGEF12/EIF2B5/DNAJA3/DOCK1/PSD4/SIPA1L3/RALBP1/SIRPA/ANKRD27/IQSEC2/SESN2/SEC23B/DAB2IP/RCC2/GIT1/TBC1D10B/DENND4A/MADD/ARHGEF37/STARD8/RASA3/RCC1L/HERC2/NRP1/LA…	67
MF	GO:0031210	phosphatidylcholine binding	0.0123018	0.0865312	0.0712651	PCYT1A/PITPNA/ESYT1/PCTP/CHMP3/ESYT2/SCARB2/VDAC1	8
MF	GO:0051059	NF-kappaB binding	0.0123018	0.0865312	0.0712651	GSK3B/HIF1AN/HDAC3/RELA/MTDH/ANXA4/PDCD11/EP300	8
MF	GO:0004518	nuclease activity	0.0127352	0.0889742	0.0732771	MBD4/ASTE1/POP1/APEX2/ERI3/DBR1/ELAC2/POLG/SND1/TSN/ISG20L2/TSEN34/SMG6/DCLRE1B/FEN1/N4BP1/DNASE1L1/HELZ2/CNOT6/POP4/PELO/REXO4/TOE1/DDX1/PLD3/G3BP1/NUDT16/PARN/EDC3/PPP1R8/NOB1/CNOT8	32
MF	GO:0042054	histone methyltransferase activity	0.0134303	0.093201	0.0767582	SMYD5/PRMT2/ASH2L/NSD1/CARM1/SMYD2/WDR5/SETD7/SETD1A/ASH1L/SUV39H1/RBBP5	12
MF	GO:0008194	UDP-glycosyltransferase activity	0.0142887	0.0983696	0.081015	XYLT2/B4GALT5/B4GALT4/GYS1/GALNT14/MGAT1/GALNT18/B4GALT1/POMGNT1/CHPF2/GALNT2/MGAT4B/EXT2/COLGALT1/UGGT1/EXT1/EXTL3/POGLUT1/XXYLT1/A4GALT/GALNT11/B3GNT9/B4GALT3/PLOD3	24
MF	GO:0061733	peptide-lysine-N-acetyltransferase activity	0.0144459	0.0983696	0.081015	NAA50/NAA60/MED24/HAT1/USP22/CREBBP/EP300/GTF3C4/KAT5	9
MF	GO:0005543	phospholipid binding	0.0145051	0.0983696	0.081015	SNX17/SNX4/PCYT1A/RAB35/DENND1A/PITPNA/DYSF/NUP62/TLN1/ATG2A/ESYT1/PCTP/GBF1/ATP13A2/AGAP1/SHC1/SNX29/ANXA11/WDR45B/GPAA1/CHMP3/SNX1/SNX12/GOLPH3L/CLN6/ANXA5/FLII/ARHGAP35/MICALL1/IQGAP1/SPTBN1/ARFIP2/ANXA4/PARD3/AIDA/LANCL2/SNX11/OSBPL10/HIP1/EPN1/PSD4/MYO1E/NUMA1/ESYT2/UNC13B/SNX7/DAB2IP/SCARB2/PIGU/EPN2/VDAC1/OPA1/BCAS3/CPNE3/GLE1/STOML2/HS1BP3/TOM1L2/PLCB1/WDFY3/SAP30L/AKT1/OSBP/ZFYVE9	64
MF	GO:0097602	cullin family protein binding	0.0148595	0.0983696	0.081015	CCDC22/KCTD2/DDB1/RNF7/KCTD5/KCTD21/KCTD9	7
MF	GO:0008641	ubiquitin-like modifier activating enzyme activity	0.0148876	0.0983696	0.081015	UBA1/SAE1/UBA5/MOCS3	4
MF	GO:0051864	histone H3-methyl-lysine-36 demethylase activity	0.0148876	0.0983696	0.081015	KDM4A/KDM4B/KDM2A/KDM4C	4
MF	GO:0070016	armadillo repeat domain binding	0.0148876	0.0983696	0.081015	CTNNBIP1/CHD8/STRN4/CALCOCO1	4
MF	GO:0008378	galactosyltransferase activity	0.0149362	0.0983696	0.081015	B4GALT5/B4GALT4/B4GALT1/COLGALT1/A4GALT/C1GALT1C1/B4GALT3/PLOD3	8
MF	GO:0050780	dopamine receptor binding	0.015197	0.0994535	0.0819077	DNAJC14/VPS35/GNA12/SLC9A3R1/DNM2	5
KEGG	hsa04141	Protein processing in endoplasmic reticulum	3.88817e-18	1.25199e-15	8.30841e-16	SEC61A1/RPN1/DDOST/GANAB/CAPN1/DNAJB12/OS9/VCP/P4HB/LMAN2/MAN1B1/HSPA5/RAD23A/PDIA6/DNAJC5/HYOU1/MBTPS1/RPN2/SYVN1/SEC24C/STT3A/PRKCSH/UBXN6/SEC62/DNAJB2/CALR/ATF6B/SEC31A/NSFL1C/RAD23B/PDIA3/MOGS/UGGT1/BCAP31/RNF185/DNAJB11/RRBP1/DNAJC3/CANX/NPLOC4/STUB1/HSPA1L/HSP90B1/PLAA/SAR1A/UBQLN2/HSP90AB1/MAP2K7/SEC23B/PDIA4/ATF6/MAPK9/DERL2/UBE4B/UBQLN4/RNF5/UBXN4/PREB/WFS1/EDEM2/SSR1/EIF2AK2/ERLEC1	63
KEGG	hsa04144	Endocytosis	1.94451e-11	3.13066e-09	2.07755e-09	ARF3/AP2M1/RAB7A/RAB11FIP5/SNX4/AP2A1/WIPF2/CHMP1A/CHMP6/RAB5B/ARF1/RAB8A/AP2B1/STAMBP/VPS37C/RAB35/VPS26B/RAB5C/IST1/RUFY1/GBF1/AP2A2/AGAP1/ARFGAP2/CHMP7/RAB11A/CHMP3/SNX1/IGF2R/SNX12/RAB10/RNF41/SH3GLB1/SPG21/EHD1/EHD2/VPS35/CHMP4B/CLTC/CAPZB/HSPA1L/PML/PARD3/PRKCZ/SH3GL1/DAB2/ARPC2/EPN1/PSD4/RAB11B/SRC/EHD4/WASHC5/VPS25/IQSEC2/WWP1/GIT1/EPN2/VPS4B/ACTR2/RAB11FIP3/DNM2/ARFGAP3/GIT2/PIP5K1C/ACTR…	67
KEGG	hsa05161	Hepatitis B	8.03132e-07	8.62028e-05	5.72055e-05	GRB2/MAPK3/PIK3CB/MAPK1/IRAK1/STAT3/MAP2K1/STAT6/DDB1/ARAF/ELK1/ATF6B/TP53/RELA/IKBKG/JAK1/TAB1/YWHAQ/DDX58/STAT5B/AKT2/NFKB1/YWHAB/HSPG2/YWHAZ/CREB3/IFNAR1/NRAS/MAPK14/CREBBP/TICAM1/EP300/NFATC3/CASP9/SRC/CREB3L2/MAP2K7/DDX3X/MAPK9/MAPK13/AKT1	41
KEGG	hsa04071	Sphingolipid signaling pathway	1.07478e-06	8.65201e-05	5.74161e-05	PPP2R1A/MAPK3/PIK3CB/PPP2R3A/MAPK1/MAP2K1/CERS2/TP53/RELA/AKT2/TNFRSF1A/NFKB1/GNA12/SPHK2/SGPL1/NRAS/MAPK14/SGPP2/PRKCZ/PPP2R5D/TRADD/SMPD1/GNAI3/MAPK9/GNAI2/PPP2CB/MAPK13/PPP2R2A/GNAQ/PLCB1/NOS3/AKT1/DEGS1	33
KEGG	hsa05131	Shigellosis	2.3483e-06	0.00015123	0.000100359	RRAGA/CAPN1/RPTOR/PIK3R4/CRKL/DIAPH1/ARF1/ACTN4/MAPK3/HK1/PIK3CB/MAPK1/TLN1/SEPTIN9/AKT1S1/WASF2/TP53/GSK3B/BECN1/RELA/IKBKG/TAB1/CTTN/RIPK1/ACTG1/AKT2/TNFRSF1A/SQSTM1/UBE2V2/NFKB1/FOXO4/TLN2/MAPK14/SEPTIN2/TNIP1/ARPC2/BCAR1/DOCK1/SRC/BNIP3/UBC/TRADD/MAPK9/VDAC1/MAPK13/ACTR2/H3-3B/FBXW11/HK2/PLCB1/CALCOCO2/ACTR3/PTK2/AKT1	54
KEGG	hsa05135	Yersinia infection	4.06505e-06	0.000218158	0.000144773	WIPF2/CRKL/MAPK3/PIK3CB/MAPK1/IRAK1/MAP2K1/WASF2/GSK3B/RELA/IKBKG/TAB1/VAV2/ACTG1/AKT2/NFKB1/PKN1/MAPK14/TICAM1/NFATC3/ARHGEF12/ARPC2/BCAR1/DOCK1/SRC/MAP2K7/MAPK9/MAPK13/ACTR2/GNAQ/GIT2/PIP5K1C/ACTR3/PTK2/AKT1	35
KEGG	hsa05211	Renal cell carcinoma	5.77333e-06	0.000265573	0.000176239	CRKL/GRB2/MAPK3/TFE3/PIK3CB/MAPK1/PAK2/MAP2K1/SLC2A1/ARAF/RAPGEF1/PAK4/EGLN1/AKT2/MET/PRCC/EGLN3/NRAS/CREBBP/EP300/EPAS1/AKT1	22
KEGG	hsa05132	Salmonella infection	6.70065e-06	0.000269701	0.000178978	RAB7A/RAB5B/ARF1/DCTN1/MAPK3/PIK3CB/VPS11/ACTR1B/MAPK1/EXOC7/IRAK1/RAB5C/GAPDH/MAP2K1/VPS39/PLEKHM2/DYNC1I2/TUBA1B/RELA/CYFIP1/IKBKG/TAB1/PLEKHM1/DCTN5/RIPK1/ACTG1/AKT2/TNFRSF1A/NFKB1/ARL8A/DCTN3/KPNA1/NCKAP1/PKN1/MAPK14/EXOC4/HSP90B1/VPS18/TUBA1C/ARPC2/HSP90AB1/MAP2K7/TRADD/FLNA/MAPK9/KLC4/CSE1L/DYNC1H1/MAPK13/ACTR2/DNM2/ACTR3/AKT1	53
KEGG	hsa05163	Human cytomegalovirus infection	7.72493e-06	0.000276381	0.000183411	CALM3/CRKL/GRB2/GNB1/MAPK3/PIK3CB/MAPK1/STAT3/MAP2K1/ELK1/CALR/ATF6B/TP53/GSK3B/RELA/IKBKG/JAK1/PRKACA/GNB2/RIPK1/PDIA3/AKT2/ADCY5/TNFRSF1A/NFKB1/IL6R/CREB3/GNA12/NRAS/MAPK14/CDK4/NFATC3/ARHGEF12/BCAR1/ADCY9/CASP9/SRC/CCND1/CREB3L2/TRADD/ITGAV/GNAI3/GNAI2/MAPK13/ADCY3/GNAQ/PLCB1/PTK2/AKT1	49
KEGG	hsa04935	Growth hormone synthesis, secretion and action	1.1236e-05	0.000361799	0.000240095	CRKL/GRB2/MAPK3/PIK3CB/MAPK1/STAT3/MAP2K1/SHC1/ATF6B/GSK3B/PRKACA/STAT5B/AKT2/ADCY5/CREB3/NRAS/MAPK14/CREBBP/EP300/BCAR1/ADCY9/CREB3L2/GNAI3/MAPK9/GNAI2/MAPK13/ADCY3/GNAQ/PLCB1/PTK2/AKT1	31
KEGG	hsa04137	Mitophagy - animal	1.24748e-05	0.000365171	0.000242333	RAB7A/ATG9A/TFE3/AMBRA1/TP53/BECN1/PINK1/RELA/MFN2/NBR1/SQSTM1/OPTN/FUNDC1/NRAS/SRC/BNIP3/BNIP3L/UBC/MAPK9/BCL2L13/USP30/CALCOCO2	22
KEGG	hsa05160	Hepatitis C	1.61327e-05	0.000421957	0.000280017	PPP2R1A/GRB2/MAPK3/PIK3CB/MAPK1/STAT3/MAP2K1/RXRA/YWHAE/ARAF/TP53/GSK3B/RELA/IKBKG/JAK1/YWHAQ/DDX58/RIPK1/AKT2/TNFRSF1A/NFKB1/YWHAB/YWHAZ/IFNAR1/NRAS/TICAM1/CDK4/YWHAG/PSME3/CASP9/CCND1/YWHAH/TRADD/PPP2CB/PPP2R2A/EIF2AK2/AKT1	37
KEGG	hsa04962	Vasopressin-regulated water reabsorption	1.70355e-05	0.000421957	0.000280017	ARHGDIA/RAB5B/DCTN1/RAB5C/DYNC1I2/RAB11A/PRKACA/DCTN5/CREB3/NSF/AQP3/ADCY9/RAB11B/CREB3L2/DYNC1H1/ADCY3	16
KEGG	hsa04120	Ubiquitin mediated proteolysis	2.48204e-05	0.00057087	0.000378838	UBA1/PRPF19/UBE2Z/KEAP1/MGRN1/UBE2R2/SYVN1/UBE3B/UBE2L3/DDB1/WWP2/PIAS4/UBE2Q1/RNF7/FZR1/UBE2E3/CDC23/STUB1/HUWE1/PML/CUL7/TRIP12/SAE1/UBC/PIAS3/WWP1/FBXW8/CUL3/UBE2H/UBE4B/RHOBTB2/HERC2/FBXW11/PPIL2	34
KEGG	hsa05203	Viral carcinogenesis	2.87573e-05	0.000617322	0.000409665	PKM/GRB2/ACTN4/MAPK3/PIK3CB/MAPKAPK2/MAPK1/STAT3/HNRNPK/SND1/DDB1/YWHAE/ATF6B/TP53/HDAC3/RELA/IKBKG/JAK1/PRKACA/UBR4/YWHAQ/STAT5B/NFKB1/YWHAB/GTF2E1/YWHAZ/VAC14/CREB3/NRAS/CREBBP/PSMC1/EP300/CDK4/YWHAG/DNAJA3/SRC/CCND1/CREB3L2/YWHAH/TRADD/DDX3X/HPN/EIF2AK2/DLG1	44
KEGG	hsa04919	Thyroid hormone signaling pathway	3.64661e-05	0.00073388	0.000487014	PFKP/PFKL/MED16/MAPK3/PIK3CB/MAPK1/MAP2K1/SLC2A1/RXRA/ATP2A2/TP53/GSK3B/HDAC3/PRKACA/MED24/ACTG1/AKT2/SIN3A/NRAS/CREBBP/EP300/CASP9/SRC/CCND1/ITGAV/MED12/NOTCH1/NCOA2/PLCB1/AKT1	30
KEGG	hsa03040	Spliceosome	5.30988e-05	0.00100575	0.000667434	PRPF19/NCBP2/EFTUD2/RBM8A/U2AF2/SF3B3/SRSF9/HNRNPK/DDX23/PUF60/SF3B2/SF3A1/ZMAT2/SNRNP200/CHERP/HNRNPM/DHX38/DHX8/WBP11/PRPF6/SLU7/PRPF8/CTNNBL1/HSPA1L/DDX42/PRPF4/SF3A3/HNRNPU/SRSF8/DDX46/SNRNP27/TRA2B/SNRPD3/PRPF40A	34
KEGG	hsa05130	Pathogenic Escherichia coli infection	5.78038e-05	0.00103405	0.000686209	MYO1C/WIPF2/ARF1/MAPK3/RAB1A/MAPK1/TMBIM6/PAK2/NCK1/IRAK1/ABL1/SEC24C/GAPDH/TUBA1B/WASF2/RELA/CYFIP1/IKBKG/TAB1/CTTN/RIPK1/MYH9/ACTG1/NCL/TNFRSF1A/NFKB1/NCKAP1/GNA12/NCK2/MAPK14/TUBA1C/ARHGEF12/ARPC2/CASP9/SRC/MYO1E/TRADD/MAPK9/MAPK13/ACTR2/SLC9A3R1/ACTR3	42
KEGG	hsa04722	Neurotrophin signaling pathway	6.86171e-05	0.00111184	0.000737836	CALM3/ARHGDIA/CRKL/GRB2/MAPK3/PIK3CB/MAPKAPK2/MAPK1/IRAK1/ABL1/MAP2K1/BEX3/YWHAE/RAPGEF1/SHC1/TP53/GSK3B/RELA/MAGED1/AKT2/NFKB1/NRAS/MAPK14/PRDM4/MAPK7/MAP2K7/MAPK9/MAPK13/AKT1	29
KEGG	hsa04012	ErbB signaling pathway	6.90585e-05	0.00111184	0.000737836	CRKL/GRB2/MAPK3/PIK3CB/MAPK1/PAK2/NCK1/ABL1/MAP2K1/ARAF/SHC1/ELK1/GSK3B/PAK4/STAT5B/AKT2/NCK2/NRAS/SRC/MAP2K7/MAPK9/PTK2/AKT1	23
KEGG	hsa03013	Nucleocytoplasmic transport	7.57477e-05	0.00116146	0.000770766	UPF1/NCBP2/NUP62/RBM8A/IPO9/SNUPN/KPNA6/SUMO3/PHAX/POM121C/TNPO2/KPNA1/XPO6/KPNB1/NUP214/POM121/SENP2/IPO13/SUMO1/CASC3/TNPO3/NUP133/GLE1/CSE1L/XPO7/NUP93/THOC5	27
KEGG	hsa05230	Central carbon metabolism in cancer	8.89793e-05	0.00125719	0.000834291	PKM/SLC16A3/PFKP/PGAM1/PFKL/MAPK3/LDHA/HK1/PIK3CB/MAPK1/MAP2K1/SLC2A1/TP53/AKT2/MET/NRAS/PDK1/SIRT3/HK2/AKT1	20
KEGG	hsa04066	HIF-1 signaling pathway	8.97993e-05	0.00125719	0.000834291	PFKP/PFKL/ENO1/MAPK3/LDHA/HK1/PIK3CB/EIF4E2/MAPK1/PGK1/STAT3/GAPDH/MAP2K1/SLC2A1/RELA/EGLN1/AKT2/NFKB1/IL6R/PFKFB3/EGLN3/CREBBP/EP300/PDK1/HK2/NOS3/AKT1	27
KEGG	hsa05220	Chronic myeloid leukemia	0.00010184	0.00136636	0.000906737	CRKL/GRB2/MAPK3/PIK3CB/MAPK1/ABL1/MAP2K1/ARAF/SHC1/TP53/CTBP2/RELA/IKBKG/BCR/STAT5B/AKT2/NFKB1/NRAS/CDK4/CCND1/AKT1	21
KEGG	hsa04926	Relaxin signaling pathway	0.000129618	0.00166948	0.00110789	GRB2/GNB1/MAPK3/PIK3CB/MAPK1/MAP2K1/SHC1/ATF6B/RELA/PRKACA/GNB2/AKT2/ADCY5/NFKB1/CREB3/NRAS/MAPK14/PRKCZ/ADCY9/SRC/CREB3L2/MAP2K7/GNAI3/MAPK9/GNAI2/MAPK13/ADCY3/PLCB1/NOS3/AKT1	30
KEGG	hsa04152	AMPK signaling pathway	0.000235032	0.00291078	0.00193164	PFKP/PFKL/RPTOR/GYS1/PPP2R1A/CAMKK2/ADIPOR1/RAB8A/RAB2A/PIK3CB/PPP2R3A/AKT1S1/RAB10/AKT2/MLYCD/EEF2/PFKFB4/CREB3/PFKFB3/ELAVL1/PPP2R5D/RAB11B/CCND1/CREB3L2/EEF2K/PPP2CB/PPP2R2A/AKT1	28
KEGG	hsa01522	Endocrine resistance	0.000261915	0.00312358	0.00207286	GRB2/MAPK3/PIK3CB/MAPK1/MAP2K1/ARAF/SHC1/TP53/PRKACA/AKT2/CARM1/ADCY5/NRAS/MAPK14/CDK4/ADCY9/SRC/CCND1/MAPK9/NOTCH1/MAPK13/ADCY3/PTK2/AKT1	24
KEGG	hsa04917	Prolactin signaling pathway	0.000277346	0.00318948	0.00211659	GRB2/MAPK3/PIK3CB/MAPK1/STAT3/MAP2K1/SHC1/GSK3B/RELA/STAT5B/AKT2/NFKB1/NRAS/MAPK14/SRC/CCND1/MAPK9/MAPK13/AKT1	19
KEGG	hsa05017	Spinocerebellar ataxia	0.000385748	0.00428313	0.00284235	PSMD2/ATG13/PIK3R4/CIC/PSMD3/PIK3CB/ATG2A/AMBRA1/ATP2A2/ATXN1L/PSMB7/BECN1/PSMB2/PSMD8/ATXN10/AKT2/VLDLR/PSMC1/PSMC4/PSMD1/PUM1/PSMC3/MAPK9/VDAC1/OPA1/TWNK/KAT5/PSMD11/GNAQ/PLCB1/AKT1	31
KEGG	hsa05166	Human T-cell leukemia virus 1 infection	0.000451627	0.00484747	0.00321685	MAPK3/PIK3CB/MAPK1/TLN1/MAP2K1/SLC2A1/ELK1/CALR/ATF6B/TP53/RELA/IKBKG/JAK1/PRKACA/RANBP3/STAT5B/AKT2/ADCY5/TNFRSF1A/NFKB1/VAC14/ICAM1/CANX/CDC23/CREB3/TLN2/NRAS/CREBBP/EP300/CDK4/NFATC3/ADCY9/CCND1/CREB3L2/MAPK9/VDAC1/NRP1/KAT5/ADCY3/TRRAP/CRTC3/AKT1/DLG1	43
KEGG	hsa04140	Autophagy - animal	0.000662318	0.0067256	0.00446322	RRAGA/RAB7A/ATG13/RPTOR/PIK3R4/CAMKK2/ATG9A/RAB8A/MAPK3/RAB1A/PIK3CB/SNAP29/MAPK1/ATG2A/AKT1S1/AMBRA1/MAP2K1/BECN1/PRKACA/AKT2/SQSTM1/SH3GLB1/ATG3/NRAS/LAMP1/MLST8/BNIP3/MAPK9/PPP2CB/AKT1	30
KEGG	hsa04660	T cell receptor signaling pathway	0.000668383	0.0067256	0.00446322	GRB2/MAPK3/PIK3CB/MAPK1/PAK2/NCK1/MAP2K1/GSK3B/PAK4/RELA/IKBKG/VAV2/AKT2/NFKB1/NCK2/NRAS/MAPK14/CDK4/NFATC3/MAP2K7/MAPK9/MAPK13/AKT1/DLG1	24
KEGG	hsa05167	Kaposi sarcoma-associated herpesvirus infection	0.000760813	0.00742369	0.00492647	CALM3/GNB1/MAPK3/PIK3CB/MAPKAPK2/MAPK1/STAT3/MAP2K1/TP53/GSK3B/BECN1/RELA/IKBKG/JAK1/GNB2/AKT2/TNFRSF1A/NFKB1/ICAM1/IFNAR1/ATG3/NRAS/MAPK14/CREBBP/TICAM1/EP300/CDK4/NFATC3/CASP9/SRC/CCND1/UBC/MAP2K7/TRADD/MAPK9/MAPK13/EIF2AK2/AKT1	38
KEGG	hsa05212	Pancreatic cancer	0.00084965	0.00804669	0.00533991	RALB/MAPK3/PIK3CB/MAPK1/STAT3/MAP2K1/ARAF/TP53/RELA/IKBKG/JAK1/AKT2/NFKB1/CDK4/CASP9/CCND1/RALBP1/MAPK9/AKT1	19
KEGG	hsa05100	Bacterial invasion of epithelial cells	0.00100795	0.00927313	0.00615379	CTNNA1/CRKL/PIK3CB/SEPTIN9/SHC1/WASF2/CTTN/ACTG1/MET/CLTC/SEPTIN2/ARPC2/BCAR1/DOCK1/SRC/ACTR2/DNM2/ACTR3/PTK2	19
KEGG	hsa04211	Longevity regulating pathway	0.00104717	0.00936638	0.00621567	ATG13/RPTOR/CAMKK2/ADIPOR1/PIK3CB/EIF4E2/AKT1S1/ATF6B/TP53/RELA/PRKACA/AKT2/ADCY5/NFKB1/CREB3/NRAS/ADCY9/CREB3L2/SESN2/ADCY3/AKT1	21
KEGG	hsa05418	Fluid shear stress and atherosclerosis	0.00112265	0.0097701	0.00648359	CALM3/PIK3CB/KEAP1/TP53/PIAS4/SUMO3/RELA/IKBKG/ACTG1/AKT2/TNFRSF1A/SQSTM1/NFKB1/ICAM1/MAPK14/HSP90B1/PRKCZ/SRC/MAPK7/SUMO1/HSP90AB1/MAP2K7/ITGAV/ACVR1/MAPK9/MAPK13/PTK2/NOS3/AKT1	29
KEGG	hsa00010	Glycolysis / Gluconeogenesis	0.00131234	0.0111203	0.00737962	PKM/PFKP/PGAM1/PFKL/ENO1/TPI1/LDHA/HK1/PGK1/GPI/GAPDH/PGM1/ALDH9A1/MINPP1/ALDH7A1/ADH5/HK2	17
KEGG	hsa05215	Prostate cancer	0.00140406	0.0115925	0.00769294	GRB2/MAPK3/PIK3CB/MAPK1/MAP2K1/ARAF/TP53/GSK3B/RELA/IKBKG/AKT2/NFKB1/CREB3/NRAS/CREBBP/HSP90B1/EP300/CASP9/CCND1/CREB3L2/HSP90AB1/AKT1	22
KEGG	hsa03250	Viral life cycle - HIV-1	0.00178282	0.0143517	0.00952401	CHMP6/FURIN/MLLT1/MAP1S/NELFB/CHMP4B/SMARCB1/SUPT5H/SERINC3/CREBBP/EP300/NELFCD/PIN1/TNPO3/VPS4B/BICD2	16
KEGG	hsa04910	Insulin signaling pathway	0.00187745	0.0147448	0.00978489	CALM3/RPTOR/CRKL/GYS1/GRB2/MAPK3/HK1/PIK3CB/EIF4E2/FLOT2/MAPK1/EXOC7/PTPRF/MAP2K1/ARAF/RAPGEF1/SHC1/ELK1/GSK3B/PPP1CA/PRKACA/AKT2/NRAS/PRKCZ/MAPK9/PHKA2/HK2/AKT1	28
KEGG	hsa03450	Non-homologous end-joining	0.00201043	0.0151292	0.01004	XRCC6/XRCC5/FEN1/PRKDC/NHEJ1/XRCC4	6
KEGG	hsa05213	Endometrial cancer	0.00202036	0.0151292	0.01004	CTNNA1/GRB2/MAPK3/PIK3CB/MAPK1/MAP2K1/ARAF/ELK1/TP53/GSK3B/AKT2/NRAS/CASP9/CCND1/AKT1	15
KEGG	hsa04915	Estrogen signaling pathway	0.00210185	0.0152164	0.0100979	CALM3/GRB2/MAPK3/PIK3CB/MAPK1/MAP2K1/SHC1/ATF6B/PRKACA/AKT2/ADCY5/CREB3/HSPA1L/NRAS/HSP90B1/ADCY9/SRC/EBAG9/CREB3L2/HSP90AB1/GNAI3/GNAI2/NCOA2/ADCY3/GNAQ/PLCB1/NOS3/AKT1	28
KEGG	hsa05164	Influenza A	0.00212652	0.0152164	0.0100979	MAPK3/PIK3CB/NLRX1/MAPK1/MAP2K1/HNRNPUL1/KPNA6/RELA/IKBKG/JAK1/RAB11A/DDX58/ADAR/ACTG1/AKT2/TNFRSF1A/NFKB1/ICAM1/DNAJC3/KPNA1/IFNAR1/PML/CREBBP/TICAM1/EP300/CDK4/RAB11B/CASP9/TRADD/VDAC1/CALCOCO2/EIF2AK2/AKT1	33
KEGG	hsa05170	Human immunodeficiency virus 1 infection	0.00221861	0.0155303	0.0103061	CALM3/AP1M1/CRKL/GNB1/MAPK3/PIK3CB/MAPK1/PAK2/IRAK1/MAP2K1/DDB1/CALR/PAK4/RELA/IKBKG/TAB1/RNF7/GNB2/RIPK1/PDIA3/AKT2/TNFRSF1A/NFKB1/NRAS/MAPK14/NFATC3/CASP9/AP1B1/MAP2K7/TRADD/GNAI3/MAPK9/GNAI2/MAPK13/GNAQ/FBXW11/AP1G1/PTK2/AKT1	39
KEGG	hsa04370	VEGF signaling pathway	0.00242484	0.0166128	0.0110245	MAPK3/PIK3CB/MAPKAPK2/MAPK1/MAP2K1/AKT2/SPHK2/NRAS/MAPK14/CASP9/SRC/MAPK13/PTK2/NOS3/AKT1	15
KEGG	hsa05142	Chagas disease	0.00276602	0.0185554	0.0123136	PPP2R1A/MAPK3/PIK3CB/MAPK1/IRAK1/CALR/RELA/IKBKG/AKT2/TNFRSF1A/NFKB1/MAPK14/TICAM1/GNAI3/MAPK9/GNAI2/PPP2CB/MAPK13/PPP2R2A/GNAQ/PLCB1/AKT1	22
KEGG	hsa01200	Carbon metabolism	0.00288679	0.0189703	0.012589	PKM/PFKP/PGAM1/PFKL/ENO1/TPI1/HK1/PGK1/GPI/GAPDH/PRPS1/H6PD/ACO1/ACO2/SHMT1/OGDH/GLUD2/SDHC/ACOX1/TKFC/ADH5/HK2/RPE/GLUD1	24
KEGG	hsa05223	Non-small cell lung cancer	0.00302051	0.0193687	0.0128534	GRB2/MAPK3/PIK3CB/MAPK1/STAT3/MAP2K1/RXRA/ARAF/TP53/STAT5B/AKT2/MET/NRAS/CDK4/CASP9/CCND1/AKT1	17
KEGG	hsa05169	Epstein-Barr virus infection	0.00306772	0.0193687	0.0128534	PSMD2/PSMD3/PIK3CB/IRAK1/STAT3/NCOR2/CALR/TP53/RELA/IKBKG/JAK1/TAB1/PSMD8/DDX58/RIPK1/PDIA3/AKT2/NFKB1/ICAM1/SIN3A/IFNAR1/MAPK14/PSMC1/CDK4/PSMC4/CASP9/PSMD1/CCND1/MAP2K7/TRADD/PSMC3/MAPK9/MAPK13/PSMD11/SAP30L/EIF2AK2/AKT1	37
KEGG	hsa00051	Fructose and mannose metabolism	0.00320984	0.0194229	0.0128894	PFKP/PFKL/TPI1/HK1/MPI/PFKFB4/PFKFB3/TKFC/KHK/HK2	10
KEGG	hsa04936	Alcoholic liver disease	0.00324395	0.0194229	0.0128894	CAMKK2/ADIPOR1/IRAK1/IL17RA/GSK3B/RELA/IKBKG/TAB1/ALDH9A1/RIPK1/AKT2/TNFRSF1A/MLYCD/NFKB1/ALDH7A1/ACOX1/MAPK14/TICAM1/CCND1/MAP2K7/TRADD/MAPK9/MAPK13/C4B/C4A/ADH5/TRA2B/AKT1	28
KEGG	hsa03015	mRNA surveillance pathway	0.00325726	0.0194229	0.0128894	PPP2R1A/UPF1/NCBP2/PPP2R3A/RBM8A/SMG5/CSTF2/PPP1CA/SMG6/SMG7/CSTF2T/CSTF1/PPP2R5D/PELO/WDR33/CASC3/PPP2CB/CLP1/GLE1/PPP2R2A/SYMPK	21
KEGG	hsa05221	Acute myeloid leukemia	0.00350507	0.0202855	0.0134618	GRB2/MAPK3/PIK3CB/MAPK1/STAT3/MAP2K1/ARAF/RELA/IKBKG/STAT5B/AKT2/NFKB1/NRAS/PML/CCND1/AKT1	16
KEGG	hsa05165	Human papillomavirus infection	0.00352791	0.0202855	0.0134618	PKM/ITGB5/PPP2R1A/GRB2/MAPK3/PIK3CB/PPP2R3A/MAPK1/MAP2K1/TP53/GSK3B/RELA/IKBKG/JAK1/PRKACA/UBR4/ATP6V1C1/AKT2/TNFRSF1A/MAML2/BCAP31/NFKB1/LLGL1/CREB3/IFNAR1/NRAS/CREBBP/PARD3/TICAM1/PSMC1/PRKCZ/EP300/MAML1/CDK4/PPP2R5D/CSNK1A1/ATP6V0A1/NFX1/CCND1/CREB3L2/TRADD/ITGAV/ATP6V1A/FZD5/PPP2CB/NOTCH1/LAMC1/PPP2R2A/SLC9A3R1/ATP6V1B2/DVL3/PTK2/EIF2AK2/AKT1/DLG1	55
KEGG	hsa00510	N-Glycan biosynthesis	0.00374575	0.0210276	0.0139543	RPN1/DDOST/GANAB/MAN1B1/ALG12/MGAT1/ALG1/RPN2/B4GALT1/STT3A/MGAT4B/MOGS/B4GALT3	13
KEGG	hsa00513	Various types of N-glycan biosynthesis	0.00378759	0.0210276	0.0139543	RPN1/DDOST/MAN1B1/ALG12/MGAT1/ALG1/RPN2/B4GALT1/STT3A/MGAT4B/B4GALT3	11
KEGG	hsa04611	Platelet activation	0.00387453	0.0211457	0.0140326	MAPK3/PIK3CB/MAPK1/TLN1/PPP1CA/PRKACA/ACTG1/AKT2/ADCY5/ARHGAP35/TLN2/MAPK14/PRKCZ/ARHGEF12/ADCY9/SRC/GNAI3/GNAI2/STIM1/MAPK13/ADCY3/GNAQ/PLCB1/NOS3/AKT1	25
KEGG	hsa03050	Proteasome	0.00511278	0.0274386	0.0182087	PSMD2/PSMF1/PSMD3/PSMB7/PSMB2/PSMD8/PSMC1/PSMC4/PSME3/PSMD1/PSMC3/PSMD11	12
KEGG	hsa00514	Other types of O-glycan biosynthesis	0.006158	0.0325062	0.0215716	GALNT14/GALNT18/B4GALT1/GALNT2/POFUT1/COLGALT1/POGLUT1/XXYLT1/GALNT11/C1GALT1C1/B4GALT3/PLOD3	12
KEGG	hsa00563	Glycosylphosphatidylinositol (GPI)-anchor biosynthesis	0.00737641	0.0383097	0.0254229	PIGS/PIGX/PIGO/PIGT/GPAA1/PIGB/PIGU/PIGG	8
KEGG	hsa01250	Biosynthesis of nucleotide sugars	0.00786193	0.0401832	0.0266662	HK1/MPI/UGP2/GPI/CMAS/PGM1/GNE/UXS1/HK2/GALK2	10
KEGG	hsa01521	EGFR tyrosine kinase inhibitor resistance	0.00817622	0.0408631	0.0271174	GRB2/MAPK3/PIK3CB/EIF4E2/MAPK1/STAT3/MAP2K1/ARAF/SHC1/GSK3B/JAK1/AKT2/MET/IL6R/NRAS/SRC/AKT1	17
KEGG	hsa04136	Autophagy - other	0.00871109	0.0408631	0.0271174	ATG13/RPTOR/PIK3R4/ATG9A/ATG2A/BECN1/ATG3/MLST8/PPP2CB	9
KEGG	hsa00520	Amino sugar and nucleotide sugar metabolism	0.00875076	0.0408631	0.0271174	HK1/MPI/UGP2/GPI/CMAS/PGM1/CYB5R3/CYB5R1/GNE/UXS1/HK2/GALK2	12
KEGG	hsa04510	Focal adhesion	0.00882631	0.0408631	0.0271174	ITGB5/CRKL/DIAPH1/GRB2/ACTN4/MAPK3/PIK3CB/MAPK1/TLN1/PAK2/MAP2K1/RAPGEF1/SHC1/ELK1/GSK3B/PPP1CA/PAK4/VAV2/ACTG1/AKT2/MET/ARHGAP35/TLN2/BCAR1/DOCK1/SRC/CCND1/ITGAV/FLNA/MAPK9/PARVA/LAMC1/PIP5K1C/PTK2/AKT1	35
KEGG	hsa04142	Lysosome	0.00886362	0.0408631	0.0271174	AP1M1/AP3D1/HGSNAT/GBA/IGF2R/AP3S2/AP3M1/SGSH/CLTC/LAPTM4A/NAGA/GAA/CTSO/LAMP1/ABCA2/ATP6V0A1/AP1B1/ARSB/SMPD1/SCARB2/ACP2/GALNS/GNPTAB/AP1G1/AP3B1	25
KEGG	hsa04728	Dopaminergic synapse	0.00886362	0.0408631	0.0271174	CALM3/PPP2R1A/GNB1/PPP2R3A/ATF6B/GSK3B/PPP1CA/PRKACA/GNB2/AKT2/ADCY5/MAOB/CREB3/MAPK14/PPP2R5D/CREB3L2/GNAI3/MAPK9/GNAI2/PPP2CB/MAPK13/PPP2R2A/GNAQ/PLCB1/AKT1	25
KEGG	hsa04668	TNF signaling pathway	0.00888328	0.0408631	0.0271174	MAPK3/PIK3CB/MAPK1/MAP2K1/ATF6B/RELA/IKBKG/TAB1/RIPK1/AKT2/TNFRSF1A/NFKB1/ICAM1/CREB3/MAPK14/CREB3L2/MAP2K7/TRADD/DAB2IP/MAPK9/MAPK13/AKT1	22
KEGG	hsa04110	Cell cycle	0.00951181	0.0425464	0.0282344	MCM2/TFDP2/SMC1A/ABL1/YWHAE/TP53/GSK3B/MCM5/YWHAQ/FZR1/STAG1/YWHAB/YWHAZ/CDC23/CREBBP/EP300/CDK4/MCM3/YWHAG/CCND1/YWHAH/PRKDC/RAD21/MCM4	24
KEGG	hsa04912	GnRH signaling pathway	0.00951347	0.0425464	0.0282344	CALM3/GRB2/MAPK3/MAPK1/MAP2K1/ELK1/PRKACA/ADCY5/NRAS/MAPK14/ADCY9/SRC/MAPK7/MAP2K7/MAPK9/MAPK13/ADCY3/GNAQ/PLCB1	19
KEGG	hsa04933	AGE-RAGE signaling pathway in diabetic complications	0.0100578	0.0443646	0.0294411	DIAPH1/MAPK3/PIK3CB/MAPK1/STAT3/RELA/STAT5B/AKT2/NFKB1/ICAM1/NRAS/MAPK14/PRKCZ/CDK4/CCND1/MAPK9/MAPK13/PLCB1/NOS3/AKT1	20
KEGG	hsa05110	Vibrio cholerae infection	0.0103313	0.0444641	0.029507	SEC61A1/ARF1/KDELR1/PRKACA/ATP6V1C1/ACTG1/ADCY9/ATP6V0A1/PDIA4/ATP6V1A/ADCY3/ATP6V1B2	12
KEGG	hsa05225	Hepatocellular carcinoma	0.0103565	0.0444641	0.029507	GRB2/MAPK3/SMARCD1/PIK3CB/KEAP1/MAPK1/MAP2K1/SMARCA4/ARAF/SHC1/ELK1/TP53/GSK3B/TXNRD3/LRP5/ACTG1/AKT2/MET/SMARCD2/SMARCC2/SMARCB1/ACTL6A/NRAS/SMARCA2/CDK4/CSNK1A1/CCND1/FZD5/DVL3/AKT1	30
KEGG	hsa04916	Melanogenesis	0.0112167	0.0475236	0.0315374	CALM3/MAPK3/MAPK1/MAP2K1/GSK3B/PRKACA/ADCY5/CREB3/NRAS/CREBBP/EP300/ADCY9/CREB3L2/GNAI3/FZD5/GNAI2/ADCY3/GNAQ/DVL3/PLCB1	20
KEGG	hsa05016	Huntington disease	0.0114573	0.0479124	0.0317954	AP2M1/PSMD2/AP2A1/ATG13/POLR2E/PIK3R4/DCTN1/AP2B1/IFT57/PSMD3/ACTR1B/DNAL4/ATG2A/AMBRA1/AP2A2/TUBA1B/POLR2A/PSMB7/TP53/BECN1/POLR2C/PSMB2/PSMD8/DCTN5/SIN3A/DCTN3/CLTC/CREB3/SDHC/NDUFS2/CREBBP/PSMC1/EP300/TUBA1C/HIP1/PSMC4/CASP9/PSMD1/CREB3L2/MAP2K7/HTT/PSMC3/MAPK9/KLC4/VDAC1/POLR2D/PSMD11/GNAQ/PLCB1	49
KEGG	hsa00310	Lysine degradation	0.0117835	0.0486446	0.0322813	HADHA/PLOD1/NSD1/EHHADH/ALDH9A1/COLGALT1/SMYD2/PLOD2/ALDH7A1/SETD7/SETD1A/ASH1L/SUV39H1/PLOD3	14
KEGG	hsa04914	Progesterone-mediated oocyte maturation	0.0124799	0.0508675	0.0337565	MAPK3/PIK3CB/MAPK1/MAP2K1/ARAF/PRKACA/FZR1/AKT2/ADCY5/CDC23/MAPK14/ADCY9/HSP90AB1/GNAI3/MAPK9/GNAI2/STK10/MAPK13/ADCY3/AKT1	20
KEGG	hsa04210	Apoptosis	0.012856	0.0517454	0.0343391	CAPN1/MAPK3/PIK3CB/MAPK1/PARP1/MAP2K1/TUBA1B/TP53/RELA/IKBKG/RIPK1/LMNB2/ACTG1/AKT2/TNFRSF1A/NFKB1/NRAS/CTSO/TUBA1C/SPTAN1/CASP9/TRADD/DAB2IP/MAPK9/AKT1	25
KEGG	hsa04261	Adrenergic signaling in cardiomyocytes	0.0131111	0.0521209	0.0345882	CALM3/PPP2R1A/MAPK3/PPP2R3A/MAPK1/ATP2A2/ATF6B/PPP1CA/PRKACA/AKT2/ADCY5/TPM3/CREB3/MAPK14/ADCY9/PPP2R5D/ATP2B4/CREB3L2/GNAI3/GNAI2/PPP2CB/MAPK13/PPP2R2A/ADCY3/GNAQ/PLCB1/AKT1	27
KEGG	hsa05417	Lipid and atherosclerosis	0.0145516	0.0571418	0.0379202	CALM3/MAPK3/HSPA5/PIK3CB/MAPK1/IRAK1/STAT3/RXRA/TP53/GSK3B/RELA/IKBKG/TAB1/VAV2/AKT2/TNFRSF1A/NFKB1/ICAM1/VLDLR/HSPA1L/NRAS/MAPK14/TICAM1/HSP90B1/NFATC3/CASP9/SRC/HSP90AB1/MAP2K7/ATF6/MAPK9/MAPK13/PLCB1/PTK2/NOS3/AKT1	36
KEGG	hsa00534	Glycosaminoglycan biosynthesis - heparan sulfate / heparin	0.0162833	0.0629208	0.0417552	XYLT2/NDST1/EXT2/EXT1/EXTL3/HS6ST1/HS2ST1	7
KEGG	hsa04961	Endocrine and other factor-regulated calcium reabsorption	0.0164141	0.0629208	0.0417552	AP2M1/AP2A1/AP2B1/AP2A2/RAB11A/PRKACA/CLTC/ADCY9/ATP2B4/DNM2/GNAQ/PLCB1	12
KEGG	hsa04810	Regulation of actin cytoskeleton	0.0178186	0.0675011	0.0447948	ITGB5/CRKL/DIAPH1/ACTN4/MAPK3/PIK3CB/MAPK1/PAK2/MAP2K1/MSN/PIP4K2B/ARAF/WASF2/PPP1CA/PAK4/CYFIP1/VAV2/MYH9/ACTG1/ARHGAP35/IQGAP1/NCKAP1/GNA12/NRAS/ARHGEF12/ARPC2/BCAR1/DOCK1/SRC/PIP4K2C/ITGAV/GIT1/ACTR2/PIP5K1C/ACTR3/PTK2	36
KEGG	hsa04928	Parathyroid hormone synthesis, secretion and action	0.0187009	0.0700196	0.0464661	MAPK3/MAPK1/MAP2K1/RXRA/ARAF/ATF6B/PRKACA/LRP5/ADCY5/CREB3/GNA12/ADCY9/MEF2D/CREB3L2/GNAI3/GNAI2/ADCY3/SLC9A3R1/GNAQ/PLCB1	20
KEGG	hsa03030	DNA replication	0.0191629	0.0709249	0.0470669	MCM2/RPA1/POLE3/MCM5/FEN1/RFC1/MCM3/POLD2/MCM4	9
KEGG	hsa04530	Tight junction	0.0194668	0.0712309	0.0472699	F11R/PPP2R1A/RAB8A/ACTN4/MSN/TUBA1B/PRKACA/CTTN/MYH9/ACTG1/ARHGEF18/LLGL1/PARD3/PRKCZ/TUBA1C/CDK4/ARPC2/SRC/AMOTL2/CCND1/MAP2K7/MAPK9/PPP2CB/ACTR2/PPP2R2A/SLC9A3R1/SYMPK/ACTR3/DLG1	29
KEGG	hsa05010	Alzheimer disease	0.0201958	0.0726765	0.0482293	PSMD2/CALM3/CAPN1/ATG13/PIK3R4/APP/NCSTN/MAPK3/PSMD3/PIK3CB/MAPK1/ATG2A/APH1A/AMBRA1/GAPDH/MAP2K1/SLC39A7/ATP2A2/ARAF/TUBA1B/PSMB7/GSK3B/BECN1/RELA/IKBKG/LRP5/PSMB2/PSMD8/LRP1/APBB1/AKT2/TNFRSF1A/RTN4/NFKB1/SDHC/NDUFS2/NRAS/PSMC1/TUBA1C/PSMC4/CSNK1A1/CASP9/PSMD1/MAP2K7/RTN3/PSMC3/ATF6/MAPK9/FZD5/KLC4/VDAC1/SLC39A11/PSMD11/GNAQ/DVL3/PLCB1/EIF2AK2/AKT1	58
KEGG	hsa05022	Pathways of neurodegeneration - multiple diseases	0.0203133	0.0726765	0.0482293	PSMD2/CALM3/CAPN1/VCP/ATG13/PIK3R4/UBA1/RAB8A/DCTN1/APP/MAPK3/IFT57/RAB1A/PSMD3/HSPA5/ACTR1B/MAPK1/DNAL4/ATG2A/AMBRA1/MAP2K1/UBE2L3/ATP2A2/ARAF/TUBA1B/ATXN1L/PSMB7/GSK3B/BECN1/PINK1/RELA/MFN2/LRP5/PSMB2/PSMD8/DCTN5/SIGMAR1/TNFRSF1A/SQSTM1/OPTN/NFKB1/VAPB/DCTN3/SDHC/NDUFS2/NRAS/MAPK14/PSMC1/TUBA1C/HIP1/TOMM40L/PSMC4/CSNK1A1/CASP9/PSMD1/UBC/MAP2K7/TRAP1/HTT/PSMC3/ATF6/MAPK9/FZD5/KLC4/VDAC1/MAPK13/P…	70
KEGG	hsa04922	Glucagon signaling pathway	0.0205803	0.0728225	0.0483261	PKM/PFKP/PGAM1/PFKL/CALM3/GYS1/LDHA/SLC2A1/PRKACA/AKT2/CREB3/CREBBP/EP300/CREB3L2/PPP4R3B/PHKA2/GNAQ/PLCB1/AKT1/SIK2	20
KEGG	hsa04062	Chemokine signaling pathway	0.0216994	0.0759479	0.0504002	CRKL/GRB2/GNB1/MAPK3/PIK3CB/MAPK1/STAT3/MAP2K1/SHC1/GSK3B/RELA/IKBKG/PRKACA/VAV2/GNB2/STAT5B/AKT2/ADCY5/NFKB1/NRAS/PARD3/PRKCZ/BCAR1/ADCY9/SRC/GNAI3/GNAI2/ADCY3/GNAQ/PLCB1/PTK2/AKT1	32
KEGG	hsa00052	Galactose metabolism	0.0220962	0.0765053	0.0507701	PFKP/PFKL/HK1/UGP2/B4GALT1/PGM1/GAA/HK2	8
KEGG	hsa05216	Thyroid cancer	0.0227954	0.0780864	0.0518194	MAPK3/MAPK1/MAP2K1/RXRA/TP53/TFG/TPM3/NRAS/CCND1	9
KEGG	hsa04540	Gap junction	0.0232089	0.0786661	0.052204	GRB2/MAPK3/MAPK1/MAP2K1/TUBA1B/PRKACA/ADCY5/NRAS/TUBA1C/ADCY9/SRC/MAPK7/GNAI3/GNAI2/ADCY3/GNAQ/PLCB1	17
KEGG	hsa01230	Biosynthesis of amino acids	0.0238266	0.0799183	0.053035	PKM/PFKP/PGAM1/PFKL/ENO1/TPI1/PGK1/GAPDH/ALDH18A1/PRPS1/ACO1/ACO2/SHMT1/ASL/RPE	15
KEGG	hsa04340	Hedgehog signaling pathway	0.0248696	0.0825567	0.0547859	SUFU/MGRN1/EVC/MEGF8/GSK3B/PRKACA/CSNK1G2/CSNK1A1/CCND1/CUL3/FBXW11/CSNK1G1	12
KEGG	hsa04114	Oocyte meiosis	0.0273604	0.0898986	0.0596581	CALM3/PPP2R1A/MAPK3/MAPK1/SMC1A/MAP2K1/YWHAE/PPP1CA/PRKACA/YWHAQ/ADCY5/YWHAB/YWHAZ/CDC23/MAPK14/YWHAG/ADCY9/PPP2R5D/YWHAH/PPP2CB/MAPK13/ADCY3/FBXW11	23
KEGG	hsa05134	Legionellosis	0.0282934	0.090576	0.0601077	RAB1B/VCP/ARF1/RAB1A/RELA/NFKB1/HSPA1L/SAR1A/SEC22B/CASP9/BNIP3/BCL2L13	12
KEGG	hsa04622	RIG-I-like receptor signaling pathway	0.0284105	0.090576	0.0601077	NLRX1/OTUD5/RELA/IKBKG/DDX58/RIPK1/NFKB1/MAPK14/PIN1/TRADD/DDX3X/MAPK9/TKFC/MAPK13	14
KEGG	hsa05120	Epithelial cell signaling in Helicobacter pylori infection	0.0284105	0.090576	0.0601077	F11R/RELA/IKBKG/ATP6V1C1/MET/NFKB1/MAPK14/ATP6V0A1/SRC/GIT1/MAPK9/ATP6V1A/MAPK13/ATP6V1B2	14
KEGG	hsa04620	Toll-like receptor signaling pathway	0.0293439	0.0912647	0.0605647	MAPK3/PIK3CB/MAPK1/IRAK1/MAP2K1/RELA/IKBKG/TAB1/RIPK1/AKT2/TOLLIP/NFKB1/IFNAR1/MAPK14/TICAM1/MAP2K7/MAPK9/MAPK13/AKT1	19
KEGG	hsa04371	Apelin signaling pathway	0.0294768	0.0912647	0.0605647	CALM3/PIK3R4/GNB1/MAPK3/MAPK1/MAP2K1/APLN/BECN1/PRKACA/GNB2/AKT2/ADCY5/SPHK2/NRAS/ADCY9/CCND1/MEF2D/GNAI3/GNAI2/ADCY3/GNAQ/PLCB1/NOS3/AKT1	24
KEGG	hsa05162	Measles	0.0294768	0.0912647	0.0605647	PIK3CB/IRAK1/STAT3/MSN/TP53/GSK3B/RELA/IKBKG/JAK1/DDX58/ADAR/STAT5B/AKT2/NFKB1/IFNAR1/HSPA1L/CDK4/CASP9/CCND1/TRADD/MAPK9/EIF3H/EIF2AK2/AKT1	24
KEGG	hsa03410	Base excision repair	0.0316088	0.0960192	0.0637198	MBD4/APEX2/PARP1/POLE3/FEN1/UNG/POLD2/LIG3	8
KEGG	hsa04130	SNARE interactions in vesicular transport	0.0316088	0.0960192	0.0637198	BET1L/SNAP29/VAMP3/GOSR1/SEC22B/STX5/YKT6/GOSR2	8
KEGG	hsa05145	Toxoplasmosis	0.0322436	0.0970322	0.064392	MAPK3/MAPK1/IRAK1/STAT3/RELA/IKBKG/JAK1/TAB1/AKT2/TNFRSF1A/NFKB1/HSPA1L/MAPK14/CASP9/GNAI3/MAPK9/GNAI2/LAMC1/MAPK13/AKT1	20
