# Supplementary material for: Comprehensive analysis of MGLL as a novel diagnostic and prognostic biomarker for clear cell renal cell carcinoma
Source: Front Oncol. 2025 Sep 9;15:1594540. doi: 10.3389/fonc.2025.1594540 (PMC12454099; doi:10.3389/fonc.2025.1594540)
Supplement: Supplementary file 4 [file DataSheet4.xlsx]

## Sheet: Sheet1
gene	m7G genes	cor_spearman	pvalue_spearman
MGLL	NUDT16	0.415336	0
MGLL	LARP1	0.450493	0
MGLL	NCBP2	0.503177	0
MGLL	EIF4E2	0.50171	7.84304e-36
MGLL	SNUPN	0.474644	9.55785e-32
MGLL	CYFIP1	0.463575	3.5396e-30
MGLL	GEMIN5	0.398574	4.82126e-22
MGLL	IFIT5	0.362667	6.91e-21
MGLL	LSM1	0.384326	1.74007e-20
MGLL	EIF4G3	0.370065	5.30471e-19
MGLL	WDR4	0.332817	1.85013e-15
MGLL	EIF4E3	0.333201	2.2524e-15
MGLL	EIF3D	0.325693	1.04974e-14
MGLL	NSUN2	0.321037	2.63736e-14
MGLL	NCBP1	0.316009	5.19578e-14
MGLL	METTL1	0.304262	4.73226e-13
MGLL	AGO2	0.294463	2.77382e-12
MGLL	NUDT4	0.288459	9.89269e-12
MGLL	DCP2	0.266352	3.07525e-10
MGLL	NCBP3	0.264192	5.04729e-10
MGLL	DCPS	0.250311	3.57277e-09
MGLL	EIF4E	0.228888	7.32055e-08
MGLL	NUDT3	0.221633	1.90856e-07
MGLL	NCBP2L	0.166512	9.97441e-05
MGLL	EIF4E1B	-0.15851	0.000214118
MGLL	NUDT11	0.102881	0.0166763
MGLL	NUDT4B	0.0672373	0.118276
MGLL	NUDT10	0.037138	0.388629
MGLL	EIF4A1	-0.0221312	0.607509
